# Supplementary material for: Modulation of metabolic and immunoregulatory pathways in the gut transcriptome of Atlantic salmon (Salmo salar L.) after early nutritional programming during first feeding with plant-based diet
Source: Front Immunol. 2024 Jul 2;15:1412821. doi: 10.3389/fimmu.2024.1412821 (PMC11249740; doi:10.3389/fimmu.2024.1412821)
Supplement: Supplementary Table 1 — Excel file showing all transcripts that were differentially expressed (p<0.01, |log2 fold-change| > 0.1) and their equivalent HGNC IDs along with gene description where each excel sheet represent either up or downregulated DEGs for V vs. M comparison of gut regions/phase. BioMart shows gene biotype to be all protein-coding except for two (Ig V genes). Raw and (DESeq2) normalised counts for each sample for M and V fish (n=6 each/phase) are shown. The DESeq2-analysed output of SARTools is also presented, with DEGs ordered by the highest fold change. [file Table_1.xlsx]

## Sheet: A.stimulus_up
Upregulated differentially expressed genes (DEGs, detected by DESeq2 at p<0.01, log2 fold-change > 0.1) for V vs. M comparison of whole gut at end of stimulus phase presented as Salmo salar Ensembl ids and the corresponding HGNC identifiers with gene description. Raw and (DESeq2) normalised counts for each sample for M and V fish (n=6 each) are shown. The DESeq2-analysed output from SARTools is a…
salmo.salar_ensembl_gene_ID	Human_gene_symbol (HGNC_ID)	HGNC Gene_description	salmo.salar_gene.description	Gene biotype	raw.M1	raw.M2	raw.M3	raw.M4	raw.M5	raw.M6	raw.V1	raw.V2	raw.V3	raw.V4	raw.V5	raw.V6	norm.M.e.1	norm.M.e.2	norm.M.e.3	norm.M.e.4	norm.M.e.5	norm.M.e.6	norm.V.e.1	norm.V.e.2	norm.V.e.3	norm.V.e.4	norm.V.e.5	norm.V.e.6	baseMean	M	V	FoldChange	log2FoldChange	stat	pvalue
ENSSSAG00000102110	RPL9	ribosomal protein L9	ribosomal protein L9 [Source:NCBI gene;Acc:100194531]	protein_coding	15	24	6	12	8	5	62	89	61	11	48	68	14	23	6	11	10	5	62	81	51	10	56	66	33	12	54	2.38502	1.254	4.856	1.19681e-06
ENSSSAG00000113557	PANK1	pantothenate kinase 1	pantothenate kinase 1-like [Source:NCBI gene;Acc:106589384]	protein_coding	77	123	109	74	80	157	149	322	334	175	229	243	72	120	104	70	102	165	149	293	278	166	266	235	168.43	106	231	1.88557	0.915	4.728	2.26937e-06
ENSSSAG00000068477	INSIG1	insulin induced gene 1	engrailed homeobox 2 [Source:NCBI gene;Acc:106590107]	protein_coding	603	1033	932	797	574	1094	1360	2107	2054	966	1588	1924	567	1011	885	758	734	1146	1360	1920	1711	917	1846	1858	1226.13	850	1602	1.64376	0.717	4.459	8.22725e-06
ENSSSAG00000041957	SLC25A1	solute carrier family 25 member 1	solute carrier family 25 member 1 [Source:NCBI gene;Acc:106585061]	protein_coding	71	69	95	74	41	53	116	127	223	139	65	262	67	68	90	70	52	56	116	116	186	132	76	253	106.74	67	146	1.61217	0.689	4.187	2.82101e-05
ENSSSAG00000041790	PFKFB4	6-phosphofructo-2-kinase/fructose-2,6-biphosphatase 4	6-phosphofructo-2-kinase/fructose-2,6-bisphosphatase 4-like [Source:NCBI gene;Acc:106565557]	protein_coding	918	1273	1062	856	838	930	2284	2297	1368	1475	2453	1517	864	1246	1009	814	1071	974	2283	2094	1140	1400	2852	1465	1434.25	996	1872	1.59438	0.673	4.33	1.49275e-05
ENSSSAG00000095322	TKT	transketolase	transketolase-like [Source:NCBI gene;Acc:106572957]	protein_coding	68	49	79	52	104	36	241	247	220	173	223	56	64	48	75	49	133	38	241	225	183	164	259	54	127.82	68	188	1.56808	0.649	4.128	3.65751e-05
ENSSSAG00000003473	SREBF1	sterol regulatory element binding transcription factor 1	sterol regulatory element binding transcription factor 1 [Source:NCBI gene;Acc:100502556]	protein_coding	462	516	463	378	333	473	637	901	902	705	542	730	435	505	440	359	426	496	637	821	751	669	630	705	572.81	444	702	1.54756	0.63	6.1	1.06366e-09
ENSSSAG00000072026	CPXM1	carboxypeptidase X, M14 family member 1	probable carboxypeptidase X1 [Source:NCBI gene;Acc:106611648]	protein_coding	56	120	108	77	56	105	179	173	157	215	109	170	53	117	103	73	72	110	179	158	131	204	127	164	124.16	88	160	1.48865	0.574	4.144	3.41729e-05
ENSSSAG00000079745	ASTL	astacin like metalloendopeptidase	High choriolytic enzyme 1 [Source:NCBI gene;Acc:100195775]	protein_coding	67	117	85	103	32	58	175	97	198	367	237	111	63	115	81	98	41	61	175	88	165	348	276	107	134.76	76	193	1.43396	0.52	3.965	7.35411e-05
ENSSSAG00000079545	BCL6	BCL6 transcription repressor	B-cell CLL/lymphoma 6 member B protein-like [Source:NCBI gene;Acc:106608782]	protein_coding	82	110	120	97	62	98	163	155	131	192	131	172	77	108	114	92	79	103	163	141	109	182	152	166	123.91	96	152	1.36794	0.452	4.136	3.52758e-05
ENSSSAG00000081731	POSTN	periostin	periostin-like [Source:NCBI gene;Acc:106581008]	protein_coding	440	500	492	452	228	518	1170	576	782	831	642	640	414	489	467	430	291	543	1170	525	651	789	746	618	594.48	439	750	1.32593	0.407	3.881	0.000103897
ENSSSAG00000089301	LRRC8C	leucine rich repeat containing 8 VRAC subunit C	volume-regulated anion channel subunit LRRC8C-like [Source:NCBI gene;Acc:106560306]	protein_coding	64	63	76	71	38	75	119	94	124	179	65	143	60	62	72	67	49	79	119	86	103	170	76	138	90.02	65	115	1.32409	0.405	3.841	0.000122713
ENSSSAG00000109569	TRIM16	tripartite motif containing 16	protein NLRC3-like [Source:NCBI gene;Acc:106593326]	protein_coding	26	23	25	22	10	11	33	46	60	39	25	39	24	23	24	21	13	12	33	42	50	37	29	38	28.72	20	38	1.30224	0.381	3.76	0.00017024
ENSSSAG00000099736	TRIM16	tripartite motif containing 16	NACHT, LRR and PYD domains-containing protein 3-like [Source:NCBI gene;Acc:106603827]	protein_coding	17	18	16	11	17	12	23	32	27	39	34	44	16	18	15	10	22	13	23	29	22	37	40	42	23.94	16	32	1.264	0.338	3.689	0.00022502
ENSSSAG00000067109	GRAMD1B	GRAM domain containing 1B	GRAM domain-containing protein 1B-like [Source:NCBI gene;Acc:106603792]	protein_coding	8	4	8	11	11	21	15	27	38	29	52	41	8	4	8	10	14	22	15	25	32	28	60	40	22.03	11	33	1.23628	0.306	3.777	0.000158933
ENSSSAG00000090794	SLC66A3	solute carrier family 66 member 3		protein_coding	46	46	50	54	47	73	94	90	92	104	61	88	43	45	47	51	60	76	94	82	77	99	71	85	69.24	54	85	1.20414	0.268	3.639	0.000274073
ENSSSAG00000053486	LIPG	lipase G, endothelial type	endothelial lipase-like [Source:NCBI gene;Acc:106585939]	protein_coding	51	225	134	104	62	111	273	530	374	131	343	152	48	220	127	99	79	116	273	483	312	124	399	147	202.28	115	290	1.19831	0.261	3.616	0.000298976
ENSSSAG00000087239				protein_coding	34	34	30	35	27	31	44	64	86	57	45	41	32	33	28	33	35	32	44	58	72	54	52	40	42.83	32	53	1.19665	0.259	3.578	0.000346787
ENSSSAG00000000255	BNIP3	BCL2 interacting protein 3	BCL2/adenovirus E1B 19 kDa protein-interacting protein 3-like [Source:NCBI gene;Acc:106560822]	protein_coding	487	351	415	435	324	441	548	658	682	500	431	643	458	344	394	413	414	462	548	600	568	474	501	621	483.16	414	552	1.19582	0.258	3.95	7.81857e-05
ENSSSAG00000061433	FGFRL1	fibroblast growth factor receptor like 1	fibroblast growth factor receptor like 1 [Source:NCBI gene;Acc:106611999]	protein_coding	19	30	29	27	35	35	55	49	47	83	46	72	18	29	28	26	45	37	55	45	39	79	53	70	43.54	30	57	1.19582	0.258	3.543	0.000395941
ENSSSAG00000002216	SREBF1	sterol regulatory element binding transcription factor 1	sterol regulatory element binding transcription factor 1 [Source:NCBI gene;Acc:100502556]	protein_coding	648	679	747	599	585	615	721	1098	1246	789	795	1002	610	665	710	569	748	644	721	1001	1038	749	924	968	778.8	658	900	1.19251	0.254	3.821	0.000132765
ENSSSAG00000107778	TRIM16	tripartite motif containing 16	protein NLRC3-like [Source:NCBI gene;Acc:106593326]	protein_coding	4	9	23	12	8	3	81	19	20	36	41	29	4	9	22	11	10	3	81	17	17	34	48	28	23.67	10	38	1.17854	0.237	3.785	0.000153661
ENSSSAG00000006557	TXNIP	thioredoxin interacting protein	thioredoxin-interacting protein-like [Source:NCBI gene;Acc:106570200]	protein_coding	2724	4476	3274	3311	2607	3243	6186	5206	4518	5392	5448	3996	2563	4382	3110	3147	3332	3398	6185	4745	3764	5116	6334	3860	4161.19	3322	5001	1.17772	0.236	3.586	0.000336063
ENSSSAG00000077487	AXL	AXL receptor tyrosine kinase	tyrosine-protein kinase receptor UFO-like [Source:NCBI gene;Acc:106563561]	protein_coding	12	20	24	16	17	11	40	23	39	58	26	35	11	20	23	15	22	12	40	21	32	55	30	34	26.22	17	35	1.17691	0.235	3.506	0.000455651
ENSSSAG00000041375	MVD	mevalonate diphosphate decarboxylase	Diphosphomevalonate decarboxylase [Source:NCBI gene;Acc:100195467]	protein_coding	683	564	818	737	464	651	731	1242	1485	667	959	1459	643	552	777	701	593	682	731	1132	1237	633	1115	1409	850.35	658	1043	1.17283	0.23	3.529	0.000417398
ENSSSAG00000104872	TRIM25	tripartite motif containing 25	tripartite motif-containing protein 16-like [Source:NCBI gene;Acc:106561470]	protein_coding	17	1	9	23	1	7	67	149	145	25	11	24	16	1	9	22	1	7	67	136	121	24	13	23	36.61	9	64	1.1704	0.227	4.106	4.02547e-05
ENSSSAG00000062835	ROBO1	roundabout guidance receptor 1	roundabout guidance receptor 1 [Source:NCBI gene;Acc:106613194]	protein_coding	44	36	44	33	30	35	70	72	53	84	51	50	41	35	42	31	38	37	70	66	44	80	59	48	49.32	37	61	1.16473	0.22	3.486	0.000490989
ENSSSAG00000066480	TMTC1	transmembrane O-mannosyltransferase targeting cadherins 1	transmembrane and TPR repeat-containing protein 1-like [Source:NCBI gene;Acc:106576167]	protein_coding	74	74	103	77	61	82	102	110	131	141	96	127	70	72	98	73	78	86	102	100	109	134	112	123	96.37	80	113	1.15749	0.211	3.549	0.000386729
ENSSSAG00000073802	DDAH2	dimethylarginine dimethylaminohydrolase 2	N(G),N(G)-dimethylarginine dimethylaminohydrolase 2-like [Source:NCBI gene;Acc:106570066]	protein_coding	28	23	40	28	32	42	55	72	64	57	48	46	26	23	38	27	41	44	55	66	53	54	56	44	43.88	33	55	1.15589	0.209	3.446	0.000568878
ENSSSAG00000099958	PIP4P1	phosphatidylinositol-4,5-bisphosphate 4-phosphatase 1	transmembrane protein 55B-A-like [Source:NCBI gene;Acc:106569577]	protein_coding	123	125	105	99	81	91	135	195	161	143	134	140	116	122	100	94	104	95	135	178	134	136	156	135	125.36	105	146	1.15189	0.204	3.546	0.000391536
ENSSSAG00000079013	COL21A1	collagen type XXI alpha 1 chain	collagen, type XXI, alpha 1 [Source:ZFIN;Acc:ZDB-GENE-110607-3]	protein_coding	58	45	37	49	24	70	96	94	70	110	84	64	55	44	35	47	31	73	96	86	58	104	98	62	65.68	48	84	1.1487	0.2	3.412	0.000645965
ENSSSAG00000072071	TEK	TEK receptor tyrosine kinase	TEK receptor tyrosine kinase [Source:NCBI gene;Acc:106568558]	protein_coding	245	308	395	367	229	391	441	429	589	617	454	428	230	302	375	349	293	410	441	391	491	585	528	413	400.64	326	475	1.14631	0.197	3.477	0.000507233
ENSSSAG00000076344	PAMR1	peptidase domain containing associated with muscle regeneration 1	inactive serine protease PAMR1-like [Source:NCBI gene;Acc:106573352]	protein_coding	27	73	63	56	52	88	113	139	121	114	102	86	25	71	60	53	66	92	113	127	101	108	119	83	84.91	61	108	1.14076	0.19	3.384	0.000714147
ENSSSAG00000121776	IGFLR1	IGF like family receptor 1	Transmembrane protein 149 [Source:NCBI gene;Acc:100380391]	protein_coding	24	27	15	27	11	25	52	52	48	42	21	37	23	26	14	26	14	26	52	47	40	40	24	36	30.71	22	40	1.13918	0.188	3.378	0.000729708
ENSSSAG00000068079	CNKSR3	CNKSR family member 3	connector enhancer of kinase suppressor of ras 3-like [Source:NCBI gene;Acc:106571244]	protein_coding	93	126	110	90	87	123	177	161	178	176	143	120	87	123	104	86	111	129	177	147	148	167	166	116	130.17	107	154	1.12975	0.176	3.401	0.000670769
ENSSSAG00000079350	CREBRF	CREB3 regulatory factor	CREB3 regulatory factor-like [Source:NCBI gene;Acc:106603875]	protein_coding	69	47	35	39	45	56	105	65	82	97	63	103	65	46	33	37	58	59	105	59	68	92	73	99	66.23	50	83	1.12896	0.175	3.347	0.00081582
ENSSSAG00000098877	S1PR1	sphingosine-1-phosphate receptor 1	sphingosine 1-phosphate receptor 1 [Source:NCBI gene;Acc:106613588]	protein_coding	35	41	30	34	14	39	70	63	67	47	41	49	33	40	28	32	18	41	70	57	56	45	48	47	42.95	32	54	1.12818	0.174	3.344	0.000824778
ENSSSAG00000064977	MMP19	matrix metallopeptidase 19	matrix metalloproteinase-19-like [Source:NCBI gene;Acc:106565443]	protein_coding	139	167	181	157	99	188	249	193	277	280	177	211	131	163	172	149	127	197	249	176	231	266	206	204	189.15	156	222	1.12662	0.172	3.39	0.000698273
ENSSSAG00000047853	PRDM11	PR/SET domain 11	zgc:113149-like [Source:NCBI gene;Acc:100194580]	protein_coding	151	163	161	151	112	110	193	186	222	215	174	176	142	160	153	144	143	115	193	170	185	204	202	170	165.02	143	187	1.12584	0.171	3.406	0.000659771
ENSSSAG00000092574	C1QTNF5	C1q and TNF related 5	C1q and TNF related 5 [Source:NCBI gene;Acc:100195477]	protein_coding	215	231	306	223	183	257	338	333	308	361	305	343	202	226	291	212	234	269	338	304	257	343	355	331	280.05	239	321	1.1235	0.168	3.381	0.000721199
ENSSSAG00000045509	SH2D4B	SH2 domain containing 4B	SH2 domain containing 4A [Source:NCBI gene;Acc:100195479]	protein_coding	740	612	596	591	472	670	719	811	899	778	662	873	696	599	566	562	603	702	719	739	749	738	770	843	690.53	621	760	1.11651	0.159	3.353	0.000800839
ENSSSAG00000074658	ELOVL6	ELOVL fatty acid elongase 6	elongation of very long chain fatty acids protein 6 [Source:NCBI gene;Acc:106604515]	protein_coding	42	75	47	20	48	58	77	160	195	41	92	161	40	73	45	19	61	61	77	146	162	39	107	156	82.11	50	114	1.11651	0.159	3.357	0.000786747
ENSSSAG00000066463	ACLY	ATP citrate lyase	ATP-citrate synthase-like [Source:NCBI gene;Acc:106589258]	protein_coding	680	702	675	660	463	574	733	866	885	732	629	786	640	687	641	627	592	601	733	789	737	695	731	759	686.09	631	741	1.11574	0.158	3.451	0.000558626
ENSSSAG00000067243	MGLL	monoglyceride lipase	monoglyceride lipase [Source:NCBI gene;Acc:100194972]	protein_coding	46	41	81	56	38	65	132	110	83	103	127	58	43	40	77	53	49	68	132	100	69	98	148	56	77.75	55	100	1.11342	0.155	3.28	0.00103824
ENSSSAG00000067514	HDAC8	histone deacetylase 8	histone deacetylase 8 [Source:NCBI gene;Acc:106609057]	protein_coding	382	366	432	385	331	369	424	508	596	458	405	504	359	358	410	366	423	387	424	463	496	435	471	487	423.27	384	463	1.11034	0.151	3.296	0.000980705
ENSSSAG00000010119	SBF2	SET binding factor 2	myotubularin-related protein 13-like [Source:NCBI gene;Acc:106562098]	protein_coding	304	264	303	295	217	279	371	385	354	360	299	355	286	258	288	280	277	292	371	351	295	342	348	343	310.93	280	342	1.10957	0.15	3.285	0.00102056
ENSSSAG00000079892	DSC2	desmocollin 2	desmocollin-2-like [Source:NCBI gene;Acc:106560389]	protein_coding	1624	1616	1550	1448	1180	1740	1969	1989	2130	1983	1660	1811	1528	1582	1472	1376	1508	1823	1969	1813	1774	1882	1930	1749	1700.52	1548	1853	1.10803	0.148	3.288	0.00101023
ENSSSAG00000069040	C1QTNF3	C1q and TNF related 3	multimerin 2 [Source:NCBI gene;Acc:106576706]	protein_coding	151	212	230	195	120	178	297	235	282	347	234	221	142	208	218	185	153	187	297	214	235	329	272	213	221.17	182	260	1.10726	0.147	3.271	0.00107111
ENSSSAG00000107528	KRT8	keratin 8	intermediate filament protein ON3-like [Source:NCBI gene;Acc:106565228]	protein_coding	49	52	53	35	19	57	74	93	100	61	52	74	46	51	50	33	24	60	74	85	83	58	60	71	58.04	44	72	1.10573	0.145	3.245	0.00117335
ENSSSAG00000068052	TIAM2	TIAM Rac1 associated GEF 2	T-lymphoma invasion and metastasis-inducing protein 2-like [Source:NCBI gene;Acc:106571247]	protein_coding	12	14	17	9	12	10	36	26	29	26	15	22	11	14	16	9	15	10	36	24	24	25	17	21	18.56	12	24	1.10496	0.144	3.259	0.0011172
ENSSSAG00000077164	SELENOO	selenoprotein O	UPF0061 protein Pfl01_0444-like [Source:NCBI gene;Acc:106590304]	protein_coding	90	83	101	107	70	112	124	141	157	143	97	135	85	81	96	102	89	117	124	129	131	136	113	130	111.04	95	127	1.1042	0.143	3.248	0.00116182
ENSSSAG00000098143	FOXK1	forkhead box K1	forkhead box protein K2-like [Source:NCBI gene;Acc:106606951]	protein_coding	79	97	77	88	63	67	103	98	121	142	112	120	74	95	73	84	81	70	103	89	101	135	130	116	95.89	80	112	1.10343	0.142	3.251	0.00114799
ENSSSAG00000094971				protein_coding	16	34	40	16	19	36	62	59	63	59	40	35	15	33	38	15	24	38	62	54	52	56	47	34	39.01	27	51	1.10114	0.139	3.23	0.0012372
ENSSSAG00000057645	CLK4	CDC like kinase 4	dual specificity protein kinase CLK4-like [Source:NCBI gene;Acc:106604913]	protein_coding	651	813	773	826	675	737	899	940	1193	1014	797	953	612	796	734	785	863	772	899	857	994	962	927	920	843.43	760	926	1.10038	0.138	3.186	0.00144095
ENSSSAG00000056954	ACSL4	acyl-CoA synthetase long chain family member 4	long-chain-fatty-acid--CoA ligase 4-like [Source:NCBI gene;Acc:106603377]	protein_coding	240	177	184	193	114	156	231	352	351	233	250	188	226	173	175	183	146	163	231	321	292	221	291	182	216.99	178	256	1.09962	0.137	3.226	0.00125657
ENSSSAG00000071283	ACSL4	acyl-CoA synthetase long chain family member 4	Long-chain-fatty-acid--CoA ligase 4 [Source:NCBI gene;Acc:100380405]	protein_coding	397	371	400	349	243	280	507	463	515	423	329	457	373	363	380	332	311	293	507	422	429	401	382	441	386.29	342	430	1.09962	0.137	3.186	0.00144009
ENSSSAG00000100149	LRRN1	leucine rich repeat neuronal 1	leucine-rich repeat neuronal protein 1-like [Source:NCBI gene;Acc:106583162]	protein_coding	105	162	197	138	121	181	282	212	260	308	205	181	99	159	187	131	155	190	282	193	217	292	238	175	193.09	154	233	1.09885	0.136	3.214	0.00130929
ENSSSAG00000079029	BCL2	BCL2 apoptosis regulator	apoptosis regulator Bcl-2-like [Source:NCBI gene;Acc:106569189]	protein_coding	92	93	104	92	90	133	133	145	177	166	148	132	87	91	99	87	115	139	133	132	147	158	172	127	123.99	103	145	1.09809	0.135	3.214	0.00130882
ENSSSAG00000093532	CDC42EP5	CDC42 effector protein 5	uncharacterized LOC106577156 [Source:NCBI gene;Acc:106577156]	protein_coding	129	111	109	134	95	98	182	152	152	154	137	168	121	109	104	127	121	103	182	139	127	146	159	162	133.32	114	152	1.09809	0.135	3.199	0.00137883
ENSSSAG00000101552	CALHM2	calcium homeostasis modulator family member 2	calcium homeostasis modulator family member 2 [Source:NCBI gene;Acc:106576687]	protein_coding	87	62	79	62	70	105	110	113	140	146	107	110	82	61	75	59	89	110	110	103	117	139	124	106	97.9	79	116	1.09809	0.135	3.215	0.0013024
ENSSSAG00000052437	ANTXR1	ANTXR cell adhesion molecule 1	anthrax toxin receptor 1-like [Source:NCBI gene;Acc:106578998]	protein_coding	127	82	91	88	62	148	159	188	185	172	129	125	119	80	86	84	79	155	159	171	154	163	150	121	126.87	100	153	1.09733	0.134	3.208	0.00133712
ENSSSAG00000090597	SNAI2	snail family transcriptional repressor 2	zinc finger protein SNAI2-like [Source:NCBI gene;Acc:106569126]	protein_coding	86	93	107	105	69	92	150	166	167	245	111	87	81	91	102	100	88	96	150	151	139	232	129	84	120.33	93	148	1.09657	0.133	3.2	0.00137559
ENSSSAG00000081698	DCAF17	DDB1 and CUL4 associated factor 17	DDB1 and CUL4 associated factor 17 [Source:NCBI gene;Acc:106586221]	protein_coding	123	84	118	143	75	112	160	137	324	105	193	286	116	82	112	136	96	117	160	125	270	100	224	276	151.18	110	192	1.09354	0.129	3.186	0.00144451
ENSSSAG00000051877	DCX	doublecortin	neuronal migration protein doublecortin-like [Source:NCBI gene;Acc:106603110]	protein_coding	52	43	48	47	46	53	65	64	89	119	66	71	49	42	46	45	59	56	65	58	74	113	77	69	62.61	50	76	1.09278	0.128	3.177	0.00148989
ENSSSAG00000076084	FLOT2	flotillin 2	flotillin-2-like [Source:NCBI gene;Acc:106612814]	protein_coding	258	240	251	249	171	322	310	405	407	360	385	284	243	235	238	237	219	337	310	369	339	342	448	274	299.19	252	347	1.09278	0.128	3.17	0.00152416
ENSSSAG00000051573	ECM1	extracellular matrix protein 1	Extracellular matrix protein 1 [Source:NCBI gene;Acc:100380376]	protein_coding	347	361	422	309	231	492	599	510	605	639	436	428	326	353	401	294	295	516	599	465	504	606	507	413	439.95	364	516	1.08824	0.122	3.147	0.00165063
ENSSSAG00000068534	SLC6A6	solute carrier family 6 member 6	sodium- and chloride-dependent taurine transporter-like [Source:NCBI gene;Acc:106571856]	protein_coding	165	202	235	162	130	257	317	242	281	421	263	288	155	198	223	154	166	269	317	221	234	399	306	278	243.38	194	292	1.08749	0.121	3.146	0.00165652
ENSSSAG00000081373	SFSWAP	splicing factor SWAP	splicing factor, suppressor of white-apricot homolog [Source:NCBI gene;Acc:106563159]	protein_coding	232	202	263	222	194	229	284	287	320	319	237	288	218	198	250	211	248	240	284	262	267	303	276	278	252.77	228	278	1.08749	0.121	3.059	0.00222337
ENSSSAG00000099331	HCAR2	hydroxycarboxylic acid receptor 2	12-(S)-hydroxy-5,8,10,14-eicosatetraenoic acid receptor-like [Source:NCBI gene;Acc:106571393]	protein_coding	0	4	2	3	1	9	16	11	22	15	5	20	0	4	2	3	1	9	16	10	18	14	6	19	8.59	3	14	1.08673	0.12	3.584	0.000337761
ENSSSAG00000075455	KCNH2	potassium voltage-gated channel subfamily H member 2	potassium voltage-gated channel subfamily H member 6-like [Source:NCBI gene;Acc:106599276]	protein_coding	78	77	123	63	53	107	129	160	132	154	116	107	73	75	117	60	68	112	129	146	110	146	135	103	106.2	84	128	1.08222	0.114	3.11	0.00187004
ENSSSAG00000045893	SEPTIN9	septin 9	septin-9-like [Source:NCBI gene;Acc:106606577]	protein_coding	944	847	802	886	665	829	1038	953	1153	1144	830	1007	888	829	762	842	850	869	1038	869	960	1085	965	973	910.81	840	982	1.08073	0.112	3.001	0.00269182
ENSSSAG00000080981	ARHGAP12	Rho GTPase activating protein 12	rho GTPase-activating protein 12-like [Source:NCBI gene;Acc:106578559]	protein_coding	97	71	75	83	60	125	112	200	199	135	135	90	91	70	71	79	77	131	112	182	166	128	157	87	112.55	86	139	1.08073	0.112	3.104	0.00191022
ENSSSAG00000080668	FABP7	fatty acid binding protein 7	fatty acid binding protein 7 [Source:NCBI gene;Acc:100862707]	protein_coding	50	75	82	83	55	154	112	180	198	134	212	126	47	73	78	79	70	161	112	164	165	127	246	122	120.43	85	156	1.07998	0.111	3.115	0.00183817
ENSSSAG00000081743	TNNI1	troponin I1, slow skeletal type	troponin I, slow skeletal muscle [Source:NCBI gene;Acc:100196284]	protein_coding	4	5	4	3	0	4	20	99	156	3	5	2	4	5	4	3	0	4	20	90	130	3	6	2	22.52	3	42	1.07848	0.109	4.076	4.5798e-05
ENSSSAG00000083570	ACKR3	atypical chemokine receptor 3	atypical chemokine receptor 3 [Source:NCBI gene;Acc:106574787]	protein_coding	81	179	165	121	90	125	216	202	225	173	163	195	76	175	157	115	115	131	216	184	187	164	189	188	158.22	128	188	1.07848	0.109	3.077	0.00208827
ENSSSAG00000118192	CXCR4	C-X-C motif chemokine receptor 4	C-X-C chemokine receptor type 4-like [Source:NCBI gene;Acc:106600212]	protein_coding	10	25	39	27	24	33	78	48	42	78	38	47	9	24	37	26	31	35	78	44	35	74	44	45	40.18	27	53	1.07773	0.108	3.123	0.00178768
ENSSSAG00000106273	NLRP12	NLR family pyrin domain containing 12	protein NLRC3-like [Source:NCBI gene;Acc:106593326]	protein_coding	29	44	140	31	31	30	141	61	65	171	206	194	27	43	133	29	40	31	141	56	54	162	239	187	95.31	50	140	1.07699	0.107	3.268	0.0010843
ENSSSAG00000004197	PPFIBP2	PPFIA binding protein 2	liprin-beta-2 [Source:NCBI gene;Acc:100380737]	protein_coding	573	574	508	521	326	527	719	671	704	650	535	588	539	562	483	495	417	552	719	612	586	617	622	568	564.26	508	621	1.07624	0.106	2.942	0.0032598
ENSSSAG00000055490	SOX7	SRY-box transcription factor 7	transcription factor Sox-7-like [Source:NCBI gene;Acc:106571023]	protein_coding	28	28	37	26	24	38	80	37	54	76	34	53	26	27	35	25	31	40	80	34	45	72	40	51	42.14	31	54	1.07624	0.106	3.084	0.00204322
ENSSSAG00000003248	PRAG1	PEAK1 related, kinase-activating pseudokinase 1	tyrosine-protein kinase SgK223-like [Source:NCBI gene;Acc:106561388]	protein_coding	141	132	154	123	136	119	157	935	642	223	106	168	133	129	146	117	174	125	157	852	535	212	123	162	238.72	137	340	1.07475	0.104	3.202	0.00136634
ENSSSAG00000000910	DEPDC5	DEP domain containing 5, GATOR1 subcomplex subunit	DEP domain containing 5, GATOR1 subcomplex subunit [Source:NCBI gene;Acc:106564929]	protein_coding	217	184	216	227	168	240	239	289	344	347	216	258	204	180	205	216	215	251	239	263	287	329	251	249	240.82	212	270	1.074	0.103	2.965	0.0030239
ENSSSAG00000081676	APLNR	apelin receptor	Apelin receptor A [Source:NCBI gene;Acc:100195339]	protein_coding	84	127	112	114	93	95	176	123	175	190	133	131	79	124	106	108	119	100	176	112	146	180	155	127	127.65	106	149	1.074	0.103	3.035	0.00240777
ENSSSAG00000089987	OBI1	ORC ubiquitin ligase 1	RING finger protein 219-like [Source:NCBI gene;Acc:106575007]	protein_coding	39	41	30	43	31	53	59	80	68	76	63	44	37	40	28	41	40	56	59	73	57	72	73	42	51.48	40	63	1.07252	0.101	3.043	0.0023415

## Sheet: B.stimulus_down
Downregulated differentially expressed genes (DEGs, detected by DESeq2 at p<0.01, log2 fold-change < -0.1) for V vs. M comparison of whole gut at end of stimulus phase presented as Salmo salar Ensembl ids and the corresponding HGNC identifiers with gene description. Raw and (DESeq2) normalised counts for each sample for M and V fish (n=6 each) are shown. The DESeq2-analysed output from SARTools i…
salmo.salar_ensembl_gene_ID	Human_gene_symbol (HGNC_ID)	HGNC Gene_description	salmo.salar_gene.description	Gene biotype	raw.M1	raw.M2	raw.M3	raw.M4	raw.M5	raw.M6	raw.V1	raw.V2	raw.V3	raw.V4	raw.V5	raw.V6	norm.M.e.1	norm.M.e.2	norm.M.e.3	norm.M.e.4	norm.M.e.5	norm.M.e.6	norm.V.e.1	norm.V.e.2	norm.V.e.3	norm.V.e.4	norm.V.e.5	norm.V.e.6	baseMean	M	V	FoldChange	log2FoldChange	stat	pvalue
ENSSSAG00000114015	HMCN2	hemicentin 2	carcinoembryonic antigen-related cell adhesion molecule 1-like [Source:NCBI gene;Acc:106578919]	protein_coding	145	273	315	263	46	122	30	69	63	17	72	37	136	267	299	250	59	128	30	63	52	16	84	36	118.37	190	47	0.395295	-1.339	-4.993	5.94546e-07
ENSSSAG00000042383	TEC	tec protein tyrosine kinase	tec protein tyrosine kinase [Source:NCBI gene;Acc:106578163]	protein_coding	49	38	23	42	13	29	8	17	15	10	3	6	46	37	22	40	17	30	8	15	12	9	3	6	20.57	32	9	0.445655	-1.166	-4.754	1.99313e-06
ENSSSAG00000074375	ALX3	ALX homeobox 3	paired mesoderm homeobox protein 1-like [Source:NCBI gene;Acc:106573273]	protein_coding	233	306	279	343	196	165	114	159	136	123	106	92	219	300	265	326	250	173	114	145	113	117	123	89	186.18	256	117	0.488354	-1.034	-6.543	6.02271e-11
ENSSSAG00000058218	CALB1	calbindin 1	calbindin-like [Source:NCBI gene;Acc:106580458]	protein_coding	978	514	871	963	363	815	374	456	407	415	272	232	920	503	827	915	464	854	374	416	339	394	316	224	545.55	747	344	0.505927	-0.983	-5.398	6.73436e-08
ENSSSAG00000004453				protein_coding	116	154	121	335	144	250	96	88	83	78	56	98	109	151	115	318	184	262	96	80	69	74	65	95	134.86	190	80	0.512278	-0.965	-4.683	2.8328e-06
ENSSSAG00000098249	TRIM22	tripartite motif containing 22	tripartite motif-containing protein 16-like [Source:NCBI gene;Acc:106561472]	protein_coding	102	112	66	116	64	145	21	9	13	48	22	64	96	110	63	110	82	152	21	8	11	46	26	62	65.44	102	29	0.534403	-0.904	-4.446	8.75806e-06
ENSSSAG00000080259	BLNK	B cell linker	B-cell linker protein-like [Source:NCBI gene;Acc:106580424]	protein_coding	132	160	135	210	110	115	72	88	92	48	70	92	124	157	128	200	141	121	72	80	77	46	81	89	109.53	145	74	0.551717	-0.858	-5.152	2.57296e-07
ENSSSAG00000073304	AGR2	anterior gradient 2, protein disulphide isomerase family member	anterior gradient homolog 2 (Xenopus laevis) [Source:NCBI gene;Acc:100136468]	protein_coding	4774	4434	4687	4088	3838	1701	2211	2410	2760	1802	1673	1880	4491	4341	4452	3886	4905	1782	2211	2197	2299	1710	1945	1816	3002.86	3976	2030	0.5637	-0.827	-4.82	1.43357e-06
ENSSSAG00000002773	CCL19		C-C motif chemokine 19-like [Source:NCBI gene;Acc:106565855]	protein_coding	289	207	292	466	272	289	210	156	164	161	158	135	272	203	277	443	348	303	210	142	137	153	184	130	233.41	308	159	0.564091	-0.826	-4.937	7.93096e-07
ENSSSAG00000081244	ELF3	E74 like ETS transcription factor 3	ETS-related transcription factor Elf-3-like [Source:NCBI gene;Acc:106565106]	protein_coding	1233	1615	1842	1719	964	1001	977	727	721	920	732	646	1160	1581	1750	1634	1232	1049	977	663	601	873	851	624	1082.79	1401	765	0.581157	-0.783	-5.142	2.7188e-07
ENSSSAG00000112118				protein_coding	21	104	17	34	117	36	9	13	21	13	10	12	20	102	16	32	150	38	9	12	17	12	12	12	35.93	60	12	0.613442	-0.705	-4.412	1.02243e-05
ENSSSAG00000051462			prostate-associated microseminoprotein-like [Source:NCBI gene;Acc:106575589]	protein_coding	272	480	412	286	121	90	170	128	113	72	71	80	256	470	391	272	155	94	170	117	94	68	83	77	187.24	273	102	0.622006	-0.685	-4.161	3.17495e-05
ENSSSAG00000045462	EBF3	EBF transcription factor 3	transcription factor COE3-like [Source:NCBI gene;Acc:106604646]	protein_coding	313	529	274	306	127	231	160	161	132	69	170	104	294	518	260	291	162	242	160	147	110	65	198	100	212.34	294	130	0.640824	-0.642	-4.106	4.02555e-05
ENSSSAG00000069479	DHRS3	dehydrogenase/reductase 3	short-chain dehydrogenase/reductase 3-like [Source:NCBI gene;Acc:106566814]	protein_coding	101	141	164	90	74	117	70	67	69	95	50	52	95	138	156	86	95	123	70	61	57	90	58	50	89.88	116	64	0.687771	-0.54	-4.1	4.13275e-05
ENSSSAG00000082171	TNFSF14		tumor necrosis factor ligand superfamily member 14-like [Source:NCBI gene;Acc:106601456]	protein_coding	92	59	77	101	19	25	30	15	38	20	13	16	87	58	73	96	24	26	30	14	32	19	15	15	40.73	61	21	0.689203	-0.537	-4.029	5.60154e-05
ENSSSAG00000010061	MUC2	mucin 2, oligomeric mucus/gel-forming	intestinal mucin-like protein [Source:NCBI gene;Acc:106591811]	protein_coding	10482	9758	6628	10589	2710	4013	4649	3628	5431	2340	2585	2830	9861	9553	6296	10065	3463	4205	4648	3307	4524	2220	3005	2733	5323.46	7240	3406	0.705638	-0.503	-3.928	8.55039e-05
ENSSSAG00000085630			serine/threonine-protein phosphatase 2A 56 kDa regulatory subunit gamma isoform [Source:NCBI gene;Acc:106610635]	protein_coding	570	225	552	232	357	131	99	183	217	152	83	200	536	220	524	221	456	137	99	167	181	144	96	193	247.95	349	147	0.737135	-0.44	-3.854	0.000116041
ENSSSAG00000010774	FTH1	ferritin heavy chain 1	ferritin, middle subunit-like [Source:NCBI gene;Acc:106600762]	protein_coding	940	969	815	985	645	952	665	819	666	520	534	638	884	949	774	936	824	998	665	746	555	493	621	616	755.15	894	616	0.739181	-0.436	-4.76	1.93987e-06
ENSSSAG00000073649	AGR2	anterior gradient 2, protein disulphide isomerase family member	anterior gradient-2-like protein 2 [Source:NCBI gene;Acc:100136469]	protein_coding	3127	3615	3642	3477	2116	1461	1890	2408	2279	1359	1291	1381	2942	3539	3460	3305	2704	1531	1890	2195	1898	1290	1501	1334	2298.97	2914	1685	0.744839	-0.425	-3.904	9.46343e-05
ENSSSAG00000068366	GCNT3	glucosaminyl (N-acetyl) transferase 3, mucin type	glucosaminyl (N-acetyl) transferase 3, mucin type [Source:ZFIN;Acc:ZDB-GENE-110411-253]	protein_coding	152	135	115	176	55	68	74	69	81	45	36	69	143	132	109	167	70	71	74	63	67	43	42	67	87.4	115	59	0.747943	-0.419	-3.821	0.000132904
ENSSSAG00000100687	TIMP2	TIMP metallopeptidase inhibitor 2	metalloproteinase inhibitor 2-like [Source:NCBI gene;Acc:106589839]	protein_coding	1744	2063	2251	1878	1061	1295	1717	899	1049	888	622	930	1641	2020	2138	1785	1356	1357	1717	819	874	843	723	898	1347.53	1716	979	0.753667	-0.408	-3.857	0.000114969
ENSSSAG00000039240				protein_coding	864	1048	1165	1039	314	454	284	631	535	241	397	285	813	1026	1107	988	401	476	284	575	446	229	462	275	590.02	802	378	0.75576	-0.404	-3.791	0.000150334
ENSSSAG00000005153	PITPNC1	phosphatidylinositol transfer protein cytoplasmic 1	cytoplasmic phosphatidylinositol transfer protein 1-like [Source:NCBI gene;Acc:106605783]	protein_coding	691	304	474	555	262	295	193	256	333	243	155	333	650	298	450	528	335	309	193	233	277	231	180	322	333.79	428	239	0.757858	-0.4	-3.826	0.000130352
ENSSSAG00000102243	SGK1	serum/glucocorticoid regulated kinase 1	serine/threonine-protein kinase Sgk1-like [Source:NCBI gene;Acc:106570356]	protein_coding	82	21	66	44	27	38	13	34	19	23	9	12	77	21	63	42	35	40	13	31	16	22	10	12	31.69	46	17	0.761017	-0.394	-3.832	0.000127168
ENSSSAG00000069964	MAP4	microtubule associated protein 4	microtubule-associated protein 4-like [Source:NCBI gene;Acc:106569204]	protein_coding	321	237	217	270	197	133	144	166	196	130	133	136	302	232	206	257	252	139	144	151	163	123	155	131	187.98	231	144	0.767373	-0.382	-3.916	9.00443e-05
ENSSSAG00000081499	STK39	serine/threonine kinase 39	serine/threonine kinase 39 [Source:NCBI gene;Acc:106581791]	protein_coding	120	183	138	124	89	129	82	109	114	70	72	82	113	179	131	118	114	135	82	99	95	66	84	79	107.96	132	84	0.76897	-0.379	-3.959	7.52351e-05
ENSSSAG00000100279	ACTB	actin beta	beta actin [Source:NCBI gene;Acc:100136352]	protein_coding	34990	32026	45291	35051	27147	35648	25754	24369	31231	27692	19542	30331	32918	31352	43023	33317	34694	37354	25748	22212	26016	26276	22718	29295	30410.2	35443	25378	0.769504	-0.378	-4.748	2.05534e-06
ENSSSAG00000058121	IRF1	interferon regulatory factor 1	Salmo salar interferon regulatory factor 1 (irf1), mRNA. [Source:RefSeq mRNA;Acc:NM_001252361]	protein_coding	1390	1249	1233	1299	592	1081	891	743	815	655	807	665	1308	1223	1171	1235	757	1133	891	677	679	622	938	642	939.55	1138	742	0.770571	-0.376	-3.995	6.46662e-05
ENSSSAG00000002173	STT3B	STT3 oligosaccharyltransferase complex catalytic subunit B	dolichyl-diphosphooligosaccharide--protein glycosyltransferase subunit STT3B-like [Source:NCBI gene;Acc:106588202]	protein_coding	390	517	369	498	503	364	332	181	343	272	197	345	367	506	351	473	643	381	332	165	286	258	229	333	360.34	454	267	0.772711	-0.372	-3.814	0.000136554
ENSSSAG00000071009	NLRC3	NLR family CARD domain containing 3		protein_coding	180	193	183	155	119	166	110	132	94	103	119	128	169	189	174	147	152	174	110	120	78	98	138	124	139.48	168	111	0.772711	-0.372	-4.03	5.5681e-05
ENSSSAG00000089465	SNRK	SNF related kinase	SNF related kinase [Source:NCBI gene;Acc:106588784]	protein_coding	484	312	47	74	175	55	62	68	58	49	38	54	455	305	45	70	224	58	62	62	48	46	44	52	122.68	193	52	0.775931	-0.366	-3.954	7.68048e-05
ENSSSAG00000096789	XCR1	X-C motif chemokine receptor 1	chemokine XC receptor 1-like [Source:NCBI gene;Acc:106574083]	protein_coding	49	26	44	82	13	14	12	23	6	7	7	8	46	25	42	78	17	15	12	21	5	7	8	8	23.59	37	10	0.778625	-0.361	-3.951	7.76806e-05
ENSSSAG00000073919	TRIM4	tripartite motif containing 4	zinc-binding protein A33-like [Source:NCBI gene;Acc:106611654]	protein_coding	17	18	26	30	29	12	10	10	7	8	11	7	16	18	25	29	37	13	10	9	6	8	13	7	15.71	23	9	0.782954	-0.353	-3.774	0.000160486
ENSSSAG00000051653	CLCA4	chloride channel accessory 4	epithelial chloride channel protein-like [Source:NCBI gene;Acc:106560454]	protein_coding	4501	16667	10940	8026	2567	4315	1327	4021	2591	520	1593	1083	4235	16316	10392	7629	3281	4521	1327	3665	2158	493	1852	1046	4742.95	7729	1757	0.783497	-0.352	-4.039	5.37032e-05
ENSSSAG00000115813	VASP	vasodilator stimulated phosphoprotein	vasodilator-stimulated phosphoprotein-like [Source:NCBI gene;Acc:106603798]	protein_coding	365	276	354	496	106	120	150	146	202	130	78	124	343	270	336	471	135	126	150	133	168	123	91	120	205.64	280	131	0.787308	-0.345	-3.704	0.000211871
ENSSSAG00000004008	MICAL2	microtubule associated monooxygenase, calponin and LIM domain containing 2	protein-methionine sulfoxide oxidase MICAL2-like [Source:NCBI gene;Acc:106587193]	protein_coding	179	275	225	285	235	88	53	176	127	87	72	131	168	269	214	271	300	92	53	160	106	83	84	127	160.56	219	102	0.791686	-0.337	-3.692	0.0002229
ENSSSAG00000111321	HMCN2	hemicentin 2	carcinoembryonic antigen-related cell adhesion molecule 1-like [Source:NCBI gene;Acc:106578919]	protein_coding	143	268	283	255	73	136	53	81	170	50	97	41	135	262	269	242	93	143	53	74	142	47	113	40	134.35	191	78	0.792235	-0.336	-3.723	0.000196534
ENSSSAG00000053852	PYCARD		apoptosis-associated speck-like protein containing a CARD [Source:NCBI gene;Acc:106605228]	protein_coding	486	483	476	602	419	434	351	416	433	355	283	443	457	473	452	572	535	455	351	379	361	337	329	428	427.43	491	364	0.815637	-0.294	-4.217	2.47666e-05
ENSSSAG00000083362	PRKCA	protein kinase C alpha	kinase C alpha type [Source:NCBI gene;Acc:100196493]	protein_coding	2908	2498	2758	2830	2055	2051	1836	2070	2410	2009	1769	2201	2736	2445	2620	2690	2626	2149	1836	1887	2008	1906	2057	2126	2257.09	2544	1970	0.819605	-0.287	-4.768	1.86077e-06
ENSSSAG00000082111	ADAP1	ArfGAP with dual PH domains 1	arf-GAP with dual PH domain-containing protein 1-like [Source:NCBI gene;Acc:106606469]	protein_coding	71	93	77	87	45	51	37	26	49	41	40	59	67	91	73	83	58	53	37	24	41	39	47	57	55.71	71	41	0.825878	-0.276	-3.593	0.000327108
ENSSSAG00000034696	B3GALT2	beta-1,3-galactosyltransferase 2	beta-1,3-galactosyltransferase 1-like [Source:NCBI gene;Acc:106590762]	protein_coding	26	42	20	23	15	15	9	10	16	10	9	10	24	41	19	22	19	16	9	9	13	9	10	10	16.86	24	10	0.82645	-0.275	-3.61	0.000306748
ENSSSAG00000041246	ERAP1	endoplasmic reticulum aminopeptidase 1	endoplasmic reticulum aminopeptidase 1-like [Source:NCBI gene;Acc:106570844]	protein_coding	1856	1788	1714	2240	1389	1669	1449	1492	1635	1110	1162	1573	1746	1750	1628	2129	1775	1749	1449	1360	1362	1053	1351	1519	1572.65	1796	1349	0.832199	-0.265	-4.015	5.93327e-05
ENSSSAG00000056440	CHS1		uncharacterized LOC106589822 [Source:NCBI gene;Acc:106589822]	protein_coding	5883	11771	6358	7449	2944	3767	2958	4578	4433	1781	3511	2424	5535	11523	6040	7081	3762	3947	2957	4173	3693	1690	4082	2341	4735.28	6315	3156	0.833931	-0.262	-3.553	0.000380512
ENSSSAG00000075564	GOT1	glutamic-oxaloacetic transaminase 1	glutamic-oxaloacetic transaminase 1 [Source:NCBI gene;Acc:100196717]	protein_coding	219	198	222	263	186	159	99	197	204	117	77	141	206	194	211	250	238	167	99	180	170	111	90	136	170.85	211	131	0.837987	-0.255	-3.588	0.000333347
ENSSSAG00000118402	TIMP3	TIMP metallopeptidase inhibitor 3	Metalloproteinase inhibitor 3 [Source:NCBI gene;Acc:100196821]	protein_coding	589	621	741	650	388	557	471	484	586	495	360	458	554	608	704	618	496	584	471	441	488	470	419	442	524.51	594	455	0.838568	-0.254	-4.028	5.63118e-05
ENSSSAG00000116593			complement decay-accelerating factor-like [Source:NCBI gene;Acc:106576191]	protein_coding	126	142	149	111	58	117	88	73	93	79	69	77	119	139	142	106	74	123	88	67	77	75	80	74	96.9	117	77	0.840896	-0.25	-3.617	0.000298091
ENSSSAG00000006943	GIMAP8	GTPase, IMAP family member 8	GTPase IMAP family member 8-like [Source:NCBI gene;Acc:106567680]	protein_coding	20	15	8	19	9	10	5	3	3	2	5	7	19	15	8	18	12	10	5	3	2	2	6	7	8.82	14	4	0.843816	-0.245	-3.731	0.000190649
ENSSSAG00000074038	AGMAT	agmatinase	agmatinase [Source:NCBI gene;Acc:106572552]	protein_coding	1286	1030	1348	1365	1046	1231	952	1118	1315	881	788	931	1210	1008	1280	1297	1337	1290	952	1019	1095	836	916	899	1095.03	1237	953	0.848508	-0.237	-3.885	0.000102241
ENSSSAG00000001914	SLC16A9	solute carrier family 16 member 9	Monocarboxylate transporter 9 [Source:NCBI gene;Acc:100380323]	protein_coding	916	835	1292	1432	505	652	406	738	764	556	457	664	862	817	1227	1361	645	683	406	673	636	528	531	641	750.95	932	569	0.849096	-0.236	-3.527	0.000420954
ENSSSAG00000092524	CXCL9	C-X-C motif chemokine ligand 9	growth-regulated alpha protein-like [Source:NCBI gene;Acc:106601388]	protein_coding	7	45	11	19	61	44	15	2	5	6	5	3	7	44	10	18	78	46	15	2	4	6	6	3	19.88	34	6	0.849685	-0.235	-4.027	5.65871e-05
ENSSSAG00000102340	GOLM2	golgi membrane protein 2	protein CASC4-like [Source:NCBI gene;Acc:106562149]	protein_coding	478	431	473	471	345	340	371	350	419	285	276	345	450	422	449	448	441	356	371	319	349	270	321	333	377.44	428	327	0.852635	-0.23	-3.797	0.000146464
ENSSSAG00000066547	CASP1	caspase 1	caspase-1-like [Source:NCBI gene;Acc:106612902]	protein_coding	879	984	924	993	680	856	689	872	922	704	585	767	827	963	878	944	869	897	689	795	768	668	680	741	809.87	896	724	0.853226	-0.229	-4.127	3.68096e-05
ENSSSAG00000096324	SLC48A1	solute carrier family 48 member 1	heme transporter hrg1-A-like [Source:NCBI gene;Acc:106565236]	protein_coding	385	470	436	359	314	328	219	339	353	223	271	309	362	460	414	341	401	344	219	309	294	212	315	298	330.82	387	274	0.853818	-0.228	-3.635	0.000278362
ENSSSAG00000060046			Membrane-spanning 4-domains subfamily A member 8A [Source:NCBI gene;Acc:100196566]	protein_coding	1106	1255	1120	1118	864	912	905	837	1122	790	777	840	1041	1229	1064	1063	1104	956	905	763	935	750	903	811	960.17	1076	844	0.85441	-0.227	-3.866	0.000110765
ENSSSAG00000078436	CRHBP	corticotropin releasing hormone binding protein	corticotropin releasing hormone binding protein [Source:NCBI gene;Acc:100380514]	protein_coding	222	294	272	238	159	170	124	144	231	60	133	117	209	288	258	226	203	178	124	131	192	57	155	113	177.9	227	129	0.855002	-0.226	-3.478	0.000504268
ENSSSAG00000074738			interleukin-10 receptor subunit beta-like [Source:NCBI gene;Acc:106581741]	protein_coding	329	499	387	458	290	268	242	301	309	227	230	311	310	488	368	435	371	281	242	274	257	215	267	300	317.44	376	259	0.856188	-0.224	-3.584	0.000337779
ENSSSAG00000067318	CALM1	calmodulin 1	calmodulin 2 [Source:NCBI gene;Acc:100194628]	protein_coding	5019	4785	5127	5235	3889	3353	2860	4278	4313	3066	3206	3772	4722	4684	4870	4976	4970	3513	2859	3899	3593	2909	3727	3643	4030.58	4622	3438	0.860353	-0.217	-3.651	0.000260946
ENSSSAG00000010802	FTH1	ferritin heavy chain 1	ferritin, middle subunit [Source:NCBI gene;Acc:106600765]	protein_coding	1155	1283	1195	1036	765	1617	987	857	851	462	775	638	1087	1256	1135	985	978	1694	987	781	709	438	901	616	963.91	1189	739	0.86334	-0.212	-3.468	0.000523953
ENSSSAG00000076394	SLC44A4	solute carrier family 44 member 4	choline transporter-like protein 4 [Source:NCBI gene;Acc:106588512]	protein_coding	51	33	43	28	18	17	12	24	6	9	16	8	48	32	41	27	23	18	12	22	5	9	19	8	21.86	32	12	0.866337	-0.207	-3.525	0.000423481
ENSSSAG00000003385	PLD4	phospholipase D family member 4	phospholipase D4-like [Source:NCBI gene;Acc:106610861]	protein_coding	40	43	37	73	10	22	6	19	18	12	19	9	38	42	35	69	13	23	6	17	15	11	22	9	25.05	37	13	0.867539	-0.205	-3.552	0.000382477
ENSSSAG00000067056	GPRC5C	G protein-coupled receptor class C group 5 member C	G-protein coupled receptor family C group 5 member C-like [Source:NCBI gene;Acc:106589894]	protein_coding	335	435	207	376	261	202	155	167	240	191	215	200	315	426	197	357	334	212	155	152	200	181	250	193	247.64	307	188	0.867539	-0.205	-3.444	0.000573727
ENSSSAG00000046914	TFPI2	tissue factor pathway inhibitor 2	tissue factor pathway inhibitor 2 [Source:NCBI gene;Acc:106570457]	protein_coding	179	253	244	234	89	96	156	66	96	105	82	74	168	248	232	222	114	101	156	60	80	100	95	71	137.26	181	94	0.868742	-0.203	-3.422	0.000621521
ENSSSAG00000116888	CALM2	calmodulin 2	calmodulin [Source:NCBI gene;Acc:106601272]	protein_coding	5497	5061	5009	5092	3833	4644	4063	4867	4832	3871	3961	3954	5172	4955	4758	4840	4899	4866	4062	4436	4025	3673	4605	3819	4509.1	4915	4103	0.876606	-0.19	-3.766	0.000165909
ENSSSAG00000002412	F8A3	coagulation factor VIII associated 3	factor VIII intron 22 protein-like [Source:NCBI gene;Acc:106588956]	protein_coding	108	116	132	170	96	107	91	83	117	75	73	94	102	114	125	162	123	112	91	76	97	71	85	91	103.99	123	85	0.877822	-0.188	-3.449	0.000562605
ENSSSAG00000002737	ATP2B1	ATPase plasma membrane Ca2+ transporting 1	plasma membrane calcium-transporting ATPase 1-like [Source:NCBI gene;Acc:106608917]	protein_coding	630	502	504	589	399	466	395	449	550	361	386	412	593	491	479	560	510	488	395	409	458	343	449	398	464.38	520	409	0.87843	-0.187	-3.526	0.000422515
ENSSSAG00000118919	NCALD	neurocalcin delta	hippocalcin-like protein 1 [Source:NCBI gene;Acc:106607246]	protein_coding	74	70	50	93	26	38	29	35	34	21	32	39	70	69	47	88	33	40	29	32	28	20	37	38	44.26	58	31	0.87904	-0.186	-3.376	0.000735679
ENSSSAG00000007059	RALBP1	ralA binding protein 1	ralA binding protein 1 [Source:NCBI gene;Acc:106569739]	protein_coding	911	924	797	846	647	809	689	828	760	716	611	719	857	905	757	804	827	848	689	755	633	679	710	694	763.18	833	693	0.879649	-0.185	-3.671	0.000241369
ENSSSAG00000094480	BCO2	beta-carotene oxygenase 2	beta-carotene oxygenase 2 like [Source:NCBI gene;Acc:101448038]	protein_coding	1346	1522	1241	1499	1081	1216	925	1038	988	697	1040	1187	1266	1490	1179	1425	1382	1274	925	946	823	661	1209	1146	1143.87	1336	952	0.880869	-0.183	-3.442	0.000576543
ENSSSAG00000067802	SLC25A38	solute carrier family 25 member 38	solute carrier family 25 member 38-B-like [Source:NCBI gene;Acc:106586953]	protein_coding	238	276	278	330	140	148	149	190	199	136	129	171	224	270	264	314	179	155	149	173	166	129	150	165	194.83	234	155	0.88454	-0.177	-3.382	0.000719696
ENSSSAG00000075282	GBP3	guanylate binding protein 3	interferon-induced guanylate-binding protein 1-like [Source:NCBI gene;Acc:106582237]	protein_coding	54	67	72	115	35	31	29	28	51	41	22	24	51	66	68	109	45	32	29	26	42	39	26	23	46.33	62	31	0.88454	-0.177	-3.362	0.000774787
ENSSSAG00000001809	EML4	EMAP like 4	echinoderm microtubule-associated protein-like 4 [Source:NCBI gene;Acc:106576747]	protein_coding	2768	2784	2601	3156	1829	1786	1965	2129	2056	2135	1523	2140	2604	2725	2471	3000	2337	1871	1965	1941	1713	2026	1771	2067	2207.51	2501	1914	0.886382	-0.174	-3.421	0.000623483
ENSSSAG00000074105	DHRS3	dehydrogenase/reductase 3	Short-chain dehydrogenase/reductase 3 [Source:NCBI gene;Acc:100380445]	protein_coding	89	97	123	98	85	121	56	89	74	82	61	82	84	95	117	93	109	127	56	81	62	78	71	79	87.56	104	71	0.886382	-0.174	-3.384	0.000713568
ENSSSAG00000007245	ADAMTS9	ADAM metallopeptidase with thrombospondin type 1 motif 9	properdin-like [Source:NCBI gene;Acc:106572045]	protein_coding	456	644	509	386	238	276	217	218	362	151	314	202	429	630	484	367	304	289	217	199	302	143	365	195	326.99	417	237	0.886996	-0.173	-3.337	0.0008483
ENSSSAG00000050237	PDE4D	phosphodiesterase 4D	cAMP-specific 3',5'-cyclic phosphodiesterase 4C-like [Source:NCBI gene;Acc:106573897]	protein_coding	680	552	406	467	682	324	366	369	379	328	283	362	640	540	386	444	872	340	366	336	316	311	329	350	435.72	537	335	0.889459	-0.169	-3.335	0.000854196
ENSSSAG00000102183			uncharacterized LOC106609985 [Source:NCBI gene;Acc:106609985]	protein_coding	82	223	90	123	146	106	72	55	107	95	48	64	77	218	85	117	187	111	72	50	89	90	56	62	101.21	132	70	0.890693	-0.167	-3.322	0.000894326
ENSSSAG00000111128	ACSL6	acyl-CoA synthetase long chain family member 6	long-chain-fatty-acid--CoA ligase 6-like [Source:NCBI gene;Acc:106603829]	protein_coding	216	256	213	273	158	202	145	222	217	145	136	159	203	251	202	259	202	212	145	202	181	138	158	154	192.22	222	163	0.893166	-0.163	-3.358	0.000785184
ENSSSAG00000090990	CERK	ceramide kinase	ceramide kinase-like [Source:NCBI gene;Acc:106572704]	protein_coding	46	127	73	78	63	105	51	63	69	38	27	40	43	124	69	74	81	110	51	57	57	36	31	39	64.47	84	45	0.898132	-0.155	-3.283	0.00102873
ENSSSAG00000007618	ALDOC	aldolase, fructose-bisphosphate C	aldolase, fructose-bisphosphate C [Source:NCBI gene;Acc:106563945]	protein_coding	161	183	178	179	63	180	122	84	89	112	102	67	151	179	169	170	81	189	122	77	74	106	119	65	125.1	156	94	0.898755	-0.154	-3.275	0.00105734
ENSSSAG00000073044	ANKRD34C	ankyrin repeat domain 34C	ankyrin repeat domain-containing protein 34B-like [Source:NCBI gene;Acc:106575417]	protein_coding	29	43	10	11	14	15	3	1	7	2	11	5	27	42	9	10	18	16	3	1	6	2	13	5	12.68	20	5	0.898755	-0.154	-3.683	0.000230915
ENSSSAG00000121328	GBP3	guanylate binding protein 3	interferon-induced guanylate-binding protein 1-like [Source:NCBI gene;Acc:106582237]	protein_coding	887	799	1290	2053	655	1128	627	793	877	879	607	622	834	782	1225	1951	837	1182	627	723	731	834	706	601	919.44	1135	704	0.90125	-0.15	-3.266	0.00109153
ENSSSAG00000115036	RNF144A		probable E3 ubiquitin-protein ligase RNF144A-A [Source:NCBI gene;Acc:106608841]	protein_coding	27	80	51	123	35	8	7	20	27	2	15	9	25	78	48	117	45	8	7	18	22	2	17	9	33.16	54	12	0.903127	-0.147	-3.658	0.000254459
ENSSSAG00000001392	BIRC2	baculoviral IAP repeat containing 2	inhibitor of apoptosis protein-like [Source:NCBI gene;Acc:106604062]	protein_coding	2123	1908	1829	1972	1512	1658	1697	1624	1959	1604	1361	1737	1997	1868	1737	1874	1932	1737	1697	1480	1632	1522	1582	1678	1728.11	1858	1598	0.903753	-0.146	-3.351	0.000804433
ENSSSAG00000107934	PARP15	poly(ADP-ribose) polymerase family member 15	poly [ADP-ribose] polymerase 14-like [Source:NCBI gene;Acc:106600688]	protein_coding	49	36	43	62	32	63	13	41	20	15	17	40	46	35	41	59	41	66	13	37	17	14	20	39	35.64	48	23	0.903753	-0.146	-3.278	0.00104721
ENSSSAG00000075812	SYTL3	synaptotagmin like 3	synaptotagmin like 3 [Source:NCBI gene;Acc:106571207]	protein_coding	13	17	17	24	12	11	3	8	8	4	8	9	12	17	16	23	15	12	3	7	7	4	9	9	11.12	16	6	0.905006	-0.144	-3.342	0.000830806
ENSSSAG00000084462	VAMP7	vesicle associated membrane protein 7	vesicle associated membrane protein 7 [Source:NCBI gene;Acc:106604084]	protein_coding	431	507	395	475	294	349	328	393	396	287	246	352	405	496	375	452	376	366	328	358	330	272	286	340	365.36	412	319	0.905006	-0.144	-3.243	0.00118148
ENSSSAG00000073340	SLC6A4	solute carrier family 6 member 4	sodium-dependent serotonin transporter-like [Source:NCBI gene;Acc:106612651]	protein_coding	335	378	386	373	296	363	236	362	338	285	281	264	315	370	367	355	378	380	236	330	282	270	327	255	322.05	361	283	0.906262	-0.142	-3.225	0.00126011
ENSSSAG00000094797	CYP27C1	cytochrome P450 family 27 subfamily C member 1	cytochrome P450 27C1 [Source:NCBI gene;Acc:106575940]	protein_coding	2097	2147	3095	3376	1156	1432	1202	1839	1872	1265	1295	1338	1973	2102	2940	3209	1477	1501	1202	1676	1559	1200	1505	1292	1803.08	2200	1406	0.906262	-0.142	-3.237	0.00120632
ENSSSAG00000036918	DCTN5	dynactin subunit 5	dynactin subunit 5 [Source:NCBI gene;Acc:100286512]	protein_coding	80	118	97	60	66	71	59	38	12	44	46	46	75	116	92	57	84	74	59	35	10	42	53	44	61.83	83	40	0.90689	-0.141	-3.26	0.00111366
ENSSSAG00000092630	SYNJ2BP	synaptojanin 2 binding protein	synaptojanin-2-binding protein-like [Source:NCBI gene;Acc:106591813]	protein_coding	253	339	309	335	214	182	178	241	251	141	178	196	238	332	294	318	273	191	178	220	209	134	207	189	231.9	274	190	0.90689	-0.141	-3.242	0.001188
ENSSSAG00000078795	PRKCD	protein kinase C delta	protein kinase C delta type-like [Source:NCBI gene;Acc:106565827]	protein_coding	835	769	737	826	558	681	697	716	735	553	529	629	786	753	700	785	713	714	697	653	612	525	615	608	679.94	742	618	0.909408	-0.137	-3.185	0.00144638
ENSSSAG00000039308	SOS2	SOS Ras/Rho guanine nucleotide exchange factor 2	SOS Ras/Rho guanine nucleotide exchange factor 2 [Source:NCBI gene;Acc:106601599]	protein_coding	427	475	360	386	327	323	273	340	364	354	280	310	402	465	342	367	418	338	273	310	303	336	326	299	348.24	389	308	0.91067	-0.135	-3.17	0.00152373
ENSSSAG00000088263	QSER1	glutamine and serine rich 1	glutamine and serine-rich protein 1-like [Source:NCBI gene;Acc:106562605]	protein_coding	565	469	492	691	410	436	373	405	529	408	323	470	532	459	467	657	524	457	373	369	441	387	376	454	457.92	516	400	0.911933	-0.133	-3.169	0.00152888
ENSSSAG00000052042			ladderlectin-like [Source:NCBI gene;Acc:106580088]	protein_coding	1244	2636	4820	2388	269	1348	529	505	1314	236	315	209	1170	2581	4579	2270	344	1412	529	460	1095	224	366	202	1269.28	2059	479	0.913198	-0.131	-3.613	0.00030214
ENSSSAG00000092486	UBE2L3	ubiquitin conjugating enzyme E2 L3	ubiquitin conjugating enzyme E2 L3 [Source:NCBI gene;Acc:106585881]	protein_coding	1729	1700	1752	1777	1242	1355	1274	1640	1598	1182	1229	1424	1627	1664	1664	1689	1587	1420	1274	1495	1331	1122	1429	1375	1473.06	1608	1338	0.913198	-0.131	-3.137	0.00170468
ENSSSAG00000045742	PSMA7	proteasome 20S subunit alpha 7	proteasome 20S subunit alpha 7 [Source:NCBI gene;Acc:106566739]	protein_coding	262	295	237	322	208	279	165	236	277	215	158	244	246	289	225	306	266	292	165	215	231	204	184	236	238.24	271	206	0.913831	-0.13	-3.162	0.00156663
ENSSSAG00000072337	ANO7	anoctamin 7	anoctamin-7-like [Source:NCBI gene;Acc:106580699]	protein_coding	56	53	44	51	123	28	39	30	18	30	23	19	53	52	42	48	157	29	39	27	15	28	27	18	44.69	64	26	0.913831	-0.13	-3.295	0.000984377
ENSSSAG00000086481	CLIC2	chloride intracellular channel 2	chloride intracellular channel protein 2-like [Source:NCBI gene;Acc:106611523]	protein_coding	2291	1799	1371	2653	1184	1038	677	1510	1491	967	1072	829	2155	1761	1302	2522	1513	1088	677	1376	1242	918	1246	801	1383.43	1724	1043	0.915099	-0.128	-3.177	0.00148995
ENSSSAG00000003690	TRIM39	tripartite motif containing 39	nuclear factor 7, brain-like [Source:NCBI gene;Acc:106577553]	protein_coding	4734	7513	5981	8116	3858	3983	2371	4972	5777	1993	3314	2807	4454	7355	5681	7715	4931	4174	2370	4532	4812	1891	3853	2711	4539.85	5718	3362	0.915734	-0.127	-3.172	0.00151494
ENSSSAG00000009798	ATP6V0A2	ATPase H+ transporting V0 subunit a2	V-type proton ATPase 116 kDa subunit a isoform 2-like [Source:NCBI gene;Acc:106584979]	protein_coding	185	149	173	193	125	153	114	179	154	100	83	118	174	146	164	183	160	160	114	163	128	95	96	114	141.54	164	118	0.916369	-0.126	-3.165	0.00155223
ENSSSAG00000057529	MLLT3	MLLT3 super elongation complex subunit	protein AF-9-like [Source:NCBI gene;Acc:106577592]	protein_coding	31	51	38	47	25	67	18	20	24	28	25	32	29	50	36	45	32	70	18	18	20	27	29	31	33.73	44	24	0.916369	-0.126	-3.178	0.0014818
ENSSSAG00000039778	MIDN	midnolin	midnolin-like [Source:NCBI gene;Acc:106573601]	protein_coding	148	131	109	209	69	98	82	104	94	81	64	89	139	128	104	199	88	103	82	95	78	77	74	86	104.4	127	82	0.917004	-0.125	-3.164	0.00155392
ENSSSAG00000044891	COTL1	coactosin like F-actin binding protein 1	coactosin-like 1 (Dictyostelium) [Source:NCBI gene;Acc:100286581]	protein_coding	947	1078	1086	1002	725	741	849	825	947	724	621	829	891	1055	1032	952	927	776	849	752	789	687	722	801	852.71	939	767	0.917004	-0.125	-3.092	0.00198808
ENSSSAG00000041924	PSMB6	proteasome 20S subunit beta 6	proteasome subunit beta type-6-B like protein [Source:NCBI gene;Acc:106569959]	protein_coding	165	349	218	269	175	223	215	130	190	108	130	152	155	342	207	256	224	234	215	118	158	102	151	147	192.43	236	148	0.918276	-0.123	-3.156	0.00160162
ENSSSAG00000040001	MR1	major histocompatibility complex, class I-related	major histocompatibility complex class I-related gene protein-like [Source:NCBI gene;Acc:106587845]	protein_coding	62	117	97	124	109	50	55	37	50	31	24	92	58	115	92	118	139	52	55	34	42	29	28	89	70.93	96	46	0.91955	-0.121	-3.192	0.00141364
ENSSSAG00000084816	WDFY3	WD repeat and FYVE domain containing 3	WD repeat and FYVE domain containing 3 [Source:NCBI gene;Acc:106570917]	protein_coding	246	300	233	249	172	220	159	174	175	234	178	185	231	294	221	237	220	231	159	159	146	222	207	179	208.71	239	179	0.91955	-0.121	-3.123	0.00178953
ENSSSAG00000086888	SLC6A8	solute carrier family 6 member 8	solute carrier family 6 member 8 [Source:NCBI gene;Acc:106566494]	protein_coding	1637	1668	1530	2011	1351	1233	1272	1409	1667	1189	1098	1378	1540	1633	1453	1912	1727	1292	1272	1284	1389	1128	1276	1331	1436.39	1593	1280	0.91955	-0.121	-3.07	0.00213828
ENSSSAG00000104994	IGSF21	immunoglobin superfamily member 21	immunoglobulin superfamily member 21-like [Source:NCBI gene;Acc:106572240]	protein_coding	154	132	189	127	102	224	89	128	80	130	86	108	145	129	180	121	130	235	89	117	67	123	100	104	128.28	157	100	0.91955	-0.121	-3.146	0.00165608
ENSSSAG00000122050	GSK3B	glycogen synthase kinase 3 beta	glycogen synthase kinase-3 beta [Source:NCBI gene;Acc:106586650]	protein_coding	278	361	231	282	190	201	198	205	271	191	112	174	262	353	219	268	243	211	198	187	226	181	130	168	220.49	259	182	0.920188	-0.12	-3.135	0.00171837
ENSSSAG00000065979	ZNF706	zinc finger protein 706	zinc finger protein 706-like [Source:NCBI gene;Acc:106589117]	protein_coding	1357	1290	1490	1424	1217	1202	929	1322	1301	1260	980	1207	1277	1263	1415	1354	1555	1260	929	1205	1084	1196	1139	1166	1236.79	1354	1120	0.920826	-0.119	-3.041	0.00235816
ENSSSAG00000075511	SYTL2	synaptotagmin like 2	uncharacterized LOC106613012 [Source:NCBI gene;Acc:106613012]	protein_coding	182	106	120	136	175	49	78	75	105	80	50	58	171	104	114	129	224	51	78	68	87	76	58	56	101.43	132	70	0.920826	-0.119	-3.154	0.00160873
ENSSSAG00000095755	RIC8B	RIC8 guanine nucleotide exchange factor B	synembryn-B-like [Source:NCBI gene;Acc:106573298]	protein_coding	169	163	113	168	103	135	128	113	123	102	78	113	159	160	107	160	132	141	128	103	102	97	91	109	124.06	143	105	0.920826	-0.119	-3.114	0.00184484
ENSSSAG00000056874	DMBT1	deleted in malignant brain tumors 1	uncharacterized LOC106566377 [Source:NCBI gene;Acc:106566377]	protein_coding	320	623	462	360	286	392	262	318	369	169	273	278	301	610	439	342	366	411	262	290	307	160	317	269	339.47	412	268	0.921464	-0.118	-3.133	0.00172741
ENSSSAG00000066665	PTPRH	protein tyrosine phosphatase receptor type H	protein tyrosine phosphatase receptor type H [Source:NCBI gene;Acc:106579174]	protein_coding	4584	4180	4735	4679	2697	3436	3337	3080	4764	2385	2706	2770	4313	4092	4498	4448	3447	3600	3336	2807	3968	2263	3146	2675	3549.46	4066	3032	0.921464	-0.118	-3.102	0.0019225
ENSSSAG00000103181	RAB21	RAB21, member RAS oncogene family	RAB21, member RAS oncogene family [Source:ZFIN;Acc:ZDB-GENE-060929-1062]	protein_coding	921	1393	1009	862	643	846	832	786	877	616	607	623	866	1364	958	819	822	886	832	716	731	584	706	602	823.91	952	695	0.922103	-0.117	-3.107	0.00188852
ENSSSAG00000006439	RHOF	ras homolog family member F, filopodia associated	ras homolog family member F, filopodia associated [Source:NCBI gene;Acc:106564550]	protein_coding	61	83	65	102	76	38	50	34	63	49	33	33	57	81	62	97	97	40	50	31	52	46	38	32	57.04	72	42	0.922742	-0.116	-3.126	0.00177256
ENSSSAG00000000719	HMOX1	heme oxygenase 1	heme oxygenase-like [Source:NCBI gene;Acc:106590030]	protein_coding	379	568	274	583	321	549	280	418	338	198	282	199	357	556	260	554	410	575	280	381	282	188	328	192	363.58	452	275	0.923382	-0.115	-3.116	0.00183099
ENSSSAG00000003237	TMEM38B	transmembrane protein 38B	trimeric intracellular cation channel type B-like [Source:NCBI gene;Acc:106561387]	protein_coding	2448	2640	2325	2486	1853	1931	2023	2142	2551	1768	1703	1983	2303	2584	2209	2363	2368	2023	2023	1952	2125	1678	1980	1915	2126.94	2308	1946	0.923382	-0.115	-3.014	0.00257835
ENSSSAG00000038671	SDHB	succinate dehydrogenase complex iron sulfur subunit B	succinate dehydrogenase [ubiquinone] iron-sulfur subunit, mitochondrial-like [Source:NCBI gene;Acc:106566856]	protein_coding	80	95	62	127	67	98	24	70	101	28	26	22	75	93	59	121	86	103	24	64	84	27	30	21	65.51	90	42	0.923382	-0.115	-3.178	0.00148546
ENSSSAG00000085594	PMM2	phosphomannomutase 2	phosphomannomutase 2 [Source:ZFIN;Acc:ZDB-GENE-030722-6]	protein_coding	576	251	678	486	318	446	173	448	312	285	235	309	542	246	644	462	406	467	173	408	260	270	273	298	370.89	461	280	0.923382	-0.115	-3.12	0.00180888
ENSSSAG00000099044	MAGT1	magnesium transporter 1	magnesium transporter protein 1-like [Source:NCBI gene;Acc:106604089]	protein_coding	343	631	421	493	413	383	172	270	325	159	300	436	323	618	400	469	528	401	172	246	271	151	349	421	362.3	456	268	0.924023	-0.114	-3.115	0.0018369
ENSSSAG00000075842	PLAC8L1	PLAC8 like 1	cornifelin homolog A-like [Source:NCBI gene;Acc:106567488]	protein_coding	143	146	197	213	88	162	77	96	194	94	75	102	135	143	187	202	112	170	77	88	162	89	87	99	129.19	158	100	0.924663	-0.113	-3.106	0.00189419
ENSSSAG00000092401	TNFRSF6B	TNF receptor superfamily member 6b		protein_coding	160	289	189	246	78	73	87	86	178	64	64	61	151	283	180	234	100	76	87	78	148	61	74	59	127.56	171	84	0.925946	-0.111	-3.14	0.00168933
ENSSSAG00000046652	ARHGEF18	Rho/Rac guanine nucleotide exchange factor 18	rho guanine nucleotide exchange factor 18-like [Source:NCBI gene;Acc:106560600]	protein_coding	481	384	375	439	249	370	341	323	347	355	246	320	453	376	356	417	318	388	341	294	289	337	286	309	347.01	385	309	0.926588	-0.11	-2.994	0.00275053
ENSSSAG00000068754	SYTL2	synaptotagmin like 2	uncharacterized LOC106581144 [Source:NCBI gene;Acc:106581144]	protein_coding	192	100	127	78	200	48	71	69	70	88	38	51	181	98	121	74	256	50	71	63	58	83	44	49	95.69	130	61	0.926588	-0.11	-3.153	0.00161579
ENSSSAG00000102061	SYTL1	synaptotagmin like 1	synaptotagmin-like protein 1 [Source:NCBI gene;Acc:106588777]	protein_coding	21	15	18	20	23	4	6	12	4	6	4	4	20	15	17	19	29	4	6	11	3	6	5	4	11.55	17	6	0.926588	-0.11	-3.329	0.000871703
ENSSSAG00000008333	ALPI	alkaline phosphatase, intestinal	intestinal-type alkaline phosphatase-like [Source:NCBI gene;Acc:106574193]	protein_coding	10920	11796	12654	15458	7651	8795	6670	10595	12053	5156	6768	7481	10273	11548	12020	14693	9778	9216	6669	9657	10040	4892	7868	7226	9490.04	11255	7725	0.927873	-0.108	-3.071	0.0021331
ENSSSAG00000063815	TRIM39	tripartite motif containing 39	butyrophilin subfamily 3 member A1-like [Source:NCBI gene;Acc:106602705]	protein_coding	2127	2097	2315	2695	2073	1633	1388	2371	1578	1790	1169	1716	2001	2053	2199	2562	2649	1711	1388	2161	1314	1698	1359	1657	1896.11	2196	1596	0.927873	-0.108	-3.056	0.00224512
ENSSSAG00000086312	AXIN1	axin 1	axin-1-like [Source:NCBI gene;Acc:106601114]	protein_coding	295	329	273	283	282	248	196	275	233	245	148	268	278	322	259	269	360	260	196	251	194	232	172	259	254.36	291	217	0.927873	-0.108	-3.039	0.00237169
ENSSSAG00000106789	FZD5	frizzled class receptor 5	frizzled-5-like [Source:NCBI gene;Acc:106586337]	protein_coding	862	984	876	892	570	610	708	673	799	686	531	674	811	963	832	848	728	639	708	613	666	651	617	651	727.33	804	651	0.928517	-0.107	-2.961	0.00306419
ENSSSAG00000074564	CD46	CD46 molecule	C4b-binding protein alpha chain-like [Source:NCBI gene;Acc:106567155]	protein_coding	155	142	149	165	96	115	105	113	103	117	109	104	146	139	142	157	123	121	105	103	86	111	127	100	121.53	138	105	0.929161	-0.106	-3.013	0.00258347
ENSSSAG00000094435	ZDHHC9	zinc finger DHHC-type palmitoyltransferase 9	palmitoyltransferase ZDHHC9-like [Source:NCBI gene;Acc:106604552]	protein_coding	507	601	451	434	354	409	423	408	460	350	317	338	477	588	428	413	452	429	423	372	383	332	369	326	416.03	464	368	0.929161	-0.106	-2.976	0.00291744
ENSSSAG00000062891	GDF11	growth differentiation factor 11	growth/differentiation factor 11-like [Source:NCBI gene;Acc:106565435]	protein_coding	109	25	55	79	45	39	11	26	16	22	25	51	103	24	52	75	58	41	11	24	13	21	29	49	41.66	59	24	0.929805	-0.105	-3.188	0.00143231
ENSSSAG00000065107	CYRIA	CYFIP related Rac1 interactor A	protein FAM49A-like [Source:NCBI gene;Acc:106589091]	protein_coding	111	97	111	165	55	50	42	54	98	63	40	57	104	95	105	157	70	52	42	49	82	60	47	55	76.54	97	56	0.931095	-0.103	-3.069	0.00215061
ENSSSAG00000077687	VAV3	vav guanine nucleotide exchange factor 3	guanine nucleotide exchange factor VAV3-like [Source:NCBI gene;Acc:106569814]	protein_coding	99	66	81	128	19	25	23	26	41	17	9	49	93	65	77	122	24	26	23	24	34	16	10	47	46.8	68	26	0.931095	-0.103	-3.226	0.00125395
ENSSSAG00000080914	FER1L6	fer-1 like family member 6	fer-1 like family member 6 [Source:ZFIN;Acc:ZDB-GENE-070912-312]	protein_coding	200	166	145	184	119	110	126	114	114	141	101	83	188	163	138	175	152	115	126	104	95	134	117	80	132.24	155	109	0.931095	-0.103	-3.036	0.00239499
ENSSSAG00000004088	CSF1R	colony stimulating factor 1 receptor	macrophage colony-stimulating factor 1 receptor 1-like [Source:NCBI gene;Acc:106611874]	protein_coding	214	250	234	555	59	91	97	117	152	65	87	113	201	245	222	528	75	95	97	107	127	62	101	109	164.07	228	100	0.932386	-0.101	-3.145	0.001663

## Sheet: C.middle_up
Upregulated differentially expressed genes (DEGs, detected by DESeq2 at p<0.01, log2 fold-change > 0.1) for V vs. M comparison of middle intestine at end of challenge phase presented as Salmo salar Ensembl ids and the corresponding HGNC identifiers with gene description. Raw and (DESeq2) normalised counts for each sample for M and V fish (n=6 each) are shown. The DESeq2-analysed output from SARTo…
salmo.salar_ensembl_gene_ID	Human_gene_symbol (HGNC_ID)	HGNC Gene_description	salmo.salar_gene.description	Gene biotype	raw.M1	raw.M2	raw.M3	raw.M4	raw.M5	raw.M6	raw.V1	raw.V2	raw.V3	raw.V4	raw.V5	raw.V6	norm.M1	norm.M2	norm.M3	norm.M4	norm.M5	norm.M6	norm.V1	norm.V2	norm.V3	norm.V4	norm.V5	norm.V6	baseMean	M	V	FoldChange	log2FoldChange	stat	pvalue
ENSSSAG00000084738				protein_coding	4	0	0	2	3	0	8	7	23	20	45	40	3	0	0	2	3	0	9	8	22	19	46	58	14.08	1	27	18.6357	4.22	5.656	1.55166e-08
ENSSSAG00000045825	GHRL		ghrelin and obestatin prepropeptide [Source:NCBI gene;Acc:100194496]	protein_coding	3	2	2	9	5	0	48	23	32	34	8	26	2	2	2	8	5	0	53	27	30	32	8	37	17.23	3	31	9.38268	3.23	5.732	9.93967e-09
ENSSSAG00000111749	HADHB	hydroxyacyl-CoA dehydrogenase trifunctional multienzyme complex subunit beta	hydroxyacyl-CoA dehydrogenase trifunctional multienzyme complex subunit beta [Source:NCBI gene;Acc:106608385]	protein_coding	29	35	37	41	48	45	51	45	516	137	836	87	21	32	39	38	48	36	56	52	487	129	857	125	160.08	36	284	7.25512	2.859	5.168	2.36455e-07
ENSSSAG00000106116	NLRC3	NLR family CARD domain containing 3	protein NLRC3-like [Source:NCBI gene;Acc:106593326]	protein_coding	9	33	16	26	15	17	22	434	40	15	326	334	6	30	17	24	15	14	24	502	38	14	334	482	125.04	18	232	5.5098	2.462	4.471	7.78235e-06
ENSSSAG00000085086	AANAT	aralkylamine N-acetyltransferase	serotonin N-acetyltransferase-like [Source:NCBI gene;Acc:106607367]	protein_coding	3	3	4	6	2	6	8	6	2	262	199	2	2	3	4	6	2	5	9	7	2	246	204	3	40.99	4	78	2.41999	1.275	4.026	5.68505e-05
ENSSSAG00000120753			uncharacterized LOC106610933 [Source:NCBI gene;Acc:106610933]	protein_coding	15	18	6	23	19	14	6	64	277	17	15	834	11	16	6	21	19	11	7	74	262	16	15	1203	138.47	14	263	2.39164	1.258	4.044	5.25462e-05
ENSSSAG00000066286	NCS1	neuronal calcium sensor 1	Neuronal calcium sensor 1 [Source:NCBI gene;Acc:100380555]	protein_coding	3	11	5	2	6	3	11	16	20	16	19	36	2	10	5	2	6	2	12	19	19	15	19	52	13.64	4	23	2.38667	1.255	4.463	8.08691e-06
ENSSSAG00000121379	NMT3		phosphoethanolamine N-methyltransferase 3 [Source:NCBI gene;Acc:100380594]	protein_coding	6	4	2	1	7	0	15	6	26	22	3	57	4	4	2	1	7	0	17	7	25	21	3	82	14.33	3	26	1.67018	0.74	3.987	6.6907e-05
ENSSSAG00000051425	CYP7A1	cytochrome P450 family 7 subfamily A member 1	cholesterol 7-alpha-monooxygenase-like [Source:NCBI gene;Acc:106599162]	protein_coding	5	3	4	1	38	0	187	49	691	20	0	445	4	3	4	1	38	0	206	57	653	19	0	642	135.45	8	263	1.27721	0.353	3.517	0.000435854
ENSSSAG00000006812	ATP5ME		ATP synthase membrane subunit ea [Source:ZFIN;Acc:ZDB-GENE-070928-12]	protein_coding	750	468	465	377	444	438	602	463	734	753	758	480	533	427	491	351	448	352	662	536	693	707	777	692	555.77	434	678	1.26138	0.335	4.646	3.379e-06
ENSSSAG00000109281	RNF170	ring finger protein 170	E3 ubiquitin-protein ligase RNF170-like [Source:NCBI gene;Acc:106584289]	protein_coding	102	66	88	74	61	102	87	108	119	167	105	113	72	60	93	69	61	82	96	125	112	157	108	163	99.87	73	127	1.24401	0.315	4.32	1.56002e-05
ENSSSAG00000097315	TRIM16	tripartite motif containing 16		protein_coding	220	197	166	159	136	127	216	174	254	299	208	184	156	180	175	148	137	102	238	201	240	281	213	265	194.74	150	240	1.23628	0.306	4.322	1.54752e-05
ENSSSAG00000004412	TGFBRAP1	transforming growth factor beta receptor associated protein 1	transforming growth factor-beta receptor-associated protein 1-like [Source:NCBI gene;Acc:106610591]	protein_coding	269	388	362	599	462	512	560	716	844	693	609	690	191	354	382	558	466	411	616	829	797	650	624	995	572.86	394	752	1.21588	0.282	4.089	4.34032e-05
ENSSSAG00000043851	NARS1	asparaginyl-tRNA synthetase 1	asparagine--tRNA ligase, cytoplasmic-like [Source:NCBI gene;Acc:106596693]	protein_coding	52	7	9	7	26	13	73	72	80	50	20	28	37	6	10	7	26	10	80	83	76	47	21	40	36.92	16	58	1.21504	0.281	3.856	0.000115476
ENSSSAG00000044992	VPS4B	vacuolar protein sorting 4 homolog B	vacuolar protein sorting-associated protein 4B-like [Source:NCBI gene;Acc:106584355]	protein_coding	821	562	508	488	588	540	672	653	815	736	653	454	584	513	536	455	593	434	739	756	770	691	669	655	616.15	519	713	1.21504	0.281	4.338	1.44038e-05
ENSSSAG00000054868	ALCAM		CD166 antigen homolog [Source:NCBI gene;Acc:100286453]	protein_coding	689	551	550	515	420	570	633	526	720	811	571	605	490	503	581	480	423	458	696	609	680	761	585	872	594.89	489	700	1.21251	0.278	4.159	3.18982e-05
ENSSSAG00000108768	ARFIP1	ADP ribosylation factor interacting protein 1	Arfaptin-1 [Source:NCBI gene;Acc:100380283]	protein_coding	256	187	171	203	175	167	214	188	285	284	214	177	182	171	181	189	176	134	235	218	269	266	219	255	208.02	172	244	1.21251	0.278	4.187	2.82475e-05
ENSSSAG00000082093	NFIC	nuclear factor I C	nuclear factor 1 C-type-like [Source:NCBI gene;Acc:106613851]	protein_coding	90	71	67	69	55	73	83	111	119	91	75	103	64	65	71	64	55	59	91	128	112	85	77	149	85.07	63	107	1.21083	0.276	4.044	5.25175e-05
ENSSSAG00000047065	AGO3	argonaute RISC catalytic component 3	Eukaryotic translation initiation factor 2C 3 [Source:NCBI gene;Acc:100380831]	protein_coding	368	516	418	416	540	474	548	650	813	624	552	573	262	471	441	388	544	381	603	752	768	585	566	826	548.96	414	683	1.20916	0.274	4.019	5.83755e-05
ENSSSAG00000087344	ERP44	endoplasmic reticulum protein 44	endoplasmic reticulum resident protein 44-like [Source:NCBI gene;Acc:106593159]	protein_coding	267	182	138	187	217	210	236	224	280	301	244	141	190	166	146	174	219	169	260	259	265	282	250	203	215.21	177	253	1.20748	0.272	4.073	4.64958e-05
ENSSSAG00000040955	STIM2	stromal interaction molecule 2	stromal interaction molecule 2-like [Source:NCBI gene;Acc:106577483]	protein_coding	27	20	18	20	14	23	28	22	33	54	35	28	19	18	19	19	14	18	31	25	31	51	36	40	26.84	18	36	1.20497	0.269	4.016	5.92315e-05
ENSSSAG00000105474	CHPT1	choline phosphotransferase 1	choline/ethanolamine phosphotransferase 1 [Source:NCBI gene;Acc:106572169]	protein_coding	498	539	365	439	520	356	666	700	1054	662	459	437	354	492	385	409	524	286	733	810	996	621	470	630	559.25	408	710	1.20247	0.266	3.971	7.15357e-05
ENSSSAG00000079146	LAMA3	laminin subunit alpha 3	laminin subunit alpha-3-like [Source:NCBI gene;Acc:106569186]	protein_coding	953	1029	668	716	738	1002	1075	945	1130	962	912	769	677	940	705	667	744	805	1183	1093	1068	903	935	1109	902.37	756	1048	1.20164	0.265	4.029	5.6002e-05
ENSSSAG00000061198	TBC1D22B	TBC1 domain family member 22B	TBC1 domain family member 22B-like [Source:NCBI gene;Acc:106575993]	protein_coding	87	113	85	90	119	106	134	138	168	139	108	120	62	103	90	84	120	85	147	160	159	130	111	173	118.64	91	147	1.19499	0.257	3.869	0.000109505
ENSSSAG00000054746	DLG3	discs large MAGUK scaffold protein 3	disks large homolog 3-like [Source:NCBI gene;Acc:106604729]	protein_coding	233	171	176	218	199	199	227	272	317	233	203	185	166	156	186	203	201	160	250	315	299	219	208	267	219.05	179	260	1.19251	0.254	3.809	0.000139678
ENSSSAG00000080214	GGH	gamma-glutamyl hydrolase	gamma-glutamyl hydrolase-like [Source:NCBI gene;Acc:106590426]	protein_coding	284	81	78	162	74	134	192	289	314	288	254	98	202	74	82	151	75	108	211	334	297	270	260	141	183.8	115	252	1.19003	0.251	3.931	8.47667e-05
ENSSSAG00000082120	ALDH1L2	aldehyde dehydrogenase 1 family member L2	cytosolic 10-formyltetrahydrofolate dehydrogenase-like [Source:NCBI gene;Acc:106583638]	protein_coding	3776	2681	2437	2386	2775	2495	2842	3273	4121	3629	2746	2178	2684	2449	2573	2224	2797	2004	3126	3787	3893	3405	2815	3141	2908.13	2455	3361	1.19003	0.251	3.824	0.000131433
ENSSSAG00000091705	TSPAN15	tetraspanin 15	tetraspanin-15-like [Source:NCBI gene;Acc:106589828]	protein_coding	150	94	149	148	137	137	206	159	213	207	167	108	107	86	157	138	138	110	227	184	201	194	171	156	155.73	123	189	1.19003	0.251	3.78	0.000156936
ENSSSAG00000086662	SUMO3	small ubiquitin like modifier 3	SMT3 suppressor of mif two 3 homolog 3 (S. cerevisiae) [Source:NCBI gene;Acc:100196163]	protein_coding	15	6	10	10	8	31	17	33	45	49	35	12	11	5	11	9	8	25	19	38	43	46	36	17	22.29	12	33	1.18674	0.247	3.858	0.000114245
ENSSSAG00000118803			transmembrane protein 116-like [Source:NCBI gene;Acc:106561183]	protein_coding	572	624	398	485	438	493	630	470	796	688	486	573	407	570	420	452	441	396	693	544	752	646	498	826	553.75	448	660	1.18591	0.246	3.703	0.000212697
ENSSSAG00000007344	GNAI1	G protein subunit alpha i1	guanine nucleotide-binding protein G(i) subunit alpha-1-like [Source:NCBI gene;Acc:106576428]	protein_coding	238	214	193	184	186	237	212	201	263	267	291	155	169	195	204	172	187	190	233	233	248	251	298	224	217.02	186	248	1.18509	0.245	3.8	0.000144585
ENSSSAG00000048086	SGPL1	sphingosine-1-phosphate lyase 1	sphingosine-1-phosphate lyase 1-like [Source:NCBI gene;Acc:106576820]	protein_coding	1383	1604	1217	1248	1397	1466	1601	1625	2506	1635	1362	1414	983	1465	1285	1163	1408	1177	1761	1880	2367	1534	1396	2039	1538.32	1247	1830	1.18099	0.24	3.64	0.00027287
ENSSSAG00000111254	PEX19	peroxisomal biogenesis factor 19	peroxisomal biogenesis factor 19-like [Source:NCBI gene;Acc:106600385]	protein_coding	454	398	322	334	364	415	451	391	516	443	347	345	323	364	340	311	367	333	496	452	487	416	356	498	395.21	340	451	1.18099	0.24	3.728	0.000192647
ENSSSAG00000007069	ILRUN	inflammation and lipid regulator with UBA-like and NBR1-like domains	uncharacterized protein C6orf106 homolog [Source:NCBI gene;Acc:106582701]	protein_coding	212	211	219	256	225	261	273	312	401	298	229	209	151	193	231	239	227	210	300	361	379	280	235	301	258.79	208	309	1.17936	0.238	3.62	0.000295038
ENSSSAG00000003553	PSMD3	proteasome 26S subunit, non-ATPase 3	26S proteasome non-ATPase regulatory subunit 3 [Source:NCBI gene;Acc:100195015]	protein_coding	713	372	320	318	509	406	507	497	648	763	571	346	507	340	338	296	513	326	558	575	612	716	585	499	488.75	387	591	1.17854	0.237	3.624	0.000290257
ENSSSAG00000006351	KIF5B	kinesin family member 5B	kinesin-1 heavy chain [Source:NCBI gene;Acc:106590040]	protein_coding	256	280	244	312	319	345	359	373	525	410	346	210	182	256	258	291	322	277	395	432	496	385	355	303	329.12	264	394	1.17691	0.235	3.588	0.000333042
ENSSSAG00000064430	SLC35E2B	solute carrier family 35 member E2B	Solute carrier family 35 member E2 [Source:NCBI gene;Acc:100195214]	protein_coding	210	179	171	168	201	191	218	203	266	232	176	195	149	164	181	157	203	153	240	235	251	218	180	281	200.93	168	234	1.17609	0.234	3.556	0.000376233
ENSSSAG00000085348			zinc finger protein 2-like [Source:NCBI gene;Acc:106609943]	protein_coding	21	27	12	10	19	26	28	27	40	33	30	34	15	25	13	9	19	21	31	31	38	31	31	49	26.02	17	35	1.17609	0.234	3.823	0.000131824
ENSSSAG00000005406	FAT1	FAT atypical cadherin 1	protocadherin Fat 1-like [Source:NCBI gene;Acc:106609939]	protein_coding	1110	1154	941	1050	987	1189	1244	1008	1903	1327	1033	1024	789	1054	994	979	995	955	1369	1166	1798	1245	1059	1477	1156.51	961	1352	1.17528	0.233	3.534	0.000409694
ENSSSAG00000040238	CTNNA1	catenin alpha 1	catenin alpha 1 [Source:NCBI gene;Acc:106604127]	protein_coding	1971	1609	1321	1396	1596	1803	1476	1594	2063	1975	1634	1242	1401	1470	1395	1301	1609	1448	1624	1844	1949	1853	1675	1791	1613.26	1437	1789	1.17365	0.231	4.013	5.98358e-05
ENSSSAG00000041764	TRIM27	tripartite motif containing 27		protein_coding	594	564	418	489	551	433	587	560	575	876	576	419	422	515	441	456	555	348	646	648	543	822	590	604	549.26	456	642	1.17121	0.228	3.465	0.000530474
ENSSSAG00000074951	NF1	neurofibromin 1	neurofibromin [Source:NCBI gene;Acc:106567758]	protein_coding	238	296	264	281	272	255	391	360	412	388	248	246	169	270	279	262	274	205	430	417	389	364	254	355	305.67	243	368	1.17121	0.228	3.515	0.000440104
ENSSSAG00000079420	ELOVL5	ELOVL fatty acid elongase 5	polyunsaturated fatty acid elongase elovl5b [Source:NCBI gene;Acc:100192340]	protein_coding	8	6	15	4	0	1	23	34	135	4	1	221	6	5	16	4	0	1	25	39	128	4	1	319	45.6	5	86	1.17121	0.228	3.408	0.00065547
ENSSSAG00000008372	LMAN2L	lectin, mannose binding 2 like	VIP36-like protein [Source:NCBI gene;Acc:106580527]	protein_coding	368	260	237	201	254	233	282	294	304	427	254	269	262	237	250	187	256	187	310	340	287	401	260	388	280.52	230	331	1.1704	0.227	3.468	0.00052372
ENSSSAG00000079090	ERLIN1	ER lipid raft associated 1	erlin-1 [Source:NCBI gene;Acc:106576878]	protein_coding	3628	2860	2575	2335	3219	2797	3308	2915	3710	3734	3037	2208	2579	2612	2719	2177	3244	2246	3639	3373	3505	3503	3113	3184	2991.19	2596	3386	1.16959	0.226	3.517	0.000436476
ENSSSAG00000068076	AFTPH	aftiphilin	aftiphilin-like [Source:NCBI gene;Acc:106564852]	protein_coding	375	353	379	342	355	340	371	382	487	518	352	367	267	322	400	319	358	273	408	442	460	486	361	529	385.42	323	448	1.16797	0.224	3.418	0.000630575
ENSSSAG00000098010	ARIH1	ariadne RBR E3 ubiquitin protein ligase 1	ariadne RBR E3 ubiquitin protein ligase 1 [Source:HGNC Symbol;Acc:HGNC:689]	protein_coding	564	443	320	367	397	379	469	396	517	607	373	382	401	405	338	342	400	304	516	458	488	570	382	551	429.6	365	494	1.16716	0.223	3.407	0.000657244
ENSSSAG00000099686	KRAS	KRAS proto-oncogene, GTPase	GTPase KRas [Source:NCBI gene;Acc:106561428]	protein_coding	936	579	543	658	633	600	660	616	862	931	629	601	665	529	573	613	638	482	726	713	814	874	645	867	678.23	583	773	1.16635	0.222	3.404	0.000664064
ENSSSAG00000006855	RAI14	retinoic acid induced 14	retinoic acid induced 14 [Source:NCBI gene;Acc:106563573]	protein_coding	284	212	208	215	177	235	197	189	326	363	247	213	202	194	220	200	178	189	217	219	308	341	253	307	235.58	197	274	1.16554	0.221	3.364	0.000768375
ENSSSAG00000074577	ISX	intestine specific homeobox	intestine-specific homeobox-like [Source:NCBI gene;Acc:106576134]	protein_coding	337	378	255	206	341	53	856	564	1035	636	629	186	240	345	269	192	344	43	942	653	978	597	645	268	459.5	239	680	1.16554	0.221	3.77	0.000162986
ENSSSAG00000077945	SLC17A5	solute carrier family 17 member 5	solute carrier family 17 member 5 [Source:NCBI gene;Acc:100380550]	protein_coding	564	302	293	272	335	385	393	335	439	500	488	261	401	276	309	254	338	309	432	388	415	469	500	376	372.24	314	430	1.16554	0.221	3.374	0.000740048
ENSSSAG00000102558	ABCA3	ATP binding cassette subfamily A member 3	ABC transporter G family member 20-like [Source:NCBI gene;Acc:106562987]	protein_coding	479	263	418	318	320	619	553	487	497	768	529	329	340	240	441	296	323	497	608	564	470	721	542	474	459.72	356	563	1.16554	0.221	3.487	0.000489056
ENSSSAG00000077290	CS	citrate synthase	citrate synthase, mitochondrial [Source:NCBI gene;Acc:106567176]	protein_coding	2073	1477	1137	903	1826	1163	1966	2133	3002	2319	1932	969	1473	1349	1200	842	1840	934	2163	2468	2836	2176	1980	1397	1721.62	1273	2170	1.16473	0.22	3.569	0.000358489
ENSSSAG00000078539	RNF213	ring finger protein 213	E3 ubiquitin-protein ligase RNF213-like [Source:NCBI gene;Acc:106572043]	protein_coding	607	359	432	523	380	522	421	444	712	754	517	414	431	328	456	488	383	419	463	514	673	707	530	597	499.09	418	581	1.16473	0.22	3.356	0.000790913
ENSSSAG00000100816	FBXO3	F-box protein 3	F-box protein 3 [Source:NCBI gene;Acc:106587123]	protein_coding	410	297	245	245	259	318	302	286	460	426	276	223	291	271	259	228	261	255	332	331	435	400	283	322	305.67	261	350	1.16393	0.219	3.343	0.000827937
ENSSSAG00000042131	GPC4	glypican 4	glypican-4-like [Source:NCBI gene;Acc:106612107]	protein_coding	237	286	191	226	270	269	289	274	410	256	335	207	168	261	202	211	272	216	318	317	387	240	343	299	269.55	222	317	1.16231	0.217	3.337	0.00084729
ENSSSAG00000009369	CFAP44	cilia and flagella associated protein 44	cilia and flagella associated protein 44 [Source:NCBI gene;Acc:106561282]	protein_coding	264	271	258	309	176	263	271	297	360	374	267	225	188	248	272	288	177	211	298	344	340	351	274	324	276.26	231	322	1.1599	0.214	3.278	0.00104568
ENSSSAG00000061875	TMEM19	transmembrane protein 19	transmembrane protein 19 [Source:NCBI gene;Acc:106609837]	protein_coding	218	214	153	161	165	206	222	168	236	224	222	131	155	195	162	150	166	165	244	194	223	210	228	189	190.16	166	215	1.1599	0.214	3.316	0.000914436
ENSSSAG00000068994	C1GALT1	core 1 synthase, glycoprotein-N-acetylgalactosamine 3-beta-galactosyltransferase 1	glycoprotein-N-acetylgalactosamine 3-beta-galactosyltransferase 1-B-like [Source:NCBI gene;Acc:106567039]	protein_coding	206	293	226	257	319	213	317	271	431	385	313	368	146	268	239	240	322	171	349	314	407	361	321	531	305.58	231	380	1.1599	0.214	3.468	0.000523454
ENSSSAG00000085595	ZNF407	zinc finger protein 407	zinc finger protein 407-like [Source:NCBI gene;Acc:106605077]	protein_coding	124	77	82	96	90	109	120	99	109	138	137	64	88	70	87	89	91	88	132	115	103	129	140	92	102.04	86	118	1.1599	0.214	3.271	0.00106985
ENSSSAG00000099237	UBA5	ubiquitin like modifier activating enzyme 5	ubiquitin-like modifier-activating enzyme 5 [Source:NCBI gene;Acc:106590118]	protein_coding	107	87	78	70	86	84	85	116	119	92	102	85	76	79	82	65	87	67	94	134	112	86	105	123	92.57	76	109	1.1599	0.214	3.292	0.000996484
ENSSSAG00000105896	ATP5MJ	ATP synthase membrane subunit j	zgc:193541 [Source:ZFIN;Acc:ZDB-GENE-081022-15]	protein_coding	3225	2015	1742	1581	1933	1923	2177	1822	2504	2756	2288	1797	2292	1841	1839	1474	1948	1544	2395	2108	2366	2586	2345	2591	2110.78	1823	2398	1.1599	0.214	3.287	0.00101402
ENSSSAG00000067447	CRAT	carnitine O-acetyltransferase	carnitine O-acetyltransferase-like [Source:NCBI gene;Acc:106570862]	protein_coding	2277	1734	1328	1299	1519	1415	1786	1645	2341	2060	1622	1108	1618	1584	1402	1211	1531	1136	1965	1903	2212	1933	1663	1598	1646.29	1414	1879	1.1591	0.213	3.266	0.00108932
ENSSSAG00000079322	LRRC1	leucine rich repeat containing 1	leucine-rich repeat-containing protein 1-like [Source:NCBI gene;Acc:106589808]	protein_coding	960	836	665	601	697	673	901	734	917	899	691	751	682	764	702	560	703	540	991	849	866	844	708	1083	774.4	658	890	1.1591	0.213	3.258	0.00112058
ENSSSAG00000069210	VCPIP1	valosin containing protein interacting protein 1	valosin containing protein interacting protein 1 [Source:NCBI gene;Acc:106569037]	protein_coding	65	51	44	56	71	50	57	76	86	109	60	62	46	47	46	52	72	40	63	88	81	102	62	89	65.69	50	81	1.15829	0.212	3.416	0.000636639
ENSSSAG00000071532	PTPRK	protein tyrosine phosphatase receptor type K	receptor-type tyrosine-protein phosphatase kappa-like [Source:NCBI gene;Acc:106607755]	protein_coding	801	848	421	586	534	682	686	710	918	857	650	506	569	775	444	546	538	548	755	822	867	804	666	730	672	570	774	1.15829	0.212	3.237	0.0012082
ENSSSAG00000110117	DENND3	DENN domain containing 3	DENN/MADD domain containing 3b [Source:ZFIN;Acc:ZDB-GENE-091230-7]	protein_coding	32	25	45	53	26	48	66	81	98	57	54	34	23	23	48	49	26	39	73	94	93	53	55	49	52	35	70	1.15829	0.212	3.672	0.000241059
ENSSSAG00000057049	AGO2	argonaute RISC catalytic component 2	protein argonaute-2 [Source:NCBI gene;Acc:106570475]	protein_coding	46	26	45	50	31	39	50	68	82	54	43	66	33	24	48	47	31	31	55	79	77	51	44	95	51.18	36	67	1.15749	0.211	3.592	0.000328742
ENSSSAG00000085508	B3GALT2	beta-1,3-galactosyltransferase 2	beta-1,3-galactosyltransferase 2-like [Source:NCBI gene;Acc:106594039]	protein_coding	327	178	161	226	177	198	209	268	268	288	201	195	232	163	170	211	178	159	230	310	253	270	206	281	221.98	186	258	1.15749	0.211	3.24	0.00119679
ENSSSAG00000076254	VMP1	vacuole membrane protein 1	Transmembrane protein 49 [Source:NCBI gene;Acc:100196415]	protein_coding	1605	1018	770	819	895	729	1315	1034	1630	1245	953	843	1141	930	813	763	902	585	1447	1196	1540	1168	977	1216	1056.51	856	1257	1.15669	0.21	3.273	0.00106357
ENSSSAG00000077505	TCF7L2	transcription factor 7 like 2	transcription factor 7-like 2 [Source:NCBI gene;Acc:106589326]	protein_coding	1368	1165	780	1006	921	985	1154	941	1227	1456	939	1005	972	1064	824	938	928	791	1270	1089	1159	1366	962	1449	1067.7	920	1216	1.15669	0.21	3.214	0.00130801
ENSSSAG00000057984	DECR1	2,4-dienoyl-CoA reductase 1	2,4-dienoyl-CoA reductase 1 [Source:NCBI gene;Acc:106605467]	protein_coding	1103	899	843	589	862	704	1137	932	1264	1060	840	692	784	821	890	549	869	565	1251	1078	1194	995	861	998	904.6	746	1063	1.15589	0.209	3.226	0.00125744
ENSSSAG00000068032	ILVBL	ilvB acetolactate synthase like	acetolactate synthase-like protein [Source:NCBI gene;Acc:106612961]	protein_coding	543	476	435	392	485	498	479	442	642	563	463	397	386	435	459	365	489	400	527	511	607	528	475	572	479.53	422	537	1.15589	0.209	3.29	0.00100358
ENSSSAG00000009601	SAMM50	SAMM50 sorting and assembly machinery component	sorting and assembly machinery component 50 homolog A [Source:NCBI gene;Acc:106584661]	protein_coding	446	323	252	280	305	272	372	314	437	388	305	230	317	295	266	261	307	218	409	363	413	364	313	332	321.56	277	366	1.15509	0.208	3.186	0.00144096
ENSSSAG00000072899	ERBB2	erb-b2 receptor tyrosine kinase 2	erb-b2 receptor tyrosine kinase 2 [Source:NCBI gene;Acc:106579080]	protein_coding	578	608	682	767	688	691	768	787	1015	931	646	658	411	555	720	715	693	555	845	911	959	874	662	949	737.37	608	867	1.15509	0.208	3.222	0.00127126
ENSSSAG00000074048	USP11	ubiquitin specific peptidase 11	ubiquitin specific peptidase 11 [Source:NCBI gene;Acc:106566499]	protein_coding	271	268	271	244	251	273	271	272	398	390	235	250	193	245	286	227	253	219	298	315	376	366	241	361	281.61	237	326	1.15509	0.208	3.188	0.00143106
ENSSSAG00000074506	MORC2	MORC family CW-type zinc finger 2	MORC family CW-type zinc finger protein 2A-like [Source:NCBI gene;Acc:106584997]	protein_coding	764	668	522	564	549	593	691	613	786	662	563	482	543	610	551	526	553	476	760	709	743	621	577	695	613.74	543	684	1.15509	0.208	3.296	0.000980758
ENSSSAG00000078139	CDCP1	CUB domain containing protein 1		protein_coding	344	286	253	261	281	291	309	280	351	370	310	182	244	261	267	243	283	234	340	324	332	347	318	262	287.99	255	320	1.15509	0.208	3.314	0.000921251
ENSSSAG00000114205	SYNJ1	synaptojanin 1	synaptojanin-1-like [Source:NCBI gene;Acc:106563883]	protein_coding	228	219	222	278	241	273	215	255	373	335	279	288	162	200	234	259	243	219	237	295	352	314	286	415	268.11	220	316	1.15509	0.208	3.233	0.00122415
ENSSSAG00000101802	FSD1L	fibronectin type III and SPRY domain containing 1 like	fibronectin type III and SPRY domain containing 1 like [Source:NCBI gene;Acc:106572709]	protein_coding	437	279	399	416	300	391	443	377	474	491	362	354	311	255	421	388	302	314	487	436	448	461	371	510	392.04	332	452	1.15429	0.207	3.171	0.00151823
ENSSSAG00000040190				protein_coding	170	187	211	275	224	216	270	264	370	330	233	186	121	171	223	256	226	173	297	305	350	310	239	268	244.89	195	295	1.15349	0.206	3.27	0.00107362
ENSSSAG00000077313	AEBP1	AE binding protein 1	inactive carboxypeptidase-like protein X2 [Source:NCBI gene;Acc:106568484]	protein_coding	124	120	102	109	130	131	113	140	171	152	127	99	88	110	108	102	131	105	124	162	162	143	130	143	125.56	107	144	1.15349	0.206	3.151	0.00162646
ENSSSAG00000000273	COX11	cytochrome c oxidase copper chaperone COX11	cytochrome c oxidase assembly protein COX11, mitochondrial [Source:NCBI gene;Acc:106612160]	protein_coding	171	130	110	87	89	126	118	133	138	181	142	94	122	119	116	81	90	101	130	154	130	170	146	136	124.45	105	144	1.15269	0.205	3.147	0.00165206
ENSSSAG00000015448	TMEM243	transmembrane protein 243	transmembrane protein 243 [Source:NCBI gene;Acc:100196292]	protein_coding	33	26	14	21	20	17	24	32	28	45	41	28	23	24	15	20	20	14	26	37	26	42	42	40	27.49	19	36	1.15269	0.205	3.529	0.000417852
ENSSSAG00000081049	ATP2B2	ATPase plasma membrane Ca2+ transporting 2	plasma membrane calcium-transporting ATPase 1-like [Source:NCBI gene;Acc:106583499]	protein_coding	349	280	267	284	290	337	316	290	467	350	287	229	248	256	282	265	292	271	348	336	441	328	294	330	307.54	269	346	1.15269	0.205	3.177	0.00148572
ENSSSAG00000100677	SLC25A1	solute carrier family 25 member 1	tricarboxylate transport protein, mitochondrial [Source:NCBI gene;Acc:106568272]	protein_coding	669	499	509	430	446	292	573	552	820	712	508	435	475	456	537	401	450	234	630	639	775	668	521	627	534.44	426	643	1.15269	0.205	3.249	0.0011565
ENSSSAG00000080982	PI4KA	phosphatidylinositol 4-kinase alpha	phosphatidylinositol 4-kinase alpha [Source:NCBI gene;Acc:106562720]	protein_coding	688	507	491	477	450	507	549	499	632	673	464	406	489	463	518	445	454	407	604	577	597	631	476	585	520.56	463	578	1.15189	0.204	3.264	0.00109915
ENSSSAG00000093905				protein_coding	6	36	48	10	32	44	40	108	103	73	51	140	4	33	51	9	32	35	44	125	97	68	52	202	62.81	27	98	1.15189	0.204	3.653	0.000258872
ENSSSAG00000000511	WARS1	tryptophanyl-tRNA synthetase 1	tryptophanyl-tRNA synthetase 1 [Source:NCBI gene;Acc:106560480]	protein_coding	246	96	100	86	120	113	166	133	200	281	175	100	175	88	106	80	121	91	183	154	189	264	179	144	147.72	110	186	1.15109	0.203	3.387	0.000706166
ENSSSAG00000009526	IL2RB		interleukin-2 receptor subunit beta-like [Source:NCBI gene;Acc:106591126]	protein_coding	893	715	680	638	674	685	956	715	1137	817	619	594	635	653	718	595	679	550	1052	827	1074	767	634	857	753.39	638	868	1.15109	0.203	3.114	0.00184836
ENSSSAG00000072585	ACSF3	acyl-CoA synthetase family member 3	acyl-CoA synthetase family member 3 [Source:NCBI gene;Acc:106562165]	protein_coding	345	242	181	206	233	217	286	215	306	270	274	177	245	221	191	192	235	174	315	249	289	253	281	255	241.7	210	274	1.15109	0.203	3.123	0.00179045
ENSSSAG00000077677	HMGCR	3-hydroxy-3-methylglutaryl-CoA reductase	3-hydroxy-3-methylglutaryl-coenzyme A reductase [Source:NCBI gene;Acc:100380797]	protein_coding	1108	784	641	674	722	686	789	716	1028	1206	687	677	788	716	677	628	728	551	868	829	971	1132	704	976	797.24	681	913	1.15109	0.203	3.116	0.00183262
ENSSSAG00000080164	TRAPPC8	trafficking protein particle complex 8	trafficking protein particle complex subunit 8-like [Source:NCBI gene;Acc:106560384]	protein_coding	1045	436	493	458	1021	515	1374	1531	954	1173	986	544	743	398	521	427	1029	414	1512	1772	901	1101	1011	784	884.26	589	1180	1.15109	0.203	3.597	0.000322116
ENSSSAG00000084885	APH1A	aph-1 homolog A, gamma-secretase subunit	gamma-secretase subunit Aph-1b-like [Source:NCBI gene;Acc:106571615]	protein_coding	293	303	291	279	311	374	310	335	424	374	316	254	208	277	307	260	313	300	341	388	401	351	324	366	319.7	278	362	1.15109	0.203	3.122	0.00179778
ENSSSAG00000085456	UGT8	UDP glycosyltransferase 8	UDP glucuronosyltransferase 5 family, polypeptide G2 [Source:ZFIN;Acc:ZDB-GENE-081028-66]	protein_coding	57	58	44	64	50	49	89	65	92	65	50	69	41	53	46	60	50	39	98	75	87	61	51	100	63.43	48	79	1.15109	0.203	3.344	0.000824344
ENSSSAG00000119152	CASP7	caspase 7	caspase 7 [Source:NCBI gene;Acc:106578356]	protein_coding	466	337	364	399	419	378	424	432	618	689	407	257	331	308	384	372	422	304	466	500	584	646	417	371	425.46	354	497	1.15109	0.203	3.146	0.00165354
ENSSSAG00000053983	EPB41L5	erythrocyte membrane protein band 4.1 like 5	band 4.1-like protein 5 [Source:NCBI gene;Acc:106582392]	protein_coding	192	166	135	120	164	176	163	146	208	195	175	128	136	152	143	112	165	141	179	169	196	183	179	185	161.73	142	182	1.14949	0.201	3.104	0.00190656
ENSSSAG00000056009	AHCY	adenosylhomocysteinase	Salmo salar Adenosylhomocysteinase B (sahhb), mRNA. [Source:RefSeq mRNA;Acc:NM_001140375]	protein_coding	8176	5677	5099	4654	6139	5976	6305	4688	7269	7813	6675	4871	5811	5185	5384	4338	6187	4799	6936	5425	6867	7331	6842	7024	6010.78	5284	6738	1.1487	0.2	3.107	0.00189125
ENSSSAG00000074236	MGST3	microsomal glutathione S-transferase 3	microsomal glutathione S-transferase 3-like [Source:NCBI gene;Acc:106569406]	protein_coding	351	274	247	186	329	163	388	287	412	362	308	317	249	250	261	173	332	131	427	332	389	340	316	457	304.75	233	377	1.1487	0.2	3.304	0.000953348
ENSSSAG00000007976	PRDX3	peroxiredoxin 3	peroxiredoxin 3 [Source:NCBI gene;Acc:106604727]	protein_coding	670	447	388	380	434	445	516	424	567	627	441	332	476	408	410	354	437	357	568	491	536	588	452	479	463.01	407	519	1.1479	0.199	3.094	0.00197637
ENSSSAG00000075883	HECTD4	HECT domain E3 ubiquitin protein ligase 4	probable E3 ubiquitin-protein ligase HECTD4 [Source:NCBI gene;Acc:106585296]	protein_coding	264	271	245	305	280	283	259	273	354	344	307	249	188	248	259	284	282	227	285	316	334	323	315	359	284.95	248	322	1.1479	0.199	3.051	0.00227728
ENSSSAG00000106885	AMMECR1	AMMECR nuclear protein 1	AMME syndrome candidate gene 1 protein-like [Source:NCBI gene;Acc:106563512]	protein_coding	16	31	30	43	39	38	31	54	68	79	60	52	11	28	32	40	39	31	34	62	64	74	62	75	46.06	30	62	1.1479	0.199	3.585	0.000336875
ENSSSAG00000053592	FUBP3	far upstream element binding protein 3	Far upstream element-binding protein 3 [Source:NCBI gene;Acc:100194998]	protein_coding	1819	1164	1142	1012	1260	1191	1247	1257	1531	1450	1322	992	1293	1063	1206	943	1270	956	1372	1455	1446	1360	1355	1430	1262.52	1122	1403	1.14711	0.198	3.121	0.00180138
ENSSSAG00000062965	ZDHHC21	zinc finger DHHC-type palmitoyltransferase 21	probable palmitoyltransferase ZDHHC21 [Source:NCBI gene;Acc:106608625]	protein_coding	34	42	19	24	25	30	50	31	40	42	45	32	24	38	20	22	25	24	55	36	38	39	46	46	34.55	26	43	1.14711	0.198	3.342	0.000832225
ENSSSAG00000068479	ANKRD11	ankyrin repeat domain 11	ankyrin repeat domain-containing protein 11-like [Source:NCBI gene;Acc:106587256]	protein_coding	75	74	58	88	85	97	99	96	120	125	71	70	53	68	61	82	86	78	109	111	113	117	73	101	87.67	71	104	1.14631	0.197	3.12	0.0018078
ENSSSAG00000084223	PRKG2	protein kinase cGMP-dependent 2	cGMP-dependent protein kinase 1-like [Source:NCBI gene;Acc:106607930]	protein_coding	1763	2382	1423	1926	2082	1762	3221	2214	4120	2025	1851	2102	1253	2176	1502	1795	2098	1415	3543	2562	3892	1900	1897	3031	2255.49	1706	2804	1.14631	0.197	3.289	0.00100473
ENSSSAG00000050712	CPT1A	carnitine palmitoyltransferase 1A	carnitine O-palmitoyltransferase 1, liver isoform-like [Source:NCBI gene;Acc:106587782]	protein_coding	2275	1790	1532	1642	2235	1313	2309	2164	3464	2455	2118	1240	1617	1635	1617	1531	2253	1054	2540	2504	3272	2303	2171	1788	2023.85	1618	2430	1.14552	0.196	3.14	0.00168696
ENSSSAG00000064882	SSR3	signal sequence receptor subunit 3	translocon-associated protein subunit gamma [Source:NCBI gene;Acc:106613255]	protein_coding	701	527	436	503	530	574	619	386	684	698	589	465	498	481	460	469	534	461	681	447	646	655	604	671	550.58	484	617	1.14552	0.196	3.04	0.00236853
ENSSSAG00000071019	GALNT12	polypeptide N-acetylgalactosaminyltransferase 12	polypeptide N-acetylgalactosaminyltransferase 12-like [Source:NCBI gene;Acc:106588955]	protein_coding	850	698	661	702	700	828	709	735	979	1267	861	450	604	638	698	654	706	665	780	850	925	1189	883	649	770	661	879	1.14552	0.196	3.009	0.00261682
ENSSSAG00000074411	XIRP1	xin actin binding repeat containing 1	xin actin-binding repeat-containing protein 1-like [Source:NCBI gene;Acc:106569803]	protein_coding	163	113	156	226	250	249	184	238	312	427	283	301	116	103	165	211	252	200	202	275	295	401	290	434	245.31	174	316	1.14552	0.196	3.422	0.000621969
ENSSSAG00000039459	DNAJC7	DnaJ heat shock protein family (Hsp40) member C7	dnaJ homolog subfamily C member 7-like [Source:NCBI gene;Acc:106607285]	protein_coding	454	312	327	355	375	377	360	314	446	465	371	303	323	285	345	331	378	303	396	363	421	436	380	437	366.56	328	406	1.14472	0.195	3.102	0.00192372
ENSSSAG00000075501	GORASP1	golgi reassembly stacking protein 1		protein_coding	0	0	0	0	0	0	0	10	1	1	7	4	0	0	0	0	0	0	0	12	1	1	7	6	2.2	0	4	1.14472	0.195	3.3	0.000967589
ENSSSAG00000004126	TTC31	tetratricopeptide repeat domain 31	tetratricopeptide repeat protein 31-like [Source:NCBI gene;Acc:106608484]	protein_coding	830	808	647	723	687	711	883	701	1010	773	671	780	590	738	683	674	692	571	971	811	954	725	688	1125	768.58	658	879	1.14393	0.194	2.978	0.00290271
ENSSSAG00000039337	NAPRT	nicotinate phosphoribosyltransferase	nicotinate phosphoribosyltransferase [Source:NCBI gene;Acc:106560401]	protein_coding	326	355	289	387	363	443	368	405	570	430	475	241	232	324	305	361	366	356	405	469	538	403	487	348	382.77	324	442	1.14393	0.194	2.992	0.00277243
ENSSSAG00000065165	RANBP3	RAN binding protein 3	ran-binding protein 3-like [Source:NCBI gene;Acc:106569622]	protein_coding	519	471	370	411	382	512	445	365	510	559	449	340	369	430	391	383	385	411	490	422	482	524	460	490	436.48	395	478	1.14393	0.194	3.273	0.00106294
ENSSSAG00000066732	DENND6A	DENN domain containing 6A	DENN domain containing 6A [Source:NCBI gene;Acc:106583821]	protein_coding	369	317	277	264	249	336	320	311	375	291	312	244	262	290	292	246	251	270	352	360	354	273	320	352	301.83	268	335	1.14393	0.194	3.06	0.002212
ENSSSAG00000100630	CALM2	calmodulin 2	calmodulin [Source:NCBI gene;Acc:106612378]	protein_coding	992	720	460	477	697	570	695	658	1047	774	752	541	705	658	486	445	703	458	765	761	989	726	771	780	687.13	576	799	1.14393	0.194	3.011	0.00260346
ENSSSAG00000116713	SNX18	sorting nexin 18	sorting nexin-18-like [Source:NCBI gene;Acc:106568395]	protein_coding	387	333	291	308	331	300	348	393	548	301	341	419	275	304	307	287	334	241	383	455	518	282	350	604	361.63	291	432	1.14393	0.194	3.099	0.00194478
ENSSSAG00000006603	PCBD1	pterin-4 alpha-carbinolamine dehydratase 1	Pterin-4-alpha-carbinolamine dehydratase [Source:NCBI gene;Acc:100286615]	protein_coding	563	364	340	282	401	334	397	404	562	457	384	316	400	332	359	263	404	268	437	467	531	429	394	456	395.01	338	452	1.14314	0.193	2.966	0.00301496
ENSSSAG00000044921	TRIM39	tripartite motif containing 39		protein_coding	780	691	676	659	847	821	830	734	905	1134	753	545	554	631	714	614	854	659	913	849	855	1064	772	786	772.14	671	873	1.14314	0.193	2.959	0.00309104
ENSSSAG00000087205	TBC1D23	TBC1 domain family member 23		protein_coding	459	362	379	432	487	460	443	428	537	526	465	326	326	331	400	403	491	369	487	495	507	494	477	470	437.51	387	488	1.14314	0.193	2.995	0.00274032
ENSSSAG00000044247	APAF1	apoptotic peptidase activating factor 1	apoptotic protease-activating factor 1-like [Source:NCBI gene;Acc:106609566]	protein_coding	668	684	560	746	788	668	618	761	869	930	827	556	475	625	591	695	794	536	680	881	821	873	848	802	718.36	619	818	1.14235	0.192	2.944	0.00323738
ENSSSAG00000066135	F11R	F11 receptor	junctional adhesion molecule A-like [Source:NCBI gene;Acc:106560694]	protein_coding	2810	2165	1785	2162	2012	2293	2468	1971	2307	3061	1910	1906	1997	1978	1885	2015	2028	1841	2715	2281	2179	2872	1958	2749	2208.12	1957	2459	1.14235	0.192	2.999	0.00270917
ENSSSAG00000075145	SLC26A2	solute carrier family 26 member 2	Sulfate transporter [Source:NCBI gene;Acc:100380357]	protein_coding	138	150	115	87	99	160	139	144	161	128	172	163	98	137	121	81	100	128	153	167	152	120	176	235	139.08	111	167	1.14235	0.192	3.101	0.00192723
ENSSSAG00000078485	SLC25A26	solute carrier family 25 member 26	solute carrier family 25 member 26 [Source:NCBI gene;Acc:106565839]	protein_coding	552	263	253	220	366	271	409	361	419	454	398	253	392	240	267	205	369	218	450	418	396	426	408	365	346.13	282	410	1.14235	0.192	3.054	0.00225469
ENSSSAG00000081667	MMADHC	metabolism of cobalamin associated D	methylmalonic aciduria and homocystinuria type D protein, mitochondrial-like [Source:NCBI gene;Acc:106586318]	protein_coding	492	329	244	315	236	282	356	286	504	486	282	265	350	301	258	294	238	226	392	331	476	456	289	382	332.64	278	388	1.14235	0.192	2.988	0.00281065
ENSSSAG00000113405	CDS1	CDP-diacylglycerol synthase 1	phosphatidate cytidylyltransferase 2-like [Source:NCBI gene;Acc:106580500]	protein_coding	928	696	559	675	770	592	958	780	1135	792	657	535	660	636	590	629	776	475	1054	903	1072	743	673	771	748.58	628	869	1.14235	0.192	2.981	0.00286896
ENSSSAG00000121862	COL8A2	collagen type VIII alpha 2 chain	complement C1q-like protein 2 [Source:NCBI gene;Acc:106601034]	protein_coding	286	186	167	257	203	254	263	302	286	210	257	182	203	170	176	240	205	204	289	349	270	197	263	262	235.79	200	272	1.14235	0.192	2.969	0.00298488
ENSSSAG00000046684	MBD2	methyl-CpG binding domain protein 2	methyl-CpG-binding domain protein 3-like [Source:NCBI gene;Acc:106572283]	protein_coding	234	214	185	208	203	200	291	268	231	261	186	166	166	195	195	194	205	161	320	310	218	245	191	239	219.97	186	254	1.14155	0.191	2.958	0.00309524
ENSSSAG00000079544	PAOX	polyamine oxidase	polyamine oxidase [Source:NCBI gene;Acc:106576873]	protein_coding	2411	1727	1569	1370	1728	2028	1771	1687	2293	2283	1747	1265	1714	1577	1657	1277	1742	1629	1948	1952	2166	2142	1791	1824	1784.87	1599	1970	1.14155	0.191	3.059	0.00221741
ENSSSAG00000080390	UGT1A1	UDP glucuronosyltransferase family 1 member A1	UDP-glucuronosyltransferase-like [Source:NCBI gene;Acc:106581954]	protein_coding	5700	4607	3896	3356	4397	3969	4693	4572	6097	5385	3588	4626	4051	4208	4113	3128	4432	3187	5163	5290	5760	5053	3678	6671	4561.19	3853	5269	1.14155	0.191	2.953	0.00314625
ENSSSAG00000093256	GLYCTK	glycerate kinase	glycerate kinase [Source:NCBI gene;Acc:106565974]	protein_coding	994	929	759	761	762	798	785	825	1016	849	895	783	706	849	801	709	768	641	864	955	960	797	917	1129	841.31	746	937	1.14155	0.191	2.98	0.00287809
ENSSSAG00000001366	NOMO2	NODAL modulator 2	nodal modulator 1-like [Source:NCBI gene;Acc:106588876]	protein_coding	898	635	517	530	731	567	679	652	833	925	725	437	638	580	546	494	737	455	747	754	787	868	743	630	664.98	575	755	1.14076	0.19	2.921	0.00349045
ENSSSAG00000003380	TONSL	tonsoku like, DNA repair protein	tonsoku like, DNA repair protein [Source:NCBI gene;Acc:106610683]	protein_coding	122	82	84	93	78	98	96	107	112	128	102	60	87	75	89	87	79	79	106	124	106	120	105	87	95.06	83	108	1.14076	0.19	2.913	0.00357753
ENSSSAG00000009485	TECPR1	tectonin beta-propeller repeat containing 1	tectonin beta-propeller repeat-containing protein 1-like [Source:NCBI gene;Acc:106601830]	protein_coding	169	99	67	90	93	113	144	122	136	121	104	86	120	90	71	84	94	91	158	141	128	114	107	124	110.16	92	129	1.14076	0.19	2.97	0.00298145
ENSSSAG00000045959	PARP12	poly(ADP-ribose) polymerase family member 12	Poly polymerase 12 [Source:NCBI gene;Acc:100195027]	protein_coding	923	682	712	782	659	792	826	682	916	1040	782	479	656	623	752	729	664	636	909	789	865	976	802	691	757.6	677	839	1.14076	0.19	3.006	0.00264985
ENSSSAG00000051846	PRKCD	protein kinase C delta	protein kinase C delta type [Source:NCBI gene;Acc:100195900]	protein_coding	516	446	343	429	374	412	433	375	463	559	384	369	367	407	362	400	377	331	476	434	437	524	394	532	420.15	374	466	1.14076	0.19	2.992	0.00277379
ENSSSAG00000057146	FKBP11	FKBP prolyl isomerase 11	FKBP prolyl isomerase 11 [Source:NCBI gene;Acc:106583223]	protein_coding	38	34	30	34	34	45	48	24	67	83	50	78	27	31	32	32	34	36	53	28	63	78	51	112	48.11	32	64	1.14076	0.19	3.49	0.000482564
ENSSSAG00000058600	TMEM79	transmembrane protein 79	transmembrane protein 79-like [Source:NCBI gene;Acc:106588307]	protein_coding	2531	1868	1482	1505	1907	1517	2208	1818	2039	2191	1718	1617	1799	1706	1565	1403	1922	1218	2429	2104	1926	2056	1761	2332	1851.7	1602	2101	1.14076	0.19	2.914	0.00356398
ENSSSAG00000078577	RDH13	retinol dehydrogenase 13	retinol dehydrogenase 12-like [Source:NCBI gene;Acc:106561176]	protein_coding	109	85	73	78	91	86	91	95	101	140	107	57	77	78	77	73	92	69	100	110	95	131	110	82	91.2	78	105	1.14076	0.19	2.94	0.00328215
ENSSSAG00000098369	PPP2R5C	protein phosphatase 2 regulatory subunit B'gamma	serine/threonine-protein phosphatase 2A 56 kDa regulatory subunit gamma isoform [Source:NCBI gene;Acc:106610635]	protein_coding	93	72	83	89	87	103	75	110	137	108	99	79	66	66	88	83	88	83	83	127	129	101	101	114	94.07	79	109	1.14076	0.19	2.964	0.00304116
ENSSSAG00000074473	PLCD1	phospholipase C delta 1	1-phosphatidylinositol 4,5-bisphosphate phosphodiesterase delta-1-like [Source:NCBI gene;Acc:106569808]	protein_coding	1419	1545	1360	1473	1577	1651	1735	1525	2100	1763	1328	1492	1009	1411	1436	1373	1589	1326	1909	1765	1984	1654	1361	2152	1580.67	1357	1804	1.13997	0.189	2.913	0.00358244
ENSSSAG00000109359	SP100	SP100 nuclear antigen	zgc:113411 [Source:ZFIN;Acc:ZDB-GENE-050417-474]	protein_coding	343	232	208	264	230	207	299	236	315	360	208	234	244	212	220	246	232	166	329	273	298	338	213	337	258.95	220	298	1.13997	0.189	2.923	0.00346607
ENSSSAG00000072395	HSDL2	hydroxysteroid dehydrogenase like 2	hydroxysteroid dehydrogenase like 2 [Source:NCBI gene;Acc:100196654]	protein_coding	4236	2717	2073	2145	2970	1779	3134	2551	5030	3941	2739	2679	3011	2482	2189	1999	2993	1429	3448	2952	4752	3698	2807	3863	2968.54	2350	3587	1.13918	0.188	3.082	0.00205641
ENSSSAG00000077672	ATP5F1E	ATP synthase F1 subunit epsilon	ATP synthase F1 subunit epsilon [Source:NCBI gene;Acc:106571961]	protein_coding	2096	1230	1007	922	1236	1260	1302	1065	1590	1702	1570	1130	1490	1123	1063	859	1246	1012	1432	1232	1502	1597	1609	1629	1316.33	1132	1500	1.13918	0.188	2.898	0.00375041
ENSSSAG00000087936	SPCS1	signal peptidase complex subunit 1	signal peptidase complex subunit 1 homolog (S. cerevisiae) [Source:NCBI gene;Acc:100306723]	protein_coding	565	347	314	204	352	332	381	321	492	578	409	322	402	317	332	190	355	267	419	371	465	542	419	464	378.57	310	447	1.13918	0.188	2.985	0.00283724
ENSSSAG00000004254	MFSD8	major facilitator superfamily domain containing 8	major facilitator superfamily domain containing 8 [Source:NCBI gene;Acc:106608486]	protein_coding	490	391	370	409	376	394	400	419	437	536	385	296	348	357	391	381	379	316	440	485	413	503	395	427	402.9	362	444	1.13839	0.187	2.989	0.00280259
ENSSSAG00000042466	MAP3K7	mitogen-activated protein kinase kinase kinase 7	mitogen-activated protein kinase kinase kinase 7 [Source:NCBI gene;Acc:100196829]	protein_coding	265	194	184	236	180	257	223	207	223	262	227	208	188	177	194	220	181	206	245	240	211	246	233	300	220.13	194	246	1.13839	0.187	2.901	0.00371598
ENSSSAG00000080529	SLC25A20	solute carrier family 25 member 20	solute carrier family 25 member 20 [Source:NCBI gene;Acc:106565135]	protein_coding	1903	1206	1115	1029	1386	1052	1445	1252	1769	1781	1482	848	1353	1102	1177	959	1397	845	1590	1449	1671	1671	1519	1223	1329.57	1139	1520	1.13839	0.187	2.886	0.003903
ENSSSAG00000090105	FAM210A	family with sequence similarity 210 member A	family with sequence similarity 210 member Ab [Source:NCBI gene;Acc:503762]	protein_coding	77	120	69	77	92	59	114	100	159	103	101	91	55	110	73	72	93	47	125	116	150	97	104	131	97.65	75	120	1.13839	0.187	3.162	0.00156503
ENSSSAG00000092701	BCL2L11	BCL2 like 11	bcl-2-like protein 11 [Source:NCBI gene;Acc:106608126]	protein_coding	941	447	636	539	476	474	711	620	976	1037	584	433	669	408	671	502	480	381	782	717	922	973	599	624	644.09	518	770	1.13839	0.187	3.021	0.00251956
ENSSSAG00000107155	LMAN1	lectin, mannose binding 1	lectin, mannose binding 1 [Source:NCBI gene;Acc:106568476]	protein_coding	706	627	458	501	486	437	575	506	705	719	483	475	502	573	484	467	490	351	633	586	666	675	495	685	550.38	478	623	1.13839	0.187	2.87	0.00410686
ENSSSAG00000121052	DIS3L	DIS3 like exosome 3'-5' exoribonuclease	DIS3-like exonuclease 1 [Source:NCBI gene;Acc:106591161]	protein_coding	246	194	183	184	206	214	213	176	235	303	224	144	175	177	193	172	208	172	234	204	222	284	230	208	206.48	183	230	1.13839	0.187	2.892	0.00382449
ENSSSAG00000042412	HOOK1	hook microtubule tethering protein 1	protein Hook homolog 1-like [Source:NCBI gene;Acc:106613947]	protein_coding	3290	2330	2079	2309	1979	2420	2326	2072	2824	3146	2089	2114	2338	2128	2195	2152	1995	1943	2559	2398	2668	2952	2141	3048	2376.48	2125	2628	1.13761	0.186	2.94	0.00328635
ENSSSAG00000054938	PARP12		poly [ADP-ribose] polymerase 12-like [Source:NCBI gene;Acc:106609031]	protein_coding	2480	1452	1466	1861	1301	1414	1741	1669	2196	2860	1608	1225	1763	1326	1548	1735	1311	1136	1915	1931	2075	2683	1648	1766	1736.46	1470	2003	1.13761	0.186	2.89	0.00384749
ENSSSAG00000062981	DBI	diazepam binding inhibitor, acyl-CoA binding protein	acyl-CoA-binding protein [Source:NCBI gene;Acc:100136409]	protein_coding	31553	24205	17534	14399	22475	15302	26095	20714	31179	28935	21320	20197	22426	22109	18513	13422	22652	12289	28707	23969	29455	27149	21853	29125	22639	18568	26710	1.13761	0.186	2.961	0.00307005
ENSSSAG00000073142	MICU2	mitochondrial calcium uptake 2	calcium uptake protein 2, mitochondrial-like [Source:NCBI gene;Acc:106567632]	protein_coding	1710	1382	1013	953	1335	1088	1341	1305	1823	1557	1231	915	1215	1262	1070	888	1346	874	1475	1510	1722	1461	1262	1319	1283.7	1109	1458	1.13761	0.186	2.854	0.00431497
ENSSSAG00000101698	TRIM25	tripartite motif containing 25	tripartite motif-containing protein 16-like [Source:NCBI gene;Acc:106567568]	protein_coding	1081	860	707	703	748	890	972	898	1138	1029	643	622	768	786	746	655	754	715	1069	1039	1075	965	659	897	844.1	737	951	1.13761	0.186	2.861	0.00422513
ENSSSAG00000114658	MTMR9	myotubularin related protein 9	myotubularin-related protein 9-like [Source:NCBI gene;Acc:106578739]	protein_coding	61	94	68	108	95	109	95	114	124	141	109	97	43	86	72	101	96	88	105	132	117	132	112	140	101.87	81	123	1.13761	0.186	3.055	0.00224969
ENSSSAG00000006638	SMPD1	sphingomyelin phosphodiesterase 1	sphingomyelin phosphodiesterase 1 [Source:NCBI gene;Acc:106563923]	protein_coding	540	491	349	514	424	501	463	432	553	845	427	517	384	448	368	479	427	402	509	500	522	793	438	746	501.44	418	585	1.13682	0.185	2.91	0.00361778
ENSSSAG00000014585	GIG2I			protein_coding	6	3	8	17	8	3	73	13	257	2	105	1	4	3	8	16	8	2	80	15	243	2	108	1	40.9	7	75	1.13682	0.185	3.371	0.000747611
ENSSSAG00000052398	UBTD1	ubiquitin domain containing 1	ubiquitin domain-containing protein 1-like [Source:NCBI gene;Acc:106578996]	protein_coding	257	304	200	241	240	342	338	340	328	278	322	179	183	278	211	225	242	275	372	393	310	261	330	258	278.07	236	321	1.13682	0.185	2.869	0.00411521
ENSSSAG00000066753	TCF7L2	transcription factor 7 like 2	transcription factor 7-like 2 [Source:NCBI gene;Acc:106579026]	protein_coding	560	551	385	421	454	464	577	451	549	632	395	506	398	503	406	392	458	373	635	522	519	593	405	730	494.44	422	567	1.13682	0.185	2.856	0.00428887
ENSSSAG00000072166	SNX1	sorting nexin 1	sorting nexin-1 [Source:NCBI gene;Acc:100380673]	protein_coding	270	194	175	185	197	230	207	194	252	245	202	153	192	177	185	172	199	185	228	224	238	230	207	221	204.78	185	225	1.13682	0.185	3.015	0.00257168
ENSSSAG00000101513	NAT8B	N-acetyltransferase 8B (putative, gene/pseudogene)	probable N-acetyltransferase CML1 [Source:NCBI gene;Acc:106607815]	protein_coding	141	219	158	147	157	124	265	171	291	222	151	180	100	200	167	137	158	100	292	198	275	208	155	260	187.4	144	231	1.13682	0.185	3.138	0.00170093
ENSSSAG00000109865	LPAR1	lysophosphatidic acid receptor 1	lysophosphatidic acid receptor 2-like [Source:NCBI gene;Acc:106600920]	protein_coding	296	274	213	261	274	276	373	302	428	292	278	163	210	250	225	243	276	222	410	349	404	274	285	235	282.06	238	326	1.13682	0.185	2.883	0.00394478
ENSSSAG00000031038	CLN5	CLN5 intracellular trafficking protein	CLN5 intracellular trafficking protein [Source:NCBI gene;Acc:106581620]	protein_coding	245	155	137	155	154	216	185	181	212	231	162	126	174	142	145	144	155	173	204	209	200	217	166	182	175.94	156	196	1.13603	0.184	2.843	0.00446903
ENSSSAG00000043017	RNF213	ring finger protein 213	E3 ubiquitin-protein ligase RNF213-like [Source:NCBI gene;Acc:106606438]	protein_coding	1786	1414	1482	1659	1349	1510	1459	1582	1826	2328	1349	1248	1269	1292	1565	1546	1360	1213	1605	1831	1725	2184	1383	1800	1564.31	1374	1755	1.13603	0.184	2.834	0.00459779
ENSSSAG00000052371	ZBTB10	zinc finger and BTB domain containing 10	zinc finger and BTB domain-containing protein 10-like [Source:NCBI gene;Acc:106588817]	protein_coding	610	520	567	577	464	562	490	502	654	869	568	495	434	475	599	538	468	451	539	581	618	815	582	714	567.76	494	642	1.13603	0.184	2.823	0.00476199
ENSSSAG00000002587	SGF29	SAGA complex associated factor 29	SAGA-associated factor 29 homolog [Source:NCBI gene;Acc:100196504]	protein_coding	3650	3373	2250	2625	3640	2331	4020	3226	5471	3028	3042	3770	2594	3081	2376	2447	3669	1872	4422	3733	5168	2841	3118	5436	3396.47	2673	4120	1.13524	0.183	3.037	0.00238591
ENSSSAG00000058417	FAM53C	family with sequence similarity 53 member C	protein FAM53C-like [Source:NCBI gene;Acc:106604921]	protein_coding	935	584	480	637	532	557	651	556	893	818	553	485	665	533	507	594	536	447	716	643	844	768	567	699	626.58	547	706	1.13524	0.183	2.813	0.0049084
ENSSSAG00000061089	CCDC71	coiled-coil domain containing 71	si:dkeyp-87e7.4 [Source:ZFIN;Acc:ZDB-GENE-030131-6208]	protein_coding	173	142	110	122	109	118	161	115	150	179	123	104	123	130	116	114	110	95	177	133	142	168	126	150	131.92	115	149	1.13524	0.183	2.809	0.00496903
ENSSSAG00000073279	LYST	lysosomal trafficking regulator	lysosomal-trafficking regulator-like [Source:NCBI gene;Acc:106578744]	protein_coding	356	260	211	326	328	385	258	343	403	440	325	260	253	237	223	304	331	309	284	397	381	413	333	375	319.94	276	364	1.13524	0.183	2.815	0.00487159
ENSSSAG00000090604	DESI1	desumoylating isopeptidase 1	desumoylating isopeptidase 1-like [Source:NCBI gene;Acc:106608961]	protein_coding	667	489	446	420	494	465	544	450	728	621	466	351	474	447	471	391	498	373	598	521	688	583	478	506	502.32	442	562	1.13524	0.183	2.823	0.00476199
ENSSSAG00000121927	FXN	frataxin	frataxin, mitochondrial-like [Source:NCBI gene;Acc:106570805]	protein_coding	100	85	74	127	112	91	124	117	254	219	90	85	71	78	78	118	113	73	136	135	240	205	92	123	121.94	88	155	1.13524	0.183	3.255	0.00113315
ENSSSAG00000064444	CLTC	clathrin heavy chain	clathrin heavy chain 1-like [Source:NCBI gene;Acc:106567969]	protein_coding	3229	2612	2402	2394	2691	2680	2775	2572	3059	3234	2608	1762	2295	2386	2536	2232	2712	2152	3053	2976	2890	3034	2673	2541	2623.34	2386	2861	1.13446	0.182	3.053	0.00226255
ENSSSAG00000065785	PPP1R13B	protein phosphatase 1 regulatory subunit 13B	apoptosis-stimulating of p53 protein 1-like [Source:NCBI gene;Acc:106601027]	protein_coding	2167	2301	1676	1457	1884	1588	2233	1948	2600	1930	1852	1746	1540	2102	1770	1358	1899	1275	2457	2254	2456	1811	1898	2518	1944.8	1657	2232	1.13446	0.182	2.823	0.00475668
ENSSSAG00000067692	SLC25A25	solute carrier family 25 member 25	calcium-binding mitochondrial carrier protein SCaMC-2-like [Source:NCBI gene;Acc:106562837]	protein_coding	212	196	193	177	223	167	313	241	278	188	205	291	151	179	204	165	225	134	344	279	263	176	210	420	229.11	176	282	1.13446	0.182	3.087	0.00202403
ENSSSAG00000068699	NPC1L1	NPC1 like intracellular cholesterol transporter 1	NPC1 like intracellular cholesterol transporter 1 [Source:NCBI gene;Acc:106585168]	protein_coding	19101	12839	10604	13405	11743	8955	17451	14403	19903	18575	9452	14132	13576	11727	11196	12495	11836	7192	19198	16666	18802	17428	9688	20379	14182	11337	17027	1.13446	0.182	2.988	0.00280696
ENSSSAG00000075769	ERGIC3	ERGIC and golgi 3	endoplasmic reticulum-Golgi intermediate compartment protein 3 [Source:NCBI gene;Acc:106565050]	protein_coding	290	201	175	143	205	157	229	211	223	307	221	145	206	184	185	133	207	126	252	244	211	288	227	209	205.91	174	238	1.13446	0.182	2.851	0.00436285
ENSSSAG00000113201	B3GALT2	beta-1,3-galactosyltransferase 2	beta-1,3-galactosyltransferase 1-like [Source:NCBI gene;Acc:106587992]	protein_coding	1076	613	567	565	626	569	799	649	863	882	567	620	765	560	599	527	631	457	879	751	815	828	581	894	690.49	590	791	1.13446	0.182	2.819	0.00482362
ENSSSAG00000118236	LARP4B	La ribonucleoprotein 4B		protein_coding	596	406	300	495	414	416	537	430	489	519	436	329	424	371	317	461	417	334	591	498	462	487	447	474	440.21	387	493	1.13446	0.182	2.81	0.00495291
ENSSSAG00000002515	PARP12	poly(ADP-ribose) polymerase family member 12	poly [ADP-ribose] polymerase 12-like [Source:NCBI gene;Acc:106609439]	protein_coding	826	563	608	657	447	562	684	655	788	742	523	505	587	514	642	612	451	451	752	758	744	696	536	728	622.74	543	702	1.13367	0.181	2.778	0.00547024
ENSSSAG00000015344	PCCB	propionyl-CoA carboxylase subunit beta	propionyl-CoA carboxylase beta chain, mitochondrial-like [Source:NCBI gene;Acc:106574468]	protein_coding	1559	946	872	792	1069	836	1120	916	1175	1222	1338	805	1108	864	921	738	1077	671	1232	1060	1110	1147	1371	1161	1038.4	896	1180	1.13367	0.181	2.791	0.00524819
ENSSSAG00000067552	PFN2	profilin 2	profilin-2-like [Source:NCBI gene;Acc:106568739]	protein_coding	1828	1214	1012	926	1306	1215	1277	1138	1582	1789	1230	936	1299	1109	1068	863	1316	976	1405	1317	1495	1679	1261	1350	1261.42	1105	1418	1.13367	0.181	2.789	0.00528175
ENSSSAG00000044344	KIF13B	kinesin family member 13B	kinesin-like protein KIF13B [Source:NCBI gene;Acc:106608308]	protein_coding	348	291	283	314	334	299	344	280	385	354	303	307	247	266	299	293	337	240	378	324	364	332	311	443	319.41	280	359	1.13288	0.18	2.769	0.00562623
ENSSSAG00000045811	GARS1	glycyl-tRNA synthetase 1	glycyl-tRNA synthetase 1 [Source:NCBI gene;Acc:106579773]	protein_coding	912	761	636	624	961	851	853	667	1081	1214	998	545	648	695	671	582	969	683	938	772	1021	1139	1023	786	827.32	708	946	1.13288	0.18	2.791	0.00525451
ENSSSAG00000054023	CHMP2B	charged multivesicular body protein 2B	charged multivesicular body protein 2Bb [Source:NCBI gene;Acc:405840]	protein_coding	643	469	609	499	511	455	592	580	671	733	528	397	457	428	643	465	515	365	651	671	634	688	541	572	552.64	479	626	1.13288	0.18	2.771	0.00558858
ENSSSAG00000063987	CDC34	cell division cycle 34, ubiqiutin conjugating enzyme	ubiquitin-conjugating enzyme E2 R1-like [Source:NCBI gene;Acc:106569523]	protein_coding	52	46	44	49	42	32	55	53	70	57	44	57	37	42	46	46	42	26	61	61	66	53	45	82	50.66	40	61	1.13288	0.18	3.004	0.00266543
ENSSSAG00000069438	ALDH3A2	aldehyde dehydrogenase 3 family member A2	fatty aldehyde dehydrogenase-like [Source:NCBI gene;Acc:106581512]	protein_coding	500	348	254	276	366	365	379	347	524	401	328	267	355	318	268	257	369	293	417	402	495	376	336	385	355.97	310	402	1.13288	0.18	2.775	0.00551886
ENSSSAG00000102240	SFXN5	sideroflexin 5	sideroflexin-5-like [Source:NCBI gene;Acc:106604472]	protein_coding	5	5	2	1	3	5	11	11	10	9	10	5	4	5	2	1	3	4	12	13	9	8	10	7	6.53	3	10	1.13288	0.18	3.581	0.000342819
ENSSSAG00000106647	AUP1	AUP1 lipid droplet regulating VLDL assembly factor	ancient ubiquitous protein 1-like [Source:NCBI gene;Acc:106604766]	protein_coding	3518	2459	2289	2030	2158	2317	2250	2125	2863	3304	2482	2000	2500	2246	2417	1892	2175	1861	2475	2459	2705	3100	2544	2884	2438.18	2182	2694	1.13288	0.18	2.827	0.00470065
ENSSSAG00000000287	PHB	prohibitin	prohibitin [Source:NCBI gene;Acc:106607260]	protein_coding	2194	1357	1347	1178	1575	1541	1584	1411	1855	2267	1612	1021	1559	1239	1422	1098	1587	1238	1743	1633	1752	2127	1652	1472	1543.62	1357	1730	1.1321	0.179	2.752	0.00592932
ENSSSAG00000007160	RAB8A	RAB8A, member RAS oncogene family	ras-related protein Rab-8A [Source:NCBI gene;Acc:106613698]	protein_coding	342	297	256	253	315	260	334	315	445	288	272	248	243	271	270	236	317	209	367	364	420	270	279	358	300.48	258	343	1.1321	0.179	2.767	0.00565282
ENSSSAG00000051820			uncharacterized LOC106573475 [Source:NCBI gene;Acc:106573475]	protein_coding	207	147	138	160	143	140	192	144	237	235	121	137	147	134	146	149	144	112	211	167	224	220	124	198	164.72	139	191	1.1321	0.179	2.813	0.00491138
ENSSSAG00000068732	PKP3	plakophilin 3	plakophilin-3-like [Source:NCBI gene;Acc:106584766]	protein_coding	2480	2178	1656	1938	2264	1987	2488	1681	2558	2684	1937	1879	1763	1989	1748	1806	2282	1596	2737	1945	2417	2518	1985	2710	2124.72	1864	2385	1.1321	0.179	2.761	0.00575564
ENSSSAG00000071660	ANKRD13A	ankyrin repeat domain 13A	ankyrin repeat domain-containing protein 13A-like [Source:NCBI gene;Acc:106585673]	protein_coding	755	544	511	441	539	555	563	503	666	758	520	416	537	497	540	411	543	446	619	582	629	711	533	600	553.98	496	612	1.1321	0.179	2.802	0.00507496
ENSSSAG00000096398	FAM160A2	family with sequence similarity 160 member A2	FTS and Hook-interacting protein homolog [Source:NCBI gene;Acc:106582473]	protein_coding	101	164	168	204	201	192	235	294	254	241	191	223	72	150	177	190	203	154	259	340	240	226	196	322	210.67	158	264	1.1321	0.179	3.141	0.00168364
ENSSSAG00000005870	SLC30A9	solute carrier family 30 member 9	glutathione-disulfide reductase [Source:NCBI gene;Acc:106604481]	protein_coding	501	362	344	343	443	414	348	361	577	538	393	344	356	331	363	320	446	332	383	418	545	505	403	496	408.16	358	458	1.13131	0.178	2.736	0.00621885
ENSSSAG00000009364	VPS41	VPS41 subunit of HOPS complex	VPS41 subunit of HOPS complex [Source:NCBI gene;Acc:106590157]	protein_coding	294	193	173	187	196	193	228	191	270	206	210	167	209	176	183	174	198	155	251	221	255	193	215	241	205.92	182	229	1.13131	0.178	2.75	0.0059666
ENSSSAG00000043440	MARK4	microtubule affinity regulating kinase 4	serine/threonine-protein kinase MARK2-like [Source:NCBI gene;Acc:106578100]	protein_coding	115	87	101	107	138	114	121	114	150	141	114	122	82	79	107	100	139	92	133	132	142	132	117	176	119.17	100	139	1.13131	0.178	2.807	0.00499321
ENSSSAG00000048370	EVPL	envoplakin	probable ATP-dependent RNA helicase DDX5 [Source:NCBI gene;Acc:106588346]	protein_coding	87	64	67	59	58	72	78	71	86	92	61	59	62	58	71	55	58	58	86	82	81	86	63	85	70.45	60	80	1.13131	0.178	2.762	0.00574297
ENSSSAG00000051706	AFG3L2	AFG3 like matrix AAA peptidase subunit 2	AFG3 like matrix AAA peptidase subunit 2 [Source:NCBI gene;Acc:106597060]	protein_coding	439	451	304	318	465	405	462	396	505	470	396	325	312	412	321	296	469	325	508	458	477	441	406	469	407.86	356	460	1.13131	0.178	2.738	0.00617882
ENSSSAG00000067169	ZDHHC6	zinc finger DHHC-type palmitoyltransferase 6	zinc finger DHHC-type palmitoyltransferase 6 [Source:NCBI gene;Acc:100194826]	protein_coding	259	253	178	150	226	219	243	201	315	289	223	152	184	231	188	140	228	176	267	233	298	271	229	219	221.92	191	253	1.13131	0.178	2.752	0.00591708
ENSSSAG00000072903	COX7C	cytochrome c oxidase subunit 7C	cytochrome c oxidase subunit 7C, mitochondrial-like [Source:NCBI gene;Acc:106585766]	protein_coding	4085	2583	1925	2003	2742	2345	2526	2233	3438	3893	2805	2177	2903	2359	2032	1867	2764	1883	2779	2584	3248	3653	2875	3139	2673.9	2301	3046	1.13131	0.178	2.755	0.00586425
ENSSSAG00000087774	PLCXD1	phosphatidylinositol specific phospholipase C X domain containing 1	PI-PLC X domain-containing protein 1-like [Source:NCBI gene;Acc:106613428]	protein_coding	261	191	160	147	164	117	202	172	239	215	183	181	186	174	169	137	165	94	222	199	226	202	188	261	185.21	154	216	1.13131	0.178	2.825	0.00473483
ENSSSAG00000088263	QSER1	glutamine and serine rich 1	glutamine and serine-rich protein 1-like [Source:NCBI gene;Acc:106562605]	protein_coding	1206	841	761	824	752	751	1162	883	1158	1144	673	636	857	768	803	768	758	603	1278	1022	1094	1073	690	917	886.02	760	1012	1.13131	0.178	2.757	0.00583681
ENSSSAG00000114272	RPS21	ribosomal protein S21	40S ribosomal protein S21 [Source:NCBI gene;Acc:106572910]	protein_coding	3454	2768	2455	2373	2739	2940	2868	2465	3110	3027	2605	2311	2455	2528	2592	2212	2761	2361	3155	2852	2938	2840	2670	3333	2724.76	2485	2965	1.13131	0.178	3.01	0.00260857
ENSSSAG00000000957	DSG2	desmoglein 2	desmoglein-2-like [Source:NCBI gene;Acc:106599711]	protein_coding	4732	3360	3012	3298	3619	3829	4345	3165	4376	4802	3220	2490	3363	3069	3180	3074	3648	3075	4780	3662	4134	4506	3301	3591	3615.18	3235	3996	1.13053	0.177	2.761	0.00577019
ENSSSAG00000003159	ATG2B	autophagy related 2B	autophagy related 2B [Source:NCBI gene;Acc:106591759]	protein_coding	1014	823	699	935	743	892	760	782	957	949	836	702	721	752	738	872	749	716	836	905	904	890	857	1012	829.32	758	901	1.13053	0.177	3.031	0.00243634
ENSSSAG00000043370	PSME4	proteasome activator subunit 4	proteasome activator complex subunit 4A-like [Source:NCBI gene;Acc:106611227]	protein_coding	580	548	534	545	577	629	537	571	722	632	604	412	412	501	564	508	582	505	591	661	682	593	619	594	567.59	512	623	1.13053	0.177	2.808	0.00498827
ENSSSAG00000063861	RAB22A	RAB22A, member RAS oncogene family	RAB22A, member RAS oncogene family [Source:NCBI gene;Acc:100195693]	protein_coding	42	36	30	45	37	49	40	42	57	48	54	57	30	33	32	42	37	39	44	49	54	45	55	82	45.17	36	55	1.13053	0.177	2.961	0.00306167
ENSSSAG00000072788	PPCS	phosphopantothenoylcysteine synthetase	phosphopantothenoylcysteine synthetase [Source:NCBI gene;Acc:100195917]	protein_coding	284	149	143	143	176	169	198	213	205	266	226	104	202	136	151	133	177	136	218	246	194	250	232	150	185.37	156	215	1.13053	0.177	2.793	0.00522667
ENSSSAG00000077584	TRNT1	tRNA nucleotidyl transferase 1	tRNA nucleotidyl transferase 1 [Source:NCBI gene;Acc:106565745]	protein_coding	176	145	114	123	144	137	143	129	162	157	163	107	125	132	120	115	145	110	157	149	153	147	167	154	139.67	124	154	1.13053	0.177	2.746	0.00603693
ENSSSAG00000109728	UQCRQ	ubiquinol-cytochrome c reductase complex III subunit VII	cytochrome b-c1 complex subunit 8-like [Source:NCBI gene;Acc:106612226]	protein_coding	573	259	272	213	323	312	354	321	398	507	363	279	407	237	287	199	326	251	389	371	376	476	372	402	341.05	284	398	1.13053	0.177	2.808	0.00498824
ENSSSAG00000111795	ZDHHC3	zinc finger DHHC-type palmitoyltransferase 3	palmitoyltransferase ZDHHC3-like [Source:NCBI gene;Acc:106588206]	protein_coding	243	191	197	216	189	211	258	191	285	254	194	141	173	174	208	201	190	169	284	221	269	238	199	203	210.92	186	236	1.13053	0.177	2.724	0.00644439
ENSSSAG00000003722	GSTP1	glutathione S-transferase pi 1	glutathione S-transferase P [Source:NCBI gene;Acc:100136484]	protein_coding	2441	2021	1609	1414	2658	1436	2511	1689	3434	3324	2226	1735	1735	1846	1699	1318	2679	1153	2762	1954	3244	3119	2282	2502	2191.1	1738	2644	1.12975	0.176	2.933	0.00335387
ENSSSAG00000004821	EIF4H	eukaryotic translation initiation factor 4H	Eukaryotic translation initiation factor 4H [Source:NCBI gene;Acc:100194846]	protein_coding	1386	905	836	803	936	1002	949	887	1169	1138	1032	644	985	827	883	749	943	805	1044	1026	1104	1068	1058	929	951.66	865	1038	1.12975	0.176	2.892	0.00382987
ENSSSAG00000009594	HACD3	3-hydroxyacyl-CoA dehydratase 3	very-long-chain (3R)-3-hydroxyacyl-CoA dehydratase-like [Source:NCBI gene;Acc:106562668]	protein_coding	114	71	65	71	85	85	84	86	114	111	89	53	81	65	69	66	86	68	92	100	108	104	91	76	83.84	72	95	1.12975	0.176	2.727	0.00639237
ENSSSAG00000055401	UBR3	ubiquitin protein ligase E3 component n-recognin 3	ubiquitin protein ligase E3 component n-recognin 3 [Source:NCBI gene;Acc:106581775]	protein_coding	137	201	166	236	220	228	220	266	358	242	213	208	97	184	175	220	222	183	242	308	338	227	218	300	226.2	180	272	1.12975	0.176	2.927	0.00342291
ENSSSAG00000064652	SAP30L	SAP30 like	histone deacetylase complex subunit SAP30L [Source:NCBI gene;Acc:106603970]	protein_coding	199	160	136	146	127	193	155	159	189	195	145	129	141	146	144	136	128	155	171	184	179	183	149	186	158.41	142	175	1.12975	0.176	2.762	0.00575309
ENSSSAG00000103754	BLOC1S2	biogenesis of lysosomal organelles complex 1 subunit 2	biogenesis of lysosome-related organelles complex 1 subunit 2-like [Source:NCBI gene;Acc:106560232]	protein_coding	319	213	213	186	201	270	253	223	259	257	238	172	227	195	225	173	203	217	278	258	245	241	244	248	229.43	207	252	1.12975	0.176	2.777	0.00547969
ENSSSAG00000002929	GNB2	G protein subunit beta 2	guanine nucleotide-binding protein subunit beta-4 [Source:NCBI gene;Acc:106613499]	protein_coding	569	583	549	676	729	746	823	787	1123	701	586	542	404	533	580	630	735	599	905	911	1061	658	601	782	699.79	580	820	1.12896	0.175	2.804	0.00504387
ENSSSAG00000024733	ADCY6	adenylate cyclase 6	adenylate cyclase type 6-like [Source:NCBI gene;Acc:106572701]	protein_coding	664	654	547	604	708	779	666	580	789	837	650	528	472	597	578	563	714	626	733	671	745	785	666	761	659.26	592	727	1.12896	0.175	2.733	0.00627574
ENSSSAG00000041559	ATP5F1B	ATP synthase F1 subunit beta	ATP synthase subunit beta, mitochondrial [Source:NCBI gene;Acc:106574550]	protein_coding	3776	2301	1897	1686	2272	2001	2228	2050	3235	3391	2518	1836	2684	2102	2003	1572	2290	1607	2451	2372	3056	3182	2581	2648	2378.86	2043	2715	1.12896	0.175	2.717	0.00658647
ENSSSAG00000059348	MRPS17	mitochondrial ribosomal protein S17	mitochondrial ribosomal protein S17 [Source:NCBI gene;Acc:106602831]	protein_coding	214	123	138	103	145	178	162	144	177	219	189	100	152	112	146	96	146	143	178	167	167	205	194	144	154.23	132	176	1.12896	0.175	2.71	0.00672105
ENSSSAG00000067449	DDHD2	DDHD domain containing 2	DDHD domain containing 2 [Source:NCBI gene;Acc:106580292]	protein_coding	1063	678	665	774	672	775	810	646	923	999	649	698	756	619	702	721	677	622	891	748	872	937	665	1007	768.14	683	853	1.12896	0.175	2.703	0.0068725
ENSSSAG00000068404	PI4KB	phosphatidylinositol 4-kinase beta	phosphatidylinositol 4-kinase beta [Source:NCBI gene;Acc:106588340]	protein_coding	226	276	220	289	254	290	273	248	321	363	247	258	161	252	232	269	256	233	300	287	303	341	253	372	271.64	234	309	1.12896	0.175	2.706	0.00680475
ENSSSAG00000069293	DHTKD1	dehydrogenase E1 and transketolase domain containing 1	probable 2-oxoglutarate dehydrogenase E1 component DHKTD1, mitochondrial [Source:NCBI gene;Acc:106573060]	protein_coding	71	101	78	64	73	76	92	93	156	92	85	67	50	92	82	60	74	61	101	108	147	86	87	97	87.13	70	104	1.12896	0.175	2.906	0.00365775
ENSSSAG00000078179	YIPF1	Yip1 domain family member 1	Yip1 domain family member 1 [Source:NCBI gene;Acc:106569832]	protein_coding	220	187	176	182	201	220	204	198	242	208	210	141	156	171	186	170	203	177	224	229	229	195	215	203	196.48	177	216	1.12896	0.175	2.764	0.00570674
ENSSSAG00000078315	CERT1	ceramide transporter 1	collagen type IV alpha-3-binding protein-like [Source:NCBI gene;Acc:106567816]	protein_coding	129	108	120	109	134	128	143	160	183	164	90	152	92	99	127	102	135	103	157	185	173	154	92	219	136.43	110	163	1.12896	0.175	2.898	0.0037575
ENSSSAG00000083309	AP2S1	adaptor related protein complex 2 subunit sigma 1	adaptor related protein complex 2 subunit sigma 1 [Source:NCBI gene;Acc:106612373]	protein_coding	644	475	403	356	460	512	514	402	654	586	453	339	458	434	425	332	464	411	565	465	618	550	464	489	472.93	421	525	1.12896	0.175	2.708	0.00676189
ENSSSAG00000085290	MST1R	macrophage stimulating 1 receptor	macrophage-stimulating protein receptor-like [Source:NCBI gene;Acc:106582756]	protein_coding	323	340	332	514	453	401	365	470	608	831	420	406	230	311	351	479	457	322	402	544	574	780	431	585	455.32	358	553	1.12896	0.175	2.952	0.00315235
ENSSSAG00000117944	VMA21	vacuolar ATPase assembly factor VMA21	vacuolar ATPase assembly integral membrane protein vma21-like [Source:NCBI gene;Acc:106604103]	protein_coding	37	42	20	22	58	46	33	62	65	100	66	49	26	38	21	21	58	37	36	72	61	94	68	71	50.27	34	67	1.12896	0.175	3.355	0.000792536
ENSSSAG00000006906	BICD2	BICD cargo adaptor 2	protein bicaudal D homolog 2-like [Source:NCBI gene;Acc:106571893]	protein_coding	266	287	188	133	201	225	252	280	293	199	276	262	189	262	198	124	203	181	277	324	277	187	283	378	240.2	193	288	1.12818	0.174	2.876	0.0040251
ENSSSAG00000040252	DDX6	DEAD-box helicase 6	DEAD-box helicase 6 [Source:NCBI gene;Acc:106613394]	protein_coding	45	50	41	91	63	74	94	67	168	65	90	105	32	46	43	85	63	59	103	78	159	61	92	151	81.08	55	107	1.12818	0.174	3.326	0.000882436
ENSSSAG00000043122	MRTFB	myocardin related transcription factor B	myocardin related transcription factor B [Source:NCBI gene;Acc:106589552]	protein_coding	187	315	201	149	204	221	309	351	295	216	248	271	133	288	212	139	206	177	340	406	279	203	254	391	252.27	192	312	1.12818	0.174	3.024	0.00249088
ENSSSAG00000048206	AGO2	argonaute RISC catalytic component 2	argonaute RISC catalytic component 2 [Source:ZFIN;Acc:ZDB-GENE-110606-6]	protein_coding	42	41	50	78	48	59	72	98	84	80	49	89	30	37	53	73	48	47	79	113	79	75	50	128	67.85	48	87	1.12818	0.174	3.218	0.00129185
ENSSSAG00000054291	PANK1	pantothenate kinase 1	pantothenate kinase 1-like [Source:NCBI gene;Acc:106578834]	protein_coding	1555	1457	1532	1457	1560	1513	1598	1331	2089	1645	1529	1406	1105	1331	1617	1358	1572	1215	1758	1540	1973	1543	1567	2027	1550.73	1366	1735	1.12818	0.174	2.684	0.00726423
ENSSSAG00000066302	HADHA	hydroxyacyl-CoA dehydrogenase trifunctional multienzyme complex subunit alpha	trifunctional enzyme subunit alpha, mitochondrial-like [Source:NCBI gene;Acc:106611334]	protein_coding	3221	1851	1466	1506	2337	1562	2667	2036	3498	3145	2195	1282	2289	1691	1548	1404	2355	1254	2934	2356	3305	2951	2250	1849	2182.12	1757	2608	1.12818	0.174	2.869	0.00411515
ENSSSAG00000110281	SLC25A51	solute carrier family 25 member 51	solute carrier family 25 member 51b [Source:ZFIN;Acc:ZDB-GENE-140328-2]	protein_coding	342	270	268	248	255	323	287	232	363	304	300	218	243	247	283	231	257	259	316	268	343	285	308	314	279.54	253	306	1.12818	0.174	2.783	0.00537821
ENSSSAG00000003179	TMEM150B	transmembrane protein 150B	transmembrane protein 150B-like [Source:NCBI gene;Acc:106600895]	protein_coding	385	283	252	255	265	223	387	275	341	334	246	232	274	258	266	238	267	179	426	318	322	313	252	335	287.35	247	328	1.1274	0.173	2.691	0.00712419
ENSSSAG00000015438	CCDC88A	coiled-coil domain containing 88A	girdin-like [Source:NCBI gene;Acc:106588822]	protein_coding	1375	1567	1273	1427	1378	1377	1459	1576	1536	1599	1377	1622	977	1431	1344	1330	1389	1106	1605	1824	1451	1500	1411	2339	1475.66	1263	1688	1.1274	0.173	2.701	0.00692051
ENSSSAG00000038785	ST14	ST14 transmembrane serine protease matriptase	suppression of tumorigenicity 14 [Source:NCBI gene;Acc:106613383]	protein_coding	664	494	376	501	531	576	556	458	585	781	445	470	472	451	397	467	535	463	612	530	553	733	456	678	528.82	464	594	1.1274	0.173	2.667	0.00765187
ENSSSAG00000041840	TUFM	Tu translation elongation factor, mitochondrial	Tu translation elongation factor, mitochondrial [Source:ZFIN;Acc:ZDB-GENE-050320-73]	protein_coding	641	389	374	323	457	401	425	397	542	521	502	316	456	355	395	301	461	322	468	459	512	489	515	456	432.29	382	483	1.1274	0.173	2.666	0.00767911
ENSSSAG00000041953	RNF19A	ring finger protein 19A, RBR E3 ubiquitin protein ligase		protein_coding	456	340	291	461	332	383	424	289	554	711	337	367	324	311	307	430	335	308	466	334	523	667	345	529	406.65	336	477	1.1274	0.173	2.783	0.00538085
ENSSSAG00000063134	SNX4	sorting nexin 4	sorting nexin 4 [Source:NCBI gene;Acc:106586455]	protein_coding	958	842	669	666	775	767	795	750	1068	789	729	623	681	769	706	621	781	616	875	868	1009	740	747	898	775.96	696	856	1.1274	0.173	2.697	0.00699187
ENSSSAG00000069620	NNT	nicotinamide nucleotide transhydrogenase	nicotinamide nucleotide transhydrogenase 2 [Source:ZFIN;Acc:ZDB-GENE-091204-5]	protein_coding	2828	1984	2422	1988	1934	2348	1906	2104	3157	2636	2376	1798	2010	1812	2557	1853	1949	1886	2097	2435	2982	2473	2435	2593	2256.88	2011	2502	1.1274	0.173	2.682	0.00730889
ENSSSAG00000078035	HADHA	hydroxyacyl-CoA dehydrogenase trifunctional multienzyme complex subunit alpha	trifunctional enzyme subunit alpha, mitochondrial-like [Source:NCBI gene;Acc:106603767]	protein_coding	920	703	544	522	867	548	724	700	1153	1012	835	470	654	642	574	487	874	440	796	810	1089	950	856	678	737.48	612	863	1.1274	0.173	2.773	0.0055517
ENSSSAG00000078095	E2F1	E2F transcription factor 1	transcription factor E2F1-like [Source:NCBI gene;Acc:106572360]	protein_coding	60	32	49	40	40	50	43	63	76	55	50	44	43	29	52	37	40	40	47	73	72	52	51	63	49.97	40	60	1.1274	0.173	2.867	0.00414001
ENSSSAG00000081688	SEC61A2	SEC61 translocon subunit alpha 2	transport protein Sec61 subunit alpha [Source:NCBI gene;Acc:100380825]	protein_coding	1554	1199	887	904	1036	1001	1149	1049	1365	1275	1084	744	1105	1095	937	843	1044	804	1264	1214	1290	1196	1111	1073	1081.21	971	1191	1.1274	0.173	2.713	0.00666921
ENSSSAG00000088950	NBR1		next to BRCA1 gene 1 protein-like [Source:NCBI gene;Acc:106607191]	protein_coding	1193	917	823	826	894	1028	915	877	1028	1063	880	683	848	838	869	770	901	826	1007	1015	971	997	902	985	910.65	842	980	1.1274	0.173	3.27	0.00107688
ENSSSAG00000097475	UGT8	UDP glycosyltransferase 8	UDP glucuronosyltransferase 5 family, polypeptide G2 [Source:ZFIN;Acc:ZDB-GENE-081028-66]	protein_coding	44	92	70	91	52	51	114	103	96	78	116	102	31	84	74	85	52	41	125	119	91	73	119	147	86.82	61	112	1.1274	0.173	3.227	0.00125266
ENSSSAG00000100755	MOB1B	MOB kinase activator 1B	MOB kinase activator 1B [Source:NCBI gene;Acc:106562938]	protein_coding	264	232	190	198	222	253	224	249	323	266	181	191	188	212	201	185	224	203	246	288	305	250	186	275	230.16	202	258	1.1274	0.173	2.661	0.00778677
ENSSSAG00000104353	MAGT1	magnesium transporter 1	magnesium transporter protein 1-like [Source:NCBI gene;Acc:106604089]	protein_coding	284	263	216	217	329	276	278	236	311	366	329	207	202	240	228	202	332	222	306	273	294	343	337	299	273.12	238	309	1.1274	0.173	2.675	0.00747505
ENSSSAG00000107883	TOM1L2	target of myb1 like 2 membrane trafficking protein	TOM1-like protein 2 [Source:NCBI gene;Acc:106589570]	protein_coding	128	154	130	124	132	149	132	146	193	140	153	132	91	141	137	116	133	120	145	169	182	131	157	190	142.68	123	162	1.1274	0.173	2.681	0.00733141
ENSSSAG00000118903	INPPL1	inositol polyphosphate phosphatase like 1	phosphatidylinositol 3,4,5-trisphosphate 5-phosphatase 2A-like [Source:NCBI gene;Acc:106581340]	protein_coding	717	658	926	664	602	594	694	883	721	1237	858	853	510	601	978	619	607	477	763	1022	681	1161	879	1230	793.96	632	956	1.1274	0.173	2.901	0.00372518
ENSSSAG00000065930	SPTBN5	spectrin beta, non-erythrocytic 5	spectrin beta, non-erythrocytic 5 [Source:NCBI gene;Acc:106600929]	protein_coding	10379	9702	8649	8978	9453	10994	9349	9857	11229	10380	8902	7518	7377	8862	9132	8369	9528	8829	10285	11406	10608	9739	9125	10841	9508.29	8683	10334	1.12662	0.172	2.858	0.00426872
ENSSSAG00000073672	PGPEP1	pyroglutamyl-peptidase I	Pyroglutamyl-peptidase 1 [Source:NCBI gene;Acc:100196825]	protein_coding	1564	941	785	734	868	882	1165	823	1191	1202	878	869	1112	860	829	684	875	708	1282	952	1125	1128	900	1253	975.6	845	1107	1.12662	0.172	2.665	0.00770703
ENSSSAG00000090140				protein_coding	932	1793	1043	1406	1529	1188	1928	1918	3002	1573	1194	2090	662	1638	1101	1311	1541	954	2121	2219	2836	1476	1224	3014	1674.75	1201	2148	1.12662	0.172	3.171	0.00151985
ENSSSAG00000101996	TMEM87B	transmembrane protein 87B	transmembrane protein 87A-like [Source:NCBI gene;Acc:106611018]	protein_coding	8	14	14	25	30	22	41	63	73	21	21	52	6	13	15	23	30	18	45	73	69	20	22	75	33.97	18	51	1.12662	0.172	3.546	0.00039044
ENSSSAG00000043481	ARL8B	ADP ribosylation factor like GTPase 8B	ADP-ribosylation factor-like protein 8B-A [Source:NCBI gene;Acc:106565990]	protein_coding	470	366	318	353	339	404	356	374	366	532	340	302	334	334	336	329	342	324	392	433	346	499	349	435	371.05	333	409	1.12584	0.171	2.669	0.00761703
ENSSSAG00000065855	CSAD	cysteine sulfinic acid decarboxylase	cysteine sulfinic acid decarboxylase-like [Source:NCBI gene;Acc:106576775]	protein_coding	3000	2084	946	855	1875	1288	1641	2250	5680	2823	1822	5931	2132	1904	999	797	1890	1034	1805	2604	5366	2649	1868	8553	2633.29	1459	3808	1.12584	0.171	3.522	0.000427992
ENSSSAG00000077824	ATE1	arginyltransferase 1	arginyltransferase 1 [Source:NCBI gene;Acc:106576889]	protein_coding	273	208	208	197	184	211	171	220	229	273	231	213	194	190	220	184	185	169	188	255	216	256	237	307	216.77	190	243	1.12584	0.171	2.638	0.00834795
ENSSSAG00000079819	BAX	BCL2 associated X, apoptosis regulator	apoptosis regulator BAX-like [Source:NCBI gene;Acc:106561972]	protein_coding	1314	809	678	634	633	661	830	774	976	1204	732	615	934	739	716	591	638	531	913	896	922	1130	750	887	803.84	692	916	1.12584	0.171	2.653	0.00798307
ENSSSAG00000094075	GCLM	glutamate-cysteine ligase modifier subunit	glutamate--cysteine ligase regulatory subunit-like [Source:NCBI gene;Acc:106584335]	protein_coding	982	415	391	443	743	230	1037	803	1563	968	766	405	698	379	413	413	749	185	1141	929	1477	908	785	584	721.69	473	971	1.12584	0.171	3.349	0.000811529
ENSSSAG00000094830	ANO10	anoctamin 10	anoctamin 10 [Source:NCBI gene;Acc:106573505]	protein_coding	648	757	613	679	758	627	772	818	958	841	564	677	461	691	647	633	764	504	849	947	905	789	578	976	728.66	617	841	1.12584	0.171	2.698	0.00697879
ENSSSAG00000099495	ACAD11	acyl-CoA dehydrogenase family member 11	acyl-CoA dehydrogenase family member 11 [Source:NCBI gene;Acc:100194819]	protein_coding	190	168	148	163	162	137	175	187	239	187	131	167	135	153	156	152	163	110	193	216	226	175	134	241	171.27	145	198	1.12584	0.171	2.688	0.00718724
ENSSSAG00000100770				protein_coding	73	64	66	83	63	62	71	87	125	64	83	74	52	58	70	77	63	50	78	101	118	60	85	107	76.62	62	92	1.12584	0.171	2.832	0.00462739
ENSSSAG00000110918	CYB5A	cytochrome b5 type A	cytochrome b5-like [Source:NCBI gene;Acc:106578586]	protein_coding	520	536	580	569	797	530	839	985	1081	706	650	439	370	490	612	530	803	426	923	1140	1021	662	666	633	689.71	538	841	1.12584	0.171	2.931	0.00337716
ENSSSAG00000071167	NRIP1	nuclear receptor interacting protein 1	nuclear receptor-interacting protein 1-like [Source:NCBI gene;Acc:106603552]	protein_coding	389	271	256	307	304	363	291	291	356	414	318	211	276	248	270	286	306	292	320	337	336	388	326	304	307.52	280	335	1.12506	0.17	2.729	0.00635336
ENSSSAG00000081213	DDHD2	DDHD domain containing 2	phospholipase DDHD2-like [Source:NCBI gene;Acc:106583313]	protein_coding	283	333	281	256	264	256	332	310	272	539	264	324	201	304	297	239	266	206	365	359	257	506	271	467	311.39	252	371	1.12506	0.17	2.809	0.004967
ENSSSAG00000083257	ELMOD3	ELMO domain containing 3	ELMO domain-containing protein 3-like [Source:NCBI gene;Acc:106585169]	protein_coding	515	357	352	339	457	445	381	365	558	541	415	300	366	326	372	316	461	357	419	422	527	508	425	433	411	366	456	1.12506	0.17	2.621	0.00877956
ENSSSAG00000114692	PAQR9	progestin and adipoQ receptor family member 9	progestin and adipoQ receptor family member 9 [Source:NCBI gene;Acc:106608519]	protein_coding	174	112	237	241	185	143	225	334	435	273	171	276	124	102	250	225	186	115	248	386	411	256	175	398	239.71	167	312	1.12506	0.17	3.223	0.00126833
ENSSSAG00000006494	ZBTB20	zinc finger and BTB domain containing 20	zinc finger and BTB domain containing 20 [Source:NCBI gene;Acc:106563611]	protein_coding	57	54	46	64	66	59	78	75	82	72	48	76	41	49	49	60	67	47	86	87	77	68	49	110	65.7	52	80	1.12428	0.169	2.862	0.00421357
ENSSSAG00000010013	GABARAPL2	GABA type A receptor associated protein like 2	gamma-aminobutyric acid receptor-associated protein-like 2 [Source:NCBI gene;Acc:106587940]	protein_coding	259	138	122	149	155	133	153	154	187	271	159	156	184	126	129	139	156	107	168	178	177	254	163	225	167.19	140	194	1.12428	0.169	2.698	0.00697705
ENSSSAG00000039991	MAST4	microtubule associated serine/threonine kinase family member 4	microtubule-associated serine/threonine-protein kinase 1-like [Source:NCBI gene;Acc:106563017]	protein_coding	78	120	118	141	144	96	120	157	179	211	141	171	55	110	125	131	145	77	132	182	169	198	145	247	142.93	107	179	1.12428	0.169	3.029	0.00245332
ENSSSAG00000049172	HADH	hydroxyacyl-CoA dehydrogenase	hydroxyacyl-CoA dehydrogenase [Source:NCBI gene;Acc:106610339]	protein_coding	3143	3108	2211	2019	2646	1618	3532	2448	3985	3019	2406	2452	2234	2839	2334	1882	2667	1299	3886	2833	3765	2833	2466	3536	2714.41	2209	3220	1.12428	0.169	2.787	0.00531941
ENSSSAG00000050668	RASSF3	Ras association domain family member 3	ras association domain-containing protein 3-like [Source:NCBI gene;Acc:106576047]	protein_coding	416	373	346	496	345	371	379	335	511	529	415	324	296	341	365	462	348	298	417	388	483	496	425	467	398.83	352	446	1.12428	0.169	2.608	0.00909805
ENSSSAG00000054301	GLTP	glycolipid transfer protein	glycolipid transfer protein-like [Source:NCBI gene;Acc:106568188]	protein_coding	178	87	85	108	93	85	125	109	142	169	91	99	127	79	90	101	94	68	138	126	134	159	93	143	112.57	93	132	1.12428	0.169	2.729	0.00634409
ENSSSAG00000066252	HSD17B7	hydroxysteroid 17-beta dehydrogenase 7	3-keto-steroid reductase-like [Source:NCBI gene;Acc:106568727]	protein_coding	190	122	72	93	105	78	151	99	166	214	100	162	135	111	76	87	106	63	166	115	157	201	103	234	129.34	96	163	1.12428	0.169	3.042	0.00234901
ENSSSAG00000071324	RICTOR	RPTOR independent companion of MTOR complex 2	rapamycin-insensitive companion of mTOR-like [Source:NCBI gene;Acc:106585162]	protein_coding	401	329	318	347	294	407	367	287	431	379	330	284	285	301	336	323	296	327	404	332	407	356	338	410	342.86	311	374	1.12428	0.169	2.717	0.00658082
ENSSSAG00000075034	CDC14A	cell division cycle 14A	cell division cycle 14B [Source:NCBI gene;Acc:106580610]	protein_coding	395	335	296	331	275	355	322	311	346	347	331	315	281	306	313	309	277	285	354	360	327	326	339	454	327.51	295	360	1.12428	0.169	2.662	0.00776125
ENSSSAG00000077681	MIPEP	mitochondrial intermediate peptidase	mitochondrial intermediate peptidase-like [Source:NCBI gene;Acc:106581117]	protein_coding	436	304	313	257	416	338	424	324	514	482	337	243	310	278	330	240	419	271	466	375	486	452	345	350	360.28	308	412	1.12428	0.169	2.653	0.00797076
ENSSSAG00000079608	DHCR24	24-dehydrocholesterol reductase	24-dehydrocholesterol reductase [Source:NCBI gene;Acc:106584213]	protein_coding	2051	1171	896	874	908	653	1406	1091	1689	1806	1037	1216	1458	1070	946	815	915	524	1547	1262	1596	1695	1063	1754	1220.28	955	1486	1.12428	0.169	2.9	0.00373137
ENSSSAG00000093387	MLX	MAX dimerization protein MLX	max-like protein X [Source:NCBI gene;Acc:106607319]	protein_coding	784	589	511	533	549	477	593	534	752	707	484	575	557	538	540	497	553	383	652	618	710	663	496	829	586.44	511	661	1.12428	0.169	2.605	0.0091977
ENSSSAG00000116852	SEC16B	SEC16 homolog B, endoplasmic reticulum export factor	SEC16 homolog A, endoplasmic reticulum export factor [Source:NCBI gene;Acc:106560663]	protein_coding	1305	1075	896	940	1084	888	1285	1215	1703	960	908	918	928	982	946	876	1093	713	1414	1406	1609	901	931	1324	1093.41	923	1264	1.12428	0.169	2.677	0.00743491
ENSSSAG00000002298	EXOC3L4		exocyst complex component 3-like protein 4 [Source:NCBI gene;Acc:106610953]	protein_coding	1743	1440	1187	1456	1258	1046	1706	1431	1960	1979	1084	999	1239	1315	1253	1357	1268	840	1877	1656	1852	1857	1111	1441	1422.11	1212	1632	1.1235	0.168	2.636	0.00837954
ENSSSAG00000006344	ZFPM1	zinc finger protein, FOG family member 1	zinc finger protein, FOG family member 1 [Source:NCBI gene;Acc:407655]	protein_coding	65	75	52	45	54	54	95	59	85	61	60	79	46	69	55	42	54	43	105	68	80	57	62	114	66.26	52	81	1.1235	0.168	2.9	0.00373155
ENSSSAG00000017625	PC	pyruvate carboxylase	pyruvate carboxylase, mitochondrial-like [Source:NCBI gene;Acc:106563498]	protein_coding	1289	1212	903	1090	1389	1067	1390	1097	1806	1314	1369	759	916	1107	953	1016	1400	857	1529	1269	1706	1233	1403	1095	1207.06	1042	1372	1.1235	0.168	2.62	0.00880357
ENSSSAG00000071630	CIZ1	CDKN1A interacting zinc finger protein 1	cip1-interacting zinc finger protein-like [Source:NCBI gene;Acc:106580207]	protein_coding	157	183	167	197	162	206	209	232	217	237	154	149	112	167	176	184	163	165	230	268	205	222	158	215	188.82	161	216	1.1235	0.168	2.633	0.00845656
ENSSSAG00000075051	SLC35D2	solute carrier family 35 member D2	solute carrier family 35 member D2 [Source:NCBI gene;Acc:106580615]	protein_coding	163	155	111	127	99	151	154	128	130	240	127	135	116	142	117	118	100	121	169	148	123	225	130	195	142.04	119	165	1.1235	0.168	2.685	0.00724568
ENSSSAG00000098886	UBA1	ubiquitin like modifier activating enzyme 1	ubiquitin like modifier activating enzyme 1 [Source:NCBI gene;Acc:106566326]	protein_coding	132	119	125	135	153	119	117	131	189	187	154	105	94	109	132	126	154	96	129	152	179	175	158	151	137.81	118	157	1.1235	0.168	2.631	0.00851149
ENSSSAG00000120200	SLC33A1	solute carrier family 33 member 1	acetyl-coenzyme A transporter 1-like [Source:NCBI gene;Acc:106613271]	protein_coding	177	124	103	169	166	162	207	166	258	334	109	125	126	113	109	158	167	130	228	192	244	313	112	180	172.64	134	212	1.1235	0.168	2.92	0.0035047
ENSSSAG00000040272	TMEM238	transmembrane protein 238	si:dkeyp-72e1.6 [Source:ZFIN;Acc:ZDB-GENE-120215-228]	protein_coding	336	294	255	289	311	280	320	292	359	392	274	194	239	269	269	269	313	225	352	338	339	368	281	280	295.15	264	326	1.12272	0.167	2.579	0.00991621
ENSSSAG00000046932	ABCB1	ATP binding cassette subfamily B member 1	multidrug resistance protein 1-like [Source:NCBI gene;Acc:106576009]	protein_coding	15379	13331	9801	11022	15517	10729	16258	14676	19102	14168	11185	10148	10931	12177	10348	10274	15639	8616	17885	16982	18046	13293	11465	14634	13357.5	11331	15384	1.12272	0.167	2.64	0.00829232
ENSSSAG00000051763	SLC7A9	solute carrier family 7 member 9	b(0,+)-type amino acid transporter 1-like [Source:NCBI gene;Acc:106600731]	protein_coding	2898	2576	1960	2016	2125	2437	2550	2377	3064	2490	1988	1634	2060	2353	2069	1879	2142	1957	2805	2750	2895	2336	2038	2356	2303.39	2077	2530	1.12272	0.167	2.613	0.00898464
ENSSSAG00000056843	DNAJC5	DnaJ heat shock protein family (Hsp40) member C5	dnaJ homolog subfamily C member 5B-like [Source:NCBI gene;Acc:106603280]	protein_coding	616	319	332	374	412	400	393	417	507	725	452	258	438	291	351	349	415	321	432	483	479	680	463	372	422.85	361	485	1.12272	0.167	2.629	0.008555
ENSSSAG00000079451	DFFA	DNA fragmentation factor subunit alpha	DNA fragmentation factor subunit alpha [Source:NCBI gene;Acc:106572057]	protein_coding	213	162	171	165	200	200	176	162	213	257	206	138	151	148	181	154	202	161	194	187	201	241	211	199	185.79	166	206	1.12272	0.167	2.583	0.00978148
ENSSSAG00000092630	SYNJ2BP	synaptojanin 2 binding protein	synaptojanin-2-binding protein-like [Source:NCBI gene;Acc:106591813]	protein_coding	282	111	106	144	120	116	162	154	255	287	163	104	200	101	112	134	121	93	178	178	241	269	167	150	162.14	127	197	1.12272	0.167	2.871	0.00409423
ENSSSAG00000098675	RHOG	ras homolog family member G	rho-related GTP-binding protein RhoG-like [Source:NCBI gene;Acc:106604257]	protein_coding	119	122	131	166	197	162	211	197	269	203	150	119	85	111	138	155	199	130	232	228	254	190	154	172	170.64	136	205	1.12272	0.167	2.818	0.00482643
ENSSSAG00000118424	AGO3	argonaute RISC catalytic component 3	protein argonaute-3-like [Source:NCBI gene;Acc:106569767]	protein_coding	89	70	82	115	82	129	100	88	126	145	105	85	63	64	87	107	83	104	110	102	119	136	108	123	100.36	85	116	1.12272	0.167	2.664	0.00771693
ENSSSAG00000009445	ARFIP1	ADP ribosylation factor interacting protein 1	arfaptin-1-like [Source:NCBI gene;Acc:106610019]	protein_coding	931	681	567	549	574	639	542	661	731	793	632	562	662	622	599	512	579	513	596	765	691	744	648	810	644.98	581	709	1.12194	0.166	2.593	0.00951164
ENSSSAG00000009979	MYO5B	myosin VB	unconventional myosin-Vb-like [Source:NCBI gene;Acc:106563782]	protein_coding	948	927	1131	1037	1255	995	1429	1341	1937	1291	984	811	674	847	1194	967	1265	799	1572	1552	1830	1211	1009	1169	1174.02	958	1390	1.12194	0.166	2.748	0.00600084
ENSSSAG00000073022	ANKRD50	ankyrin repeat domain 50	ankyrin repeat domain-containing protein 50-like [Source:NCBI gene;Acc:106582487]	protein_coding	136	128	113	97	117	155	124	91	185	180	129	121	97	117	119	90	118	124	136	105	175	169	132	174	129.82	111	148	1.12194	0.166	2.605	0.00919917
ENSSSAG00000076462	PPP1R7	protein phosphatase 1 regulatory subunit 7	protein phosphatase 1 regulatory subunit 7 [Source:NCBI gene;Acc:106568867]	protein_coding	514	415	317	355	425	435	473	347	520	452	399	288	365	379	335	331	428	349	520	402	491	424	409	415	404.1	364	444	1.12194	0.166	2.596	0.00943227
ENSSSAG00000093159	FLVCR2	FLVCR heme transporter 2	feline leukemia virus subgroup C receptor-related protein 2-like [Source:NCBI gene;Acc:106591116]	protein_coding	1790	1126	809	1089	987	814	1126	1236	1307	1526	1206	758	1272	1028	854	1015	995	654	1239	1430	1235	1432	1236	1093	1123.59	970	1278	1.12194	0.166	2.592	0.0095433
ENSSSAG00000105124	NAPA	NSF attachment protein alpha	alpha-soluble NSF attachment protein [Source:NCBI gene;Acc:106613368]	protein_coding	855	517	470	562	572	571	536	535	688	807	547	454	608	472	496	524	577	459	590	619	650	757	561	655	580.52	523	639	1.12194	0.166	2.59	0.00960977
ENSSSAG00000006833	MTO1	mitochondrial tRNA translation optimization 1	mitochondrial tRNA translation optimization 1 [Source:NCBI gene;Acc:106579061]	protein_coding	189	94	88	81	100	142	127	94	173	174	166	76	134	86	93	76	101	114	140	109	163	163	170	110	121.53	101	142	1.12117	0.165	2.683	0.00728588
ENSSSAG00000008555	NOMO1	NODAL modulator 1	nodal modulator 1-like [Source:NCBI gene;Acc:106564596]	protein_coding	745	503	545	446	693	503	652	536	792	896	613	392	530	459	575	416	698	404	717	620	748	841	628	565	600.21	514	686	1.12117	0.165	2.591	0.00958364
ENSSSAG00000030357	TBC1D20	TBC1 domain family member 20	TBC1 domain family member 20-like [Source:NCBI gene;Acc:106588987]	protein_coding	119	129	116	139	174	130	194	170	243	145	151	102	85	118	122	130	175	104	213	197	230	136	155	147	150.99	122	180	1.12117	0.165	2.756	0.0058438
ENSSSAG00000045570	SLC38A9	solute carrier family 38 member 9	solute carrier family 38 member 9 [Source:NCBI gene;Acc:106571479]	protein_coding	433	337	275	297	354	264	353	302	547	440	264	358	308	308	290	277	357	212	388	349	517	413	271	516	350.48	292	409	1.12117	0.165	2.666	0.0076666
ENSSSAG00000063394	CYB5A	cytochrome b5 type A	cytochrome b5 [Source:NCBI gene;Acc:106590088]	protein_coding	6023	4492	3821	3404	4367	2702	6291	4760	8298	5528	3931	2912	4281	4103	4034	3173	4401	2170	6921	5508	7839	5187	4029	4199	4653.79	3694	5614	1.12117	0.165	2.808	0.00498025
ENSSSAG00000068895	THNSL2	threonine synthase like 2	threonine synthase like 2 [Source:NCBI gene;Acc:106565610]	protein_coding	2530	2498	1386	1202	1579	1457	1966	1975	3020	2236	1864	1362	1798	2282	1463	1120	1591	1170	2163	2285	2853	2098	1911	1964	1891.58	1571	2212	1.12117	0.165	2.67	0.00758901
ENSSSAG00000092979	ACADS	acyl-CoA dehydrogenase short chain	short-chain specific acyl-CoA dehydrogenase, mitochondrial-like [Source:NCBI gene;Acc:106568363]	protein_coding	192	167	113	136	150	118	186	215	280	143	159	100	136	153	119	127	151	95	205	249	265	134	163	144	161.69	130	193	1.12117	0.165	2.775	0.00552727
ENSSSAG00000103088	LPGAT1	lysophosphatidylglycerol acyltransferase 1	lysophosphatidylglycerol acyltransferase 1 [Source:NCBI gene;Acc:106571200]	protein_coding	291	199	188	175	193	172	202	177	238	356	191	203	207	182	198	163	195	138	222	205	225	334	196	293	213.11	180	246	1.12117	0.165	2.613	0.0089793
ENSSSAG00000007847	SLC7A4	solute carrier family 7 member 4	cationic amino acid transporter 4-like [Source:NCBI gene;Acc:106579925]	protein_coding	100	79	69	69	82	78	87	83	83	87	90	99	71	72	73	64	83	63	96	96	78	82	92	143	84.37	71	98	1.12039	0.164	2.613	0.00898255
ENSSSAG00000044731	SLC27A2	solute carrier family 27 member 2	solute carrier family 27 member 2 [Source:NCBI gene;Acc:106584725]	protein_coding	285	395	273	248	323	226	467	379	563	289	319	258	203	361	288	231	326	181	514	439	532	271	327	372	337.01	265	409	1.12039	0.164	2.837	0.00455854
ENSSSAG00000069916	MTF2	metal response element binding transcription factor 2	metal-response element-binding transcription factor 2-like [Source:NCBI gene;Acc:106568979]	protein_coding	97	132	103	102	143	147	141	164	226	164	134	80	69	121	109	95	144	118	155	190	214	154	137	115	135.04	109	161	1.12039	0.164	2.753	0.00589863
ENSSSAG00000070077	SNX6	sorting nexin 6	sorting nexin-6 [Source:NCBI gene;Acc:106611228]	protein_coding	955	651	546	537	615	695	685	587	805	794	609	460	679	595	576	501	620	558	754	679	760	745	624	663	646.19	588	704	1.12039	0.164	2.62	0.00878765
ENSSSAG00000073228	CHERP	calcium homeostasis endoplasmic reticulum protein	calcium homeostasis endoplasmic reticulum protein [Source:NCBI gene;Acc:106573815]	protein_coding	183	168	141	166	162	206	165	159	198	182	194	128	130	153	149	155	163	165	182	184	187	171	199	185	168.55	152	185	1.12039	0.164	2.576	0.00998224
ENSSSAG00000073378	PIGN	phosphatidylinositol glycan anchor biosynthesis class N	phosphatidylinositol glycan anchor biosynthesis class N [Source:NCBI gene;Acc:106578405]	protein_coding	107	113	131	112	125	131	133	172	169	254	103	97	76	103	138	104	126	105	146	199	160	238	106	140	136.83	109	165	1.12039	0.164	2.806	0.00501163
ENSSSAG00000076315	ACSL4	acyl-CoA synthetase long chain family member 4	long-chain-fatty-acid--CoA ligase 4-like [Source:NCBI gene;Acc:106604299]	protein_coding	736	651	429	396	786	523	733	656	971	1234	617	398	523	595	453	369	792	420	806	759	917	1158	632	574	666.58	525	808	1.12039	0.164	2.828	0.00469113
ENSSSAG00000087337	CEP170B	centrosomal protein 170B	phospholipase D4-like [Source:NCBI gene;Acc:106583826]	protein_coding	78	104	105	104	120	119	101	134	130	154	137	91	55	95	111	97	121	96	111	155	123	144	140	131	114.99	96	134	1.12039	0.164	2.657	0.00787681
ENSSSAG00000099596	TRIM25	tripartite motif containing 25		protein_coding	387	667	303	375	380	372	627	807	486	982	306	552	275	609	320	350	383	299	690	934	459	921	314	796	529.1	373	686	1.12039	0.164	3.136	0.00171098
ENSSSAG00000001282	GTPBP1	GTP binding protein 1	GTP-binding protein 1-like [Source:NCBI gene;Acc:106590723]	protein_coding	742	618	500	553	673	638	575	610	648	714	623	490	527	564	528	515	678	512	633	706	612	670	639	707	607.63	554	661	1.11961	0.163	2.633	0.00845776
ENSSSAG00000054539	KHNYN	KH and NYN domain containing	protein KHNYN-like [Source:NCBI gene;Acc:106577934]	protein_coding	266	173	167	218	189	207	180	173	288	380	192	170	189	158	176	203	190	166	198	200	272	357	197	245	212.67	180	245	1.11961	0.163	2.584	0.00975333
ENSSSAG00000063536	HOOK1	hook microtubule tethering protein 1	protein Hook homolog 1-like [Source:NCBI gene;Acc:106584290]	protein_coding	171	179	225	293	228	214	245	275	441	296	213	222	122	164	238	273	230	172	270	318	417	278	218	320	251.49	200	304	1.11961	0.163	2.795	0.00518858
ENSSSAG00000070698	DGKH	diacylglycerol kinase eta	diacylglycerol kinase delta-like [Source:NCBI gene;Acc:106578051]	protein_coding	412	434	334	409	483	321	369	473	623	633	341	452	293	396	353	381	487	258	406	547	589	594	350	652	442.07	361	523	1.11961	0.163	2.703	0.00688185
ENSSSAG00000097341	CD9	CD9 molecule	CD9 antigen-like [Source:NCBI gene;Acc:106561241]	protein_coding	658	365	256	444	519	420	657	565	418	924	582	291	468	333	270	414	523	337	723	654	395	867	597	420	500.02	391	609	1.11961	0.163	2.832	0.00461859
ENSSSAG00000110018			uncharacterized LOC106564667 [Source:NCBI gene;Acc:106564667]	protein_coding	3539	2422	1844	3003	2098	1973	2607	2512	3576	3699	1915	2446	2515	2212	1947	2799	2115	1584	2868	2907	3378	3471	1963	3527	2607.2	2195	3019	1.11961	0.163	2.611	0.00902975
ENSSSAG00000118265	EIF4E3	eukaryotic translation initiation factor 4E family member 3	eukaryotic translation initiation factor 4E type 3 [Source:NCBI gene;Acc:106565735]	protein_coding	230	174	163	189	159	232	189	181	236	212	192	126	163	159	172	176	160	186	208	209	223	199	197	182	186.25	169	203	1.11961	0.163	2.59	0.00959584
ENSSSAG00000119518	NKIRAS1	NFKB inhibitor interacting Ras like 1	NF-kappa-B inhibitor-interacting Ras-like protein 1 [Source:NCBI gene;Acc:106588667]	protein_coding	110	121	122	104	140	144	172	146	166	172	120	85	78	111	129	97	141	116	189	169	157	161	123	123	132.76	112	154	1.11961	0.163	2.618	0.00885616
ENSSSAG00000000721	PCYT2	phosphate cytidylyltransferase 2, ethanolamine	Ethanolamine-phosphate cytidylyltransferase [Source:NCBI gene;Acc:100380284]	protein_coding	2002	1354	1287	1084	1468	1066	1645	1338	1673	2161	1156	1308	1423	1237	1359	1010	1480	856	1810	1548	1580	2028	1185	1886	1450.14	1228	1673	1.11884	0.162	2.584	0.00975497
ENSSSAG00000001906	ACO2	aconitase 2	aconitate hydratase, mitochondrial-like [Source:NCBI gene;Acc:106601239]	protein_coding	1670	1097	1056	1179	1180	1461	1190	1036	1564	1561	1318	816	1187	1002	1115	1099	1189	1173	1309	1199	1478	1465	1351	1177	1228.6	1128	1330	1.11884	0.162	2.678	0.00740263
ENSSSAG00000002526	USP20	ubiquitin specific peptidase 20	ubl carboxyl-terminal hydrolase 18-like [Source:NCBI gene;Acc:106609458]	protein_coding	106	92	123	96	69	137	122	133	144	142	156	60	75	84	130	89	70	110	134	154	136	133	160	87	113.51	93	134	1.11884	0.162	2.692	0.00709271
ENSSSAG00000086180	SLC25A36	solute carrier family 25 member 36	solute carrier family 25 member 36-A [Source:NCBI gene;Acc:106568938]	protein_coding	50	90	80	93	90	68	121	148	166	84	80	143	36	82	84	87	91	55	133	171	157	79	82	206	105.2	72	138	1.11884	0.162	3.164	0.00155733
ENSSSAG00000006677	MYCBP2	MYC binding protein 2	E3 ubiquitin-protein ligase MYCBP2 [Source:NCBI gene;Acc:100380858]	protein_coding	362	231	240	239	271	218	207	391	424	458	215	234	257	211	253	223	273	175	228	452	401	430	220	337	288.41	232	345	1.11806	0.161	2.73	0.00633988
ENSSSAG00000079461	CASZ1	castor zinc finger 1	castor zinc finger 1 [Source:NCBI gene;Acc:106572055]	protein_coding	365	583	549	648	619	610	682	629	880	693	618	570	259	533	580	604	624	490	750	728	831	650	633	822	625.37	515	736	1.11806	0.161	2.654	0.00794621
ENSSSAG00000080386	PPP2R2A	protein phosphatase 2 regulatory subunit Balpha	serine/threonine-protein phosphatase 2A 55 kDa regulatory subunit B alpha isoform [Source:NCBI gene;Acc:106585558]	protein_coding	41	58	41	53	57	60	61	50	97	80	63	38	29	53	43	49	57	48	67	58	92	75	65	55	57.62	46	69	1.11806	0.161	2.726	0.00641276
ENSSSAG00000086417	CARD8		caspase recruitment domain-containing protein 8-like [Source:NCBI gene;Acc:106592660]	protein_coding	53	77	71	25	53	57	83	129	61	136	64	90	38	70	75	23	53	46	91	149	58	128	66	130	77.22	51	104	1.11806	0.161	3.244	0.00117815
ENSSSAG00000096164	DHRSX	dehydrogenase/reductase X-linked	dehydrogenase/reductase SDR family member on chromosome X-like [Source:NCBI gene;Acc:106574274]	protein_coding	279	211	192	150	260	192	266	278	447	290	209	137	198	193	203	140	262	154	293	322	422	272	214	198	239.19	192	287	1.11806	0.161	2.741	0.00613238
ENSSSAG00000049070	HMGCR	3-hydroxy-3-methylglutaryl-CoA reductase	3-hydroxy-3-methylglutaryl-CoA reductase [Source:NCBI gene;Acc:106570829]	protein_coding	1127	329	216	376	583	198	932	706	2058	1118	561	450	801	301	228	350	588	159	1025	817	1944	1049	575	649	707.17	404	1010	1.11729	0.16	3.423	0.000618246
ENSSSAG00000059062	TSPAN17	tetraspanin 17	tetraspanin-17-like [Source:NCBI gene;Acc:106604155]	protein_coding	33	28	23	30	37	43	39	37	57	40	35	31	23	26	24	28	37	35	43	43	54	38	36	45	35.9	29	43	1.11729	0.16	2.718	0.00657388
ENSSSAG00000059833	YME1L1	YME1 like 1 ATPase	ATP-dependent zinc metalloprotease YME1L1-like [Source:NCBI gene;Acc:106568699]	protein_coding	494	380	293	389	344	392	402	389	419	440	354	244	351	347	309	363	347	315	442	450	396	413	363	352	370.62	339	403	1.11729	0.16	2.58	0.00987945
ENSSSAG00000063203	ACO1	aconitase 1	aconitase 1 [Source:NCBI gene;Acc:100195201]	protein_coding	3903	3307	2758	2170	3321	2228	3572	3520	5317	3192	2961	2283	2774	3021	2912	2023	3347	1789	3930	4073	5023	2995	3035	3292	3184.47	2644	3725	1.11729	0.16	2.619	0.00882322
ENSSSAG00000065477	RPS29	ribosomal protein S29	ribosomal protein S29 [Source:HGNC Symbol;Acc:HGNC:10419]	protein_coding	764	502	526	574	529	715	574	542	565	690	628	497	543	459	555	535	533	574	631	627	534	647	644	717	583.29	533	633	1.11729	0.16	2.594	0.00950014
ENSSSAG00000069391	GLB1L2	galactosidase beta 1 like 2	beta-galactosidase-1-like protein 2 [Source:NCBI gene;Acc:106612957]	protein_coding	103	153	110	124	160	142	175	137	203	142	154	122	73	140	116	116	161	114	193	159	192	133	158	176	144.15	120	168	1.11729	0.16	2.617	0.00886176
ENSSSAG00000068014	MOSPD2	motile sperm domain containing 2	Motile sperm domain-containing protein 2 [Source:NCBI gene;Acc:100195145]	protein_coding	3163	2494	2104	1560	2194	1569	2639	2579	3641	2257	2078	2046	2248	2278	2221	1454	2211	1260	2903	2984	3440	2118	2130	2950	2349.84	1945	2754	1.11651	0.159	2.619	0.00882861
ENSSSAG00000099440	PSMA4	proteasome 20S subunit alpha 4	Proteasome subunit alpha type-4 [Source:NCBI gene;Acc:100196014]	protein_coding	1437	756	666	681	937	649	976	825	1139	1503	841	643	1021	691	703	635	944	521	1074	955	1076	1410	862	927	901.6	752	1051	1.11651	0.159	2.584	0.00977525
ENSSSAG00000046080	RAB11FIP3	RAB11 family interacting protein 3	rab11 family-interacting protein 3-like [Source:NCBI gene;Acc:106578252]	protein_coding	123	111	83	118	140	166	98	140	155	228	135	119	87	101	88	110	141	133	108	162	146	214	138	172	133.42	110	157	1.11574	0.158	2.61	0.00905173
ENSSSAG00000057652	ZYG11B	zyg-11 family member B, cell cycle regulator	protein zyg-11 homolog [Source:NCBI gene;Acc:106584282]	protein_coding	30	38	49	49	38	55	59	66	69	49	46	58	21	35	52	46	38	44	65	76	65	46	47	84	51.59	39	64	1.11574	0.158	2.859	0.00424407
ENSSSAG00000098935	DOCK4	dedicator of cytokinesis 4	dedicator of cytokinesis protein 4-like [Source:NCBI gene;Acc:106609220]	protein_coding	306	492	441	313	412	362	491	617	840	393	377	493	217	449	466	292	415	291	540	714	794	369	386	711	470.33	355	586	1.11574	0.158	2.889	0.00385864
ENSSSAG00000041054	ANKRD7	ankyrin repeat domain 7	si:ch211-272n13.3 [Source:ZFIN;Acc:ZDB-GENE-081104-216]	protein_coding	35	61	49	110	130	83	127	185	223	108	97	156	25	56	52	103	131	67	140	214	211	101	99	225	118.56	72	165	1.11497	0.157	3.334	0.000856028
ENSSSAG00000069367	ZNF644	zinc finger protein 644		protein_coding	34	47	41	48	53	59	56	82	71	53	54	47	24	43	43	45	53	47	62	95	67	50	55	68	54.36	42	66	1.11497	0.157	2.769	0.00562099
ENSSSAG00000079134	TMEM82	transmembrane protein 82	transmembrane protein 82-like [Source:NCBI gene;Acc:106566858]	protein_coding	453	214	214	169	292	192	325	258	355	380	265	219	322	195	226	158	294	154	358	299	335	357	272	316	273.74	225	323	1.11497	0.157	2.611	0.00903735
ENSSSAG00000115152	ABHD17C	abhydrolase domain containing 17C, depalmitoylase	alpha/beta hydrolase domain-containing protein 17C [Source:NCBI gene;Acc:106562647]	protein_coding	53	42	47	63	54	68	69	75	102	60	55	41	38	38	50	59	54	55	76	87	96	56	56	59	60.36	49	72	1.11497	0.157	2.67	0.00758728
ENSSSAG00000000519	PARG	poly(ADP-ribose) glycohydrolase	E3 ubiquitin/ISG15 ligase TRIM25-like [Source:NCBI gene;Acc:106568982]	protein_coding	384	377	470	469	388	290	383	463	540	589	412	484	273	344	496	437	391	233	421	536	510	553	422	698	442.9	362	523	1.11419	0.156	2.617	0.0088787
ENSSSAG00000046088	ACAA2	acetyl-CoA acyltransferase 2	3-ketoacyl-CoA thiolase, mitochondrial-like [Source:NCBI gene;Acc:106580430]	protein_coding	2200	1714	1199	1204	1936	1116	2359	1697	2352	2396	1724	954	1564	1566	1266	1122	1951	896	2595	1964	2222	2248	1767	1376	1711.38	1394	2029	1.11419	0.156	2.635	0.00841999
ENSSSAG00000047255	ARAP1	ArfGAP with RhoGAP domain, ankyrin repeat and PH domain 1	arf-GAP with Rho-GAP domain, ANK repeat and PH domain-containing protein 1-like [Source:NCBI gene;Acc:106563746]	protein_coding	469	379	381	371	526	315	454	526	603	420	393	473	333	346	402	346	530	253	499	609	570	394	403	682	447.29	368	526	1.11419	0.156	2.592	0.00953049
ENSSSAG00000050253	MICAL3	microtubule associated monooxygenase, calponin and LIM domain containing 3	protein-methionine sulfoxide oxidase mical1-like [Source:NCBI gene;Acc:106572625]	protein_coding	580	536	725	554	798	575	483	796	894	1300	732	1012	412	490	765	516	804	462	531	921	845	1220	750	1459	764.68	575	954	1.11419	0.156	2.876	0.00402515
ENSSSAG00000107015				protein_coding	12	15	22	57	53	13	55	102	76	60	25	235	9	14	23	53	53	10	61	118	72	56	26	339	69.46	27	112	1.11419	0.156	3.443	0.000575412
ENSSSAG00000066968				protein_coding	59	63	33	37	40	48	50	38	61	80	53	51	42	58	35	34	40	39	55	44	58	75	54	74	50.6	41	60	1.11342	0.155	2.61	0.00904379
ENSSSAG00000069894	NMT1	N-myristoyltransferase 1	glycylpeptide N-tetradecanoyltransferase 1-like [Source:NCBI gene;Acc:106607243]	protein_coding	1075	751	676	727	736	845	761	679	789	998	875	531	764	686	714	678	742	679	837	786	745	936	897	766	769.09	710	828	1.11265	0.154	2.589	0.00963932
ENSSSAG00000087912	LPAR3	lysophosphatidic acid receptor 3	lysophosphatidic acid receptor 3 [Source:NCBI gene;Acc:106613437]	protein_coding	317	268	257	239	328	213	360	714	399	332	245	258	225	245	271	223	331	171	396	826	377	312	251	372	333.31	244	422	1.11265	0.154	2.923	0.00347155
ENSSSAG00000091055	NME1	NME/NM23 nucleoside diphosphate kinase 1	Nucleoside diphosphate kinase A [Source:NCBI gene;Acc:100196215]	protein_coding	5675	2884	1906	2384	3365	1842	3847	2352	4591	4678	4252	2988	4034	2634	2012	2222	3392	1479	4232	2722	4337	4389	4358	4309	3343.36	2629	4058	1.11265	0.154	2.722	0.00649449
ENSSSAG00000103073	CYP2J2	cytochrome P450 family 2 subfamily J member 2	cytochrome P450 2J2-like [Source:NCBI gene;Acc:106584062]	protein_coding	10274	9862	7919	7541	8310	5782	12530	10555	13938	8678	6707	7590	7302	9008	8361	7029	8376	4643	13784	12213	13167	8142	6875	10945	9153.87	7453	10854	1.11265	0.154	2.611	0.00902289
ENSSSAG00000009430	GK	glycerol kinase	glycerol kinase-like [Source:NCBI gene;Acc:106586902]	protein_coding	537	833	792	322	509	463	925	900	1839	750	486	1049	382	761	836	300	513	372	1018	1041	1737	704	498	1513	806.22	527	1085	1.11111	0.152	3.174	0.00150186
ENSSSAG00000046599	SLC25A29	solute carrier family 25 member 29	mitochondrial basic amino acids transporter-like [Source:NCBI gene;Acc:106571600]	protein_coding	44	36	31	37	32	29	30	45	62	74	40	24	31	33	33	34	32	23	33	52	59	69	41	35	39.63	31	48	1.11111	0.152	2.718	0.00656066
ENSSSAG00000053296	MCEE	methylmalonyl-CoA epimerase	methylmalonyl-CoA epimerase, mitochondrial-like [Source:NCBI gene;Acc:106562156]	protein_coding	55	31	28	25	27	43	48	50	67	39	49	19	39	28	30	23	27	35	53	58	63	37	50	27	39.18	30	48	1.11111	0.152	2.749	0.00597358
ENSSSAG00000066945	LPIN2	lipin 2	phosphatidate phosphatase LPIN2-like [Source:NCBI gene;Acc:106583597]	protein_coding	104	127	157	134	171	123	186	180	194	197	134	122	74	116	166	125	172	99	205	208	183	185	137	176	153.83	125	182	1.11111	0.152	2.596	0.00942128
ENSSSAG00000010022	EBAG9	estrogen receptor binding site associated antigen 9	receptor-binding cancer antigen expressed on SiSo cells-like [Source:NCBI gene;Acc:106605053]	protein_coding	83	41	51	47	42	39	60	63	71	104	51	34	59	37	54	44	42	31	66	73	67	98	52	49	56.05	44	68	1.11034	0.151	2.649	0.00808005
ENSSSAG00000039166	VPS11	VPS11 core subunit of CORVET and HOPS complexes	VPS11 core subunit of CORVET and HOPS complexes [Source:NCBI gene;Acc:106567638]	protein_coding	1075	769	704	776	763	819	777	721	933	912	776	537	764	702	743	723	769	658	855	834	881	856	795	774	779.65	726	832	1.11034	0.151	2.75	0.00596561
ENSSSAG00000042862	CHN2	chimerin 2	N-chimaerin [Source:NCBI gene;Acc:100196534]	protein_coding	65	66	47	55	55	62	76	61	86	43	115	58	46	60	50	51	55	50	84	71	81	40	118	84	65.82	52	80	1.11034	0.151	2.667	0.00765649
ENSSSAG00000063583	DDT	D-dopachrome tautomerase	D-dopachrome decarboxylase-A-like [Source:NCBI gene;Acc:106570496]	protein_coding	297	147	146	105	162	122	179	157	300	241	181	127	211	134	154	98	163	98	197	182	283	226	186	183	176.29	143	210	1.11034	0.151	2.58	0.00987726
ENSSSAG00000106428	USP18	ubiquitin specific peptidase 18	ubiquitin carboxyl-terminal hydrolase 47-like [Source:NCBI gene;Acc:106608839]	protein_coding	129	49	67	124	83	122	103	82	256	271	109	92	92	45	71	116	84	98	113	95	242	254	112	133	121.09	84	158	1.11034	0.151	3.031	0.00243823
ENSSSAG00000053693	FEZ2	fasciculation and elongation protein zeta 2	fasciculation and elongation protein zeta-2-like [Source:NCBI gene;Acc:106571478]	protein_coding	53	95	81	69	70	84	123	93	137	77	76	81	38	87	86	64	71	67	135	108	129	72	78	117	87.63	69	106	1.10957	0.15	2.687	0.00720621
ENSSSAG00000004982	GRAMD2B	GRAM domain containing 2B	GRAM domain-containing protein 3-like [Source:NCBI gene;Acc:106613502]	protein_coding	408	289	260	253	348	210	298	371	494	792	205	352	290	264	275	236	351	169	328	429	467	743	210	508	355.69	264	448	1.1088	0.149	2.832	0.00462265
ENSSSAG00000039831	KIAA0586	KIAA0586	si:ch211-185a18.2 [Source:NCBI gene;Acc:100884142]	protein_coding	29	28	18	26	23	39	17	43	40	46	44	29	21	26	19	24	23	31	19	50	38	43	45	42	31.69	24	40	1.1088	0.149	2.772	0.00557142
ENSSSAG00000119244	CLASP1	cytoplasmic linker associated protein 1	CLIP-associating protein 1-B-like [Source:NCBI gene;Acc:106586426]	protein_coding	283	378	258	158	328	250	304	379	485	277	337	490	201	345	272	147	331	201	334	439	458	260	345	707	336.71	250	424	1.1088	0.149	2.844	0.00445734
ENSSSAG00000070404	GIMAP7	GTPase, IMAP family member 7		protein_coding	72	38	52	73	48	39	96	40	104	134	56	50	51	35	55	68	48	31	106	46	98	126	57	72	66.16	48	84	1.10803	0.148	2.892	0.00382559
ENSSSAG00000081401	SLC15A4	solute carrier family 15 member 4	solute carrier family 15 member 4 [Source:NCBI gene;Acc:106579907]	protein_coding	40	42	41	53	50	42	54	70	75	45	45	46	28	38	43	49	50	34	59	81	71	42	46	66	50.8	40	61	1.10803	0.148	2.6	0.00932455
ENSSSAG00000110735	ASPDH	aspartate dehydrogenase domain containing	putative L-aspartate dehydrogenase [Source:NCBI gene;Acc:106606414]	protein_coding	121	177	178	120	166	160	237	182	278	184	135	146	86	162	188	112	167	128	261	211	263	173	138	211	174.9	140	210	1.10803	0.148	2.584	0.00975812
ENSSSAG00000116765				protein_coding	92	90	107	173	136	138	107	187	168	283	127	160	65	82	113	161	137	111	118	216	159	266	130	231	149.08	112	187	1.10803	0.148	2.805	0.00502875
ENSSSAG00000000898	FCHO2	FCH and mu domain containing endocytic adaptor 2	FCH and mu domain containing endocytic adaptor 2 [Source:NCBI gene;Acc:106562940]	protein_coding	64	61	40	97	83	90	54	105	133	124	96	65	45	56	42	90	84	72	59	121	126	116	98	94	83.73	65	102	1.10726	0.147	2.681	0.00733062
ENSSSAG00000048650	ATXN1	ataxin 1	ataxin-1-like [Source:NCBI gene;Acc:106588811]	protein_coding	93	100	85	113	79	145	103	128	133	106	112	164	66	91	90	105	80	116	113	148	126	99	115	236	115.53	91	140	1.10726	0.147	2.615	0.00891365
ENSSSAG00000060979	CMBL	carboxymethylenebutenolidase homolog	carboxymethylenebutenolidase homolog [Source:NCBI gene;Acc:106590593]	protein_coding	656	198	185	450	160	587	488	607	736	459	564	344	466	181	195	419	161	471	537	702	695	431	578	496	444.49	316	573	1.1065	0.146	2.924	0.0034563
ENSSSAG00000055118	TECPR1	tectonin beta-propeller repeat containing 1	tectonin beta-propeller repeat-containing protein 1-like [Source:NCBI gene;Acc:106589579]	protein_coding	8	22	16	23	32	30	35	40	34	55	32	25	6	20	17	21	32	24	39	46	32	52	33	36	29.82	20	40	1.10573	0.145	3.054	0.00225953
ENSSSAG00000067059	UBE2G1	ubiquitin conjugating enzyme E2 G1	ubiquitin-conjugating enzyme E2 G1-like [Source:NCBI gene;Acc:106585472]	protein_coding	23	35	35	29	44	24	36	36	59	60	51	28	16	32	37	27	44	19	40	42	56	56	52	40	38.49	29	48	1.10573	0.145	2.751	0.00594776
ENSSSAG00000082766	CPO	carboxypeptidase O	carboxypeptidase O [Source:NCBI gene;Acc:100005630]	protein_coding	3953	541	3068	2231	1315	2867	3725	2951	6694	6076	2793	2968	2810	494	3239	2080	1325	2302	4098	3415	6324	5701	2863	4280	3244.21	2042	4447	1.10573	0.145	3.17	0.00152564
ENSSSAG00000042871	ASPDH	aspartate dehydrogenase domain containing	putative L-aspartate dehydrogenase [Source:NCBI gene;Acc:106606414]	protein_coding	48	64	29	36	30	27	25	76	76	92	43	79	34	58	31	34	30	22	28	88	72	86	44	114	53.35	35	72	1.10496	0.144	3.086	0.00202708
ENSSSAG00000049619	ACADVL	acyl-CoA dehydrogenase very long chain	acyl-CoA dehydrogenase very long chain [Source:NCBI gene;Acc:106602820]	protein_coding	1394	982	844	946	1548	808	1390	1188	2479	1527	1143	733	991	897	891	882	1560	649	1529	1375	2342	1433	1172	1057	1231.4	978	1485	1.10496	0.144	2.578	0.00992917
ENSSSAG00000096838					775	556	292	191	433	451	672	724	619	586	441	403	551	508	308	178	436	362	739	838	585	550	452	581	507.37	390	624	1.10496	0.144	2.676	0.00744792
ENSSSAG00000106111	COMMD1	copper metabolism domain containing 1	COMM domain-containing protein 1-like [Source:NCBI gene;Acc:106585818]		210	98	74	72	115	115	125	131	221	179	138	64	149	90	78	67	116	92	138	152	209	168	141	92	124.32	99	150	1.10496	0.144	2.58	0.00989334
ENSSSAG00000009135	SLC23A2	solute carrier family 23 member 2	solute carrier family 23 member 2-like [Source:NCBI gene;Acc:106585070]		47	43	87	92	45	64	89	91	143	91	58	119	33	39	92	86	45	51	98	105	135	85	59	172	83.48	58	109	1.10343	0.142	2.936	0.00332675
ENSSSAG00000040461	HSD17B12	hydroxysteroid 17-beta dehydrogenase 12	Estradiol 17-beta-dehydrogenase 12-B [Source:NCBI gene;Acc:100196617]		5477	4472	2973	2615	4262	1984	6453	4492	7488	4138	3347	3406	3893	4085	3139	2438	4296	1593	7099	5198	7074	3883	3431	4912	4253.2	3241	5266	1.10343	0.142	2.685	0.00724688
ENSSSAG00000109128	C6orf62	chromosome 6 open reading frame 62	uncharacterized protein C6orf62 homolog [Source:NCBI gene;Acc:106589151]		1312	1013	783	965	962	1068	931	847	1138	1044	969	763	933	925	827	900	970	858	1024	980	1075	980	993	1100	963.64	902	1025	1.10343	0.142	2.622	0.00874163
ENSSSAG00000118829	CCSER2	coiled-coil serine rich protein 2	serine-rich coiled-coil domain-containing protein 2-like [Source:NCBI gene;Acc:106589366]		231	306	377	406	452	262	480	482	638	528	267	595	164	280	398	378	456	210	528	558	603	495	274	858	433.48	314	553	1.10267	0.141	2.811	0.00493219
ENSSSAG00000009201	CHTF18	chromosome transmission fidelity factor 18	CTF18, chromosome transmission fidelity factor 18 homolog (S. cerevisiae) [Source:ZFIN;Acc:ZDB-GENE-050522-508]		37	15	7	12	13	26	24	24	24	44	37	18	26	14	7	11	13	21	26	28	23	41	38	26	22.88	15	30	1.10191	0.14	2.957	0.00310362
ENSSSAG00000120807	EIF3M	eukaryotic translation initiation factor 3 subunit M	eukaryotic translation initiation factor 3 subunit M-like [Source:NCBI gene;Acc:106562606]		101	263	73	108	74	93	265	166	226	272	237	70	72	240	77	101	75	75	292	192	214	255	243	101	161.27	107	216	1.10191	0.14	3.03	0.00244528
ENSSSAG00000073663	SLC9A3	solute carrier family 9 member A3	sodium/hydrogen exchanger 3-like [Source:NCBI gene;Acc:106588241]		0	1	0	0	0	0	1	1	6	2	0	16	0	1	0	0	0	0	1	1	6	2	0	23	2.82	0	6	1.10114	0.139	3.164	0.0015584
ENSSSAG00000075162	CYP2J2	cytochrome P450 family 2 subfamily J member 2	putative cytochrome P450 120 [Source:NCBI gene;Acc:106568149]		20	11	17	21	24	20	22	33	36	25	27	15	14	10	18	20	24	16	24	38	34	23	28	22	22.6	17	28	1.10114	0.139	2.701	0.00690348
ENSSSAG00000083013	FADS2	fatty acid desaturase 2	Salmo salar delta-6 fatty acyl desaturase (d6fad_b), mRNA. [Source:RefSeq mRNA;Acc:NM_001172281]		2536	1484	1242	763	1312	637	1875	1818	3048	1993	1042	1942	1802	1355	1311	711	1322	512	2063	2104	2879	1870	1068	2800	1649.89	1169	2131	1.10114	0.139	2.848	0.00440381
ENSSSAG00000055338	MFSD2A	major facilitator superfamily domain containing 2A	sodium-dependent lysophosphatidylcholine symporter 1-B-like [Source:NCBI gene;Acc:106570727]		63	93	82	48	112	47	102	86	154	168	73	205	45	85	87	45	113	38	112	100	145	158	75	296	108.08	69	148	1.10038	0.138	3.078	0.00208627
ENSSSAG00000079396	ACVR1	activin A receptor type 1	activin receptor type-1-like [Source:NCBI gene;Acc:106574510]		122	58	78	33	52	54	146	62	106	70	130	63	87	53	82	31	52	43	161	72	100	66	133	91	80.9	58	104	1.10038	0.138	2.805	0.005028
ENSSSAG00000091416					55	95	55	114	70	64	142	210	259	36	124	104	39	87	58	106	71	51	156	243	245	34	127	150	113.91	69	159	1.09885	0.136	3.143	0.00167476
ENSSSAG00000107071	CD200	CD200 molecule			152	95	68	98	106	112	75	96	154	297	163	79	108	87	72	91	107	90	83	111	145	279	167	114	121.12	92	150	1.09885	0.136	2.61	0.00905622
ENSSSAG00000107376	CEP192	centrosomal protein 192			56	128	75	47	94	90	95	90	137	103	124	149	40	117	79	44	95	72	105	104	129	97	127	215	101.95	74	130	1.09885	0.136	2.729	0.00634484
ENSSSAG00000055646	BTN2A2	butyrophilin subfamily 2 member A2	myelin-oligodendrocyte glycoprotein-like [Source:NCBI gene;Acc:106583356]		8	14	16	16	21	17	17	30	26	33	18	39	6	13	17	15	21	14	19	35	25	31	18	56	22.39	14	31	1.09657	0.133	3.034	0.00241309
ENSSSAG00000078267	DOCK5	dedicator of cytokinesis 5	dedicator of cytokinesis protein 5-like [Source:NCBI gene;Acc:106585561]		131	306	230	344	358	276	364	425	556	358	263	368	93	280	243	321	361	222	400	492	525	336	270	531	339.35	253	426	1.09657	0.133	2.646	0.00814898
ENSSSAG00000082800	GRID2IP	Grid2 interacting protein	delphilin-like [Source:NCBI gene;Acc:106606694]		27	18	11	20	12	15	20	21	32	20	20	29	19	16	12	19	12	12	22	24	30	19	21	42	20.64	15	26	1.09581	0.132	2.666	0.0076821
ENSSSAG00000004378	EXOC3L4		exocyst complex component 3 like 4 [Source:NCBI gene;Acc:106599536]		159	157	198	188	180	101	138	192	230	303	205	378	113	143	209	175	181	81	152	222	217	284	210	545	211.17	150	272	1.09429	0.13	2.735	0.00623537
ENSSSAG00000063464	NUFIP2	nuclear FMR1 interacting protein 2			14	12	13	16	27	21	25	30	43	23	15	36	10	11	14	15	27	17	28	35	41	22	15	52	23.78	16	32	1.09429	0.13	2.92	0.00350136
ENSSSAG00000064805	TOMT	novel protein, ortholog of mouse Tomt	transmembrane O-methyltransferase [Source:NCBI gene;Acc:106613223]		520	922	983	526	1069	306	1445	1044	1445	1121	837	2400	370	842	1038	490	1077	246	1590	1208	1365	1052	858	3461	1133.04	677	1589	1.09429	0.13	3.099	0.0019419
ENSSSAG00000066884	AMT	aminomethyltransferase	aminomethyltransferase [Source:ZFIN;Acc:ZDB-GENE-041010-114]		54	37	18	21	20	20	24	42	53	44	30	41	38	34	19	20	20	16	26	49	50	41	31	59	33.6	24	43	1.09429	0.13	2.65	0.00805245
ENSSSAG00000003628	ZDHHC9	zinc finger DHHC-type palmitoyltransferase 9	zinc finger DHHC-type palmitoyltransferase 9 [Source:NCBI gene;Acc:106611532]		68	126	106	88	125	97	187	125	220	89	96	164	48	115	112	82	126	78	206	145	208	84	98	236	128.15	94	163	1.09354	0.129	2.653	0.00798576
ENSSSAG00000111580	FMO5	flavin containing dimethylaniline monoxygenase 5	flavin containing monooxygenase 5 [Source:NCBI gene;Acc:100194766]		1951	1847	1230	745	1343	624	1730	2092	3421	1335	1141	2161	1387	1687	1299	694	1354	501	1903	2421	3232	1253	1170	3116	1667.97	1154	2182	1.09354	0.129	2.796	0.00517379
ENSSSAG00000086966					4	5	7	3	7	2	16	14	10	11	9	6	3	5	7	3	7	2	18	16	9	10	9	9	8.14	4	12	1.09278	0.128	3.216	0.00129831
ENSSSAG00000006861	OAT	ornithine aminotransferase	ornithine aminotransferase, mitochondrial-like [Source:NCBI gene;Acc:106608869]		348	146	89	96	152	175	195	154	243	217	188	347	247	133	94	89	153	141	215	178	230	204	193	500	198.07	143	253	1.09202	0.127	2.662	0.00776336
ENSSSAG00000052697	AKR1B1	aldo-keto reductase family 1 member B	aldose reductase-like [Source:NCBI gene;Acc:106576053]		217	150	109	60	120	237	176	174	388	152	139	215	154	137	115	56	121	190	194	201	367	143	142	310	177.51	129	226	1.09126	0.126	2.635	0.00840888
ENSSSAG00000078456	MYO10	myosin X	unconventional myosin-X-like [Source:NCBI gene;Acc:106574531]		12	3	8	6	7	16	19	10	20	23	20	6	9	3	8	6	7	13	21	12	19	22	21	9	12.28	8	17	1.09051	0.125	3.002	0.00268042
ENSSSAG00000113748	SMIM14	small integral membrane protein 14	small integral membrane protein 14 [Source:NCBI gene;Acc:106594124]		20	22	19	30	34	18	18	32	62	36	33	36	14	20	20	28	34	14	20	37	59	34	34	52	30.5	22	39	1.09051	0.125	2.672	0.00753246
ENSSSAG00000105798	ALDH1L2	aldehyde dehydrogenase 1 family member L2	mitochondrial 10-formyltetrahydrofolate dehydrogenase-like [Source:NCBI gene;Acc:106609325]		55	29	17	16	22	54	39	27	45	47	53	52	39	26	18	15	22	43	43	31	43	44	54	75	37.84	27	48	1.08975	0.124	2.604	0.00921613
ENSSSAG00000067929	CAMKV	CaM kinase like vesicle associated	caM kinase-like vesicle-associated protein [Source:NCBI gene;Acc:106582757]		8	2	6	2	3	3	6	8	16	13	8	7	6	2	6	2	3	2	7	9	15	12	8	10	6.88	4	10	1.089	0.123	3.184	0.00145463
ENSSSAG00000072959	AFP		type-4 ice-structuring protein LS-12-like [Source:NCBI gene;Acc:106581855]		97137	98019	66867	45227	73372	31182	88293	101560	100574	110060	54991	149382	69040	89531	70599	42157	73951	25041	97131	117518	95013	103266	56366	215414	87919	61720	114118	1.089	0.123	2.694	0.00706978
ENSSSAG00000077294	GIPC3	GIPC PDZ domain containing family member 3	PDZ domain-containing protein GIPC3-like [Source:NCBI gene;Acc:106574151]		34	23	34	28	45	24	47	33	91	51	22	59	24	21	36	26	45	19	52	38	86	48	23	85	41.93	28	55	1.089	0.123	2.765	0.00568721
ENSSSAG00000095160	TRIM25	tripartite motif containing 25			44	108	32	31	51	60	86	132	60	185	42	86	31	99	34	29	51	48	95	153	57	174	43	124	78.07	49	108	1.089	0.123	2.947	0.00321148
ENSSSAG00000096114	SLC25A22	solute carrier family 25 member 22	mitochondrial glutamate carrier 1-like [Source:NCBI gene;Acc:106584780]		71	79	121	116	135	81	94	140	266	118	112	182	50	72	128	108	136	65	103	162	251	111	115	262	130.36	93	167	1.089	0.123	2.645	0.00817622
ENSSSAG00000045187	SHFL	shiftless antiviral inhibitor of ribosomal frameshifting	UPF0515 protein C19orf66 homolog [Source:NCBI gene;Acc:106607198]		33	43	45	67	42	41	42	72	63	58	53	102	23	39	48	62	42	33	46	83	60	54	54	147	57.73	41	74	1.08749	0.121	2.605	0.00920038
ENSSSAG00000070515	NCAM1	neural cell adhesion molecule 1	carcinoembryonic antigen-related cell adhesion molecule 2-like [Source:NCBI gene;Acc:106588419]		20	13	21	16	6	18	8	26	30	43	29	69	14	12	22	15	6	14	9	30	28	40	30	100	26.71	14	40	1.08749	0.121	3.152	0.00162412
ENSSSAG00000083269					7	11	9	14	4	14	13	11	21	19	15	18	5	10	10	13	4	11	14	13	20	18	15	26	13.24	9	18	1.08749	0.121	2.787	0.00532095
ENSSSAG00000103315	TRIM47	tripartite motif containing 47			20	9	7	8	10	10	19	16	43	11	10	22	14	8	7	7	10	8	21	19	41	10	10	32	15.64	9	22	1.08673	0.12	2.988	0.00280611
ENSSSAG00000114275	TRIM25	tripartite motif containing 25			37	33	28	26	29	28	29	40	40	118	49	17	26	30	30	24	29	22	32	46	38	111	50	25	38.62	27	50	1.08673	0.12	2.676	0.00745927
ENSSSAG00000112374					18	17	20	35	40	26	48	54	52	37	24	24	13	16	21	33	40	21	53	62	49	35	25	35	33.47	24	43	1.08598	0.119	2.616	0.0088994
ENSSSAG00000056764	PIP5K1C	phosphatidylinositol-4-phosphate 5-kinase type 1 gamma	phosphatidylinositol 4-phosphate 5-kinase type-1 gamma-like [Source:NCBI gene;Acc:106573576]		16	21	25	9	27	11	46	25	38	21	24	55	11	19	26	8	27	9	51	29	36	20	25	79	28.37	17	40	1.08523	0.118	2.97	0.00297485
ENSSSAG00000113449	ERC1	ELKS/RAB6-interacting/CAST family member 1	ELKS/Rab6-interacting/CAST family member 1-like [Source:NCBI gene;Acc:106561322]		12	25	13	18	22	18	28	15	40	23	23	35	9	23	14	17	22	14	31	17	38	22	24	50	23.34	16	30	1.08523	0.118	2.625	0.00866094
ENSSSAG00000098062	GDNF	glial cell derived neurotrophic factor	glial cell line-derived neurotrophic factor-like [Source:NCBI gene;Acc:106568186]		12	32	29	23	24	13	50	47	35	20	33	51	9	29	31	21	24	10	55	54	33	19	34	74	32.75	21	45	1.08448	0.117	2.845	0.00443913
ENSSSAG00000107931					55	58	33	50	57	36	64	55	101	67	30	117	39	53	35	47	57	29	70	64	95	63	31	169	62.64	43	82	1.08448	0.117	2.652	0.00799714
ENSSSAG00000042686			uncharacterized LOC106574728 [Source:NCBI gene;Acc:106574728]		24	21	10	11	11	7	28	31	24	18	12	21	17	19	11	10	11	6	31	36	23	17	12	30	18.55	12	25	1.08373	0.116	2.717	0.00658886
ENSSSAG00000109070					84	291	397	357	384	259	604	832	923	312	211	992	60	266	419	333	387	208	664	963	872	293	216	1430	509.26	279	740	1.08373	0.116	3.054	0.00225485
ENSSSAG00000015391	XKR9	XK related 9	XK related 9 [Source:NCBI gene;Acc:106579718]		55	53	47	24	54	24	61	97	72	53	31	79	39	48	50	22	54	19	67	112	68	50	32	114	56.33	39	74	1.08222	0.114	2.617	0.00886472
ENSSSAG00000094873	CD22	CD22 molecule	titin-like [Source:NCBI gene;Acc:106591342]		4	3	2	1	12	0	10	8	22	12	22	6	3	3	2	1	12	0	11	9	21	11	23	9	8.69	4	14	1.08222	0.114	3.194	0.00140304
ENSSSAG00000066941	SLC41A2	solute carrier family 41 member 2	solute carrier family 41 member 2 [Source:NCBI gene;Acc:106584507]		12	31	14	10	12	7	31	24	38	14	27	19	9	28	15	9	12	6	34	28	36	13	28	27	20.39	13	28	1.08147	0.113	2.769	0.0056285
ENSSSAG00000099080	SMCR8	SMCR8-C9orf72 complex subunit	Smith-Magenis syndrome chromosomal region candidate gene 8 protein-like [Source:NCBI gene;Acc:106593819]		6	13	11	14	16	6	15	19	19	17	19	17	4	12	12	13	16	5	17	22	18	16	19	25	14.84	10	20	1.08147	0.113	2.62	0.00879272
ENSSSAG00000118036					4	8	7	11	10	8	10	28	13	16	9	24	3	7	7	10	10	6	11	32	12	15	9	35	13.24	7	19	1.08147	0.113	2.995	0.00274303
ENSSSAG00000083420					0	4	8	8	6	3	9	30	13	11	6	31	0	4	8	7	6	2	10	35	12	10	6	45	12.17	4	20	1.08073	0.112	3.186	0.00144233
ENSSSAG00000076262	CYRIA	CYFIP related Rac1 interactor A	protein FAM49A-like [Source:NCBI gene;Acc:106608122]		66	43	78	56	80	49	60	62	66	140	77	166	47	39	82	52	81	39	66	72	62	131	79	239	82.54	57	108	1.07998	0.111	2.583	0.0097981
ENSSSAG00000090528					7	13	18	27	17	11	30	43	48	20	10	65	5	12	19	25	17	9	33	50	45	19	10	94	28.15	14	42	1.07998	0.111	3.055	0.00225095
ENSSSAG00000092225	AQP4	aquaporin 4	aquaporin-4-like [Source:NCBI gene;Acc:106584191]		32	24	33	22	38	9	50	41	213	72	57	8	23	22	35	21	38	7	55	47	201	68	58	12	48.89	24	74	1.07998	0.111	3.088	0.00201347
ENSSSAG00000116906					20	24	32	50	41	30	43	75	67	37	27	84	14	22	34	47	41	24	47	87	63	35	28	121	46.9	30	64	1.07998	0.111	2.732	0.00629999
ENSSSAG00000056140	ANKRD52	ankyrin repeat domain 52	serine/threonine-protein phosphatase 6 regulatory ankyrin repeat subunit C-like [Source:NCBI gene;Acc:106572525]		6	5	1	16	14	9	13	22	43	12	11	35	4	5	1	15	14	7	14	25	41	11	11	50	16.63	8	25	1.07923	0.11	3.118	0.00182266
ENSSSAG00000066044	F2RL2	coagulation factor II thrombin receptor like 2	proteinase-activated receptor 3-like [Source:NCBI gene;Acc:106585042]		2	5	1	2	3	4	11	5	10	7	5	7	1	5	1	2	3	3	12	6	9	7	5	10	5.36	2	8	1.07923	0.11	3.112	0.00185912
ENSSSAG00000120081					4	5	17	11	8	16	19	27	34	13	10	34	3	5	18	10	8	13	21	31	32	12	10	49	17.69	10	26	1.07848	0.109	3.006	0.0026497
ENSSSAG00000068796	EFNB1	ephrin B1	ephrin-B1-like [Source:NCBI gene;Acc:106603306]		13	30	12	21	49	35	54	34	82	46	29	29	9	27	13	20	49	28	59	39	77	43	30	42	36.44	24	48	1.07773	0.108	2.623	0.00870409
ENSSSAG00000081131	CALCOCO1	calcium binding and coiled-coil domain 1	calcium binding and coiled-coil domain 1 [Source:NCBI gene;Acc:106583299]		205	218	41	145	94	48	279	288	580	151	142	85	146	199	43	135	95	39	307	333	548	142	146	123	187.87	110	266	1.07773	0.108	2.873	0.00406168
ENSSSAG00000097421	SLC39A4	solute carrier family 39 member 4	zinc transporter ZIP4-like [Source:NCBI gene;Acc:106597688]		101	63	79	30	94	31	116	146	122	186	51	49	72	58	83	28	95	25	128	169	115	175	52	71	89.13	60	118	1.07699	0.107	2.597	0.00939727
ENSSSAG00000114841	SEMA3F		semaphorin-3F-like [Source:NCBI gene;Acc:106567247]		56	115	45	81	40	102	239	32	177	194	73	78	40	105	48	76	40	82	263	37	167	182	75	112	102.22	65	139	1.07624	0.106	2.704	0.00684568
ENSSSAG00000108018	COLEC10	collectin subfamily member 10	collectin-10-like [Source:NCBI gene;Acc:106596782]		17	46	35	16	91	26	80	82	65	66	64	76	12	42	37	15	92	21	88	95	61	62	66	110	58.33	36	80	1.07475	0.104	2.707	0.00679212
ENSSSAG00000055142	PPDPF	pancreatic progenitor cell differentiation and proliferation factor	c20orf149 protein [Source:NCBI gene;Acc:100194614]		69	45	37	74	50	36	99	71	58	41	61	338	49	41	39	69	50	29	109	82	55	38	63	487	92.65	46	139	1.074	0.103	2.996	0.00273614
ENSSSAG00000087588					6	31	47	33	36	13	44	66	113	44	28	112	4	28	50	31	36	10	48	76	107	41	29	162	51.89	26	77	1.074	0.103	2.977	0.00290951
ENSSSAG00000118118	ZNF367	zinc finger protein 367	zinc finger protein 367 [Source:NCBI gene;Acc:106580614]		11	15	18	15	10	18	24	27	42	47	20	3	8	14	19	14	10	14	26	31	40	44	21	4	20.44	13	28	1.07326	0.102	2.638	0.00833425
ENSSSAG00000039050	ANKRD52	ankyrin repeat domain 52	serine/threonine-protein phosphatase 6 regulatory ankyrin repeat subunit C-like [Source:NCBI gene;Acc:106567178]		3	6	6	17	13	14	14	31	26	23	6	44	2	5	6	16	13	11	15	36	25	22	6	63	18.43	9	28	1.07252	0.101	2.982	0.00286614

## Sheet: D.middle_down
Downregulated differentially expressed genes (DEGs, detected by DESeq2 at p<0.01, log2 fold-change < -0.1) for V vs. M comparison of middle intestine at end of challenge phase presented as Salmo salar Ensembl ids and the corresponding HGNC identifiers with gene description. Raw and (DESeq2) normalised counts for each sample for M and V fish (n=6 each) are shown. The DESeq2-analysed output from SA…
salmo.salar_ensembl_gene_ID	Human_gene_symbol (HGNC_ID)	HGNC Gene_description	salmo.salar_gene.description	Gene biotype	raw.M1	raw.M2	raw.M3	raw.M4	raw.M5	raw.M6	raw.V1	raw.V2	raw.V3	raw.V4	raw.V5	raw.V6	norm.M1	norm.M2	norm.M3	norm.M4	norm.M5	norm.M6	norm.V1	norm.V2	norm.V3	norm.V4	norm.V5	norm.V6	baseMean	M	V	FoldChange	log2FoldChange	stat	pvalue
ENSSSAG00000086245				protein_coding	7	13	7	10	12	19	1	0	0	2	0	0	5	12	7	9	12	15	1	0	0	2	0	0	5.32	10	0	0.115503	-3.114	-4.554	5.27517e-06
ENSSSAG00000117998	IGKV4-1	immunoglobulin kappa variable 4-1		protein_coding	12	10	9	7	2	7	0	0	0	1	1	0	9	9	10	7	2	6	0	0	0	1	1	0	3.61	7	0	0.295453	-1.759	-4.197	2.70091e-05
ENSSSAG00000080695	ZP3	zona pellucida glycoprotein 3	fibrous sheath CABYR-binding protein-like [Source:NCBI gene;Acc:106569563]	protein_coding	24	2	22	18	23	0	0	0	2	0	0	0	17	2	23	17	23	0	0	0	2	0	0	0	7	14	0	0.299785	-1.738	-4.098	4.1701e-05
ENSSSAG00000092585	CDH1	cadherin 1	B-cadherin-like [Source:NCBI gene;Acc:106587268]	protein_coding	624	293	41	76	37	367	22	57	29	18	37	27	444	268	43	71	37	295	24	66	27	17	38	39	114.05	193	35	0.406408	-1.299	-4.417	1.00053e-05
ENSSSAG00000112422	IGHV3-72	immunoglobulin heavy variable 3-72		IG_V_gene	39	11	11	213	3	27	1	3	2	3	14	0	28	10	12	199	3	22	1	3	2	3	14	0	24.69	46	4	0.684442	-0.547	-3.804	0.000142317
ENSSSAG00000073687	PLPP3	phospholipid phosphatase 3	lipid phosphate phosphohydrolase 3-like [Source:NCBI gene;Acc:106569302]	protein_coding	145	124	97	96	81	108	41	37	40	36	77	20	103	113	102	89	82	87	45	43	38	34	79	29	70.32	96	45	0.693996	-0.527	-4.777	1.78028e-06
ENSSSAG00000102893	FOXD3	forkhead box D3	forkhead box protein D2-like [Source:NCBI gene;Acc:106584377]	protein_coding	5	3	1	45	0	66	0	0	1	0	2	0	4	3	1	42	0	53	0	0	1	0	2	0	8.77	17	0	0.742262	-0.43	-3.59	0.000330894
ENSSSAG00000054667	SIRPD	signal regulatory protein delta	uncharacterized LOC106577725 [Source:NCBI gene;Acc:106577725]	protein_coding	22	8	0	11	12	0	0	0	0	0	0	0	16	7	0	10	12	0	0	0	0	0	0	0	3.77	8	0	0.764188	-0.388	-3.541	0.00039814
ENSSSAG00000047882	SGCE	sarcoglycan epsilon	sarcoglycan epsilon [Source:NCBI gene;Acc:106588937]	protein_coding	107	31	161	96	29	36	18	13	23	14	25	16	76	28	170	89	29	29	20	15	22	13	26	23	45.03	70	20	0.767373	-0.382	-4.03	5.56951e-05
ENSSSAG00000004301	GGA2	golgi associated, gamma adaptin ear containing, ARF binding protein 2	ADP-ribosylation factor-binding protein GGA2-like [Source:NCBI gene;Acc:106564061]	protein_coding	568	317	273	410	315	555	181	200	183	230	246	153	404	290	288	382	317	446	199	231	173	216	252	221	284.91	354	215	0.775931	-0.366	-4.754	1.98961e-06
ENSSSAG00000076051	DAPL1		death associated protein like 1 [Source:NCBI gene;Acc:100196074]	protein_coding	716	443	383	581	472	521	310	246	290	346	307	198	509	405	404	542	476	418	341	285	274	325	315	286	381.51	459	304	0.777007	-0.364	-5.152	2.57081e-07
ENSSSAG00000048875	IGKV1D-8	immunoglobulin kappa variable 1D-8		protein_coding	56	3	25	123	36	19	7	1	4	9	12	0	40	3	26	115	36	15	8	1	4	8	12	0	22.38	39	6	0.780245	-0.358	-3.747	0.000178983
ENSSSAG00000105803				protein_coding	6	6	3	2	5	4	0	0	1	0	0	0	4	5	3	2	5	3	0	0	1	0	0	0	2	4	0	0.785673	-0.348	-3.6	0.000318214
ENSSSAG00000004153	IGHV3-33	immunoglobulin heavy variable 3-33		IG_V_gene	4	10	5	1	6	3	0	0	0	0	1	0	3	9	5	1	6	2	0	0	0	0	1	0	2.31	4	0	0.792235	-0.336	-3.567	0.000361683
ENSSSAG00000069786	RBL2	RB transcriptional corepressor like 2	retinoblastoma-like protein 2 [Source:NCBI gene;Acc:106587590]	protein_coding	260	216	183	340	297	310	112	104	166	150	165	82	185	197	193	317	299	249	123	120	157	141	169	118	189.08	240	138	0.80107	-0.32	-4.353	1.34553e-05
ENSSSAG00000099797	ZCWPW1	zinc finger CW-type and PWWP domain containing 1		protein_coding	66	63	66	26	32	36	7	2	24	3	22	2	47	58	70	24	32	29	8	2	23	3	23	3	26.71	43	10	0.808321	-0.307	-3.84	0.000123132
ENSSSAG00000049554	ATP8B2	ATPase phospholipid transporting 8B2	phospholipid-transporting ATPase ID-like [Source:NCBI gene;Acc:106570854]	protein_coding	406	296	309	439	326	479	176	229	220	198	235	151	289	270	326	409	329	385	194	265	208	186	241	218	276.54	335	219	0.813943	-0.297	-4.282	1.8489e-05
ENSSSAG00000099876	GJA1	gap junction protein alpha 1	gap junction alpha-1 protein [Source:NCBI gene;Acc:106571373]	protein_coding	236	211	130	114	125	183	83	55	55	79	114	39	168	193	137	106	126	147	91	64	52	74	117	56	110.92	146	76	0.813943	-0.297	-4.171	3.03653e-05
ENSSSAG00000051366	ZZZ3	zinc finger ZZ-type containing 3	zinc finger, ZZ-type containing 3 [Source:ZFIN;Acc:ZDB-GENE-030131-6450]	protein_coding	180	112	123	126	87	150	40	55	69	81	59	65	128	102	130	117	88	120	44	64	65	76	60	94	90.73	114	67	0.815637	-0.294	-4.18	2.91686e-05
ENSSSAG00000072881	CCR9	C-C motif chemokine receptor 9	C-C chemokine receptor type 9-like [Source:NCBI gene;Acc:106590189]	protein_coding	398	228	217	483	276	391	154	113	139	227	174	73	283	208	229	450	278	314	169	131	131	213	178	105	224.23	294	154	0.818469	-0.289	-4.128	3.65377e-05
ENSSSAG00000085072	MTHFSD	methenyltetrahydrofolate synthetase domain containing	methenyltetrahydrofolate synthetase domain containing [Source:NCBI gene;Acc:106587375]	protein_coding	336	286	236	296	215	355	147	163	179	215	194	114	239	261	249	276	217	285	162	189	169	202	199	164	217.61	254	181	0.82188	-0.283	-4.287	1.81471e-05
ENSSSAG00000096833	TENT5A	terminal nucleotidyltransferase 5A	protein FAM46A-like [Source:NCBI gene;Acc:106571492]	protein_coding	51	45	42	44	30	50	12	26	17	18	23	13	36	41	44	41	30	40	13	30	16	17	24	19	29.3	39	20	0.827597	-0.273	-4.037	5.40972e-05
ENSSSAG00000003647	TFEC	transcription factor EC	transcription factor EC-like [Source:NCBI gene;Acc:106609242]	protein_coding	82	48	34	81	31	57	22	23	31	17	19	13	58	44	36	76	31	46	24	27	29	16	19	19	35.4	48	22	0.828171	-0.272	-4.029	5.60673e-05
ENSSSAG00000007395				protein_coding	57	41	33	39	36	57	18	9	21	12	25	19	41	37	35	36	36	46	20	10	20	11	26	27	28.8	38	19	0.829895	-0.269	-4.022	5.77179e-05
ENSSSAG00000009360	IL7R		interleukin-7 receptor subunit alpha-like [Source:NCBI gene;Acc:106563758]	protein_coding	307	193	188	352	239	267	149	148	138	141	136	74	218	176	198	328	241	214	164	171	130	132	139	107	185.03	229	140	0.831622	-0.266	-3.952	7.73415e-05
ENSSSAG00000022951	NR1H4	nuclear receptor subfamily 1 group H member 4	nuclear receptor subfamily 1, group H, member 4 [Source:NCBI gene;Acc:100380545]	protein_coding	91	136	63	73	51	85	42	32	26	21	45	21	65	124	67	68	51	68	46	37	25	20	46	30	53.92	74	34	0.831622	-0.266	-4.003	6.26548e-05
ENSSSAG00000093816	IGIC1S1			protein_coding	114	39	41	85	35	64	32	14	23	12	29	9	81	36	43	79	35	51	35	16	22	11	30	13	37.74	54	21	0.834509	-0.261	-3.946	7.94497e-05
ENSSSAG00000054396	KDM5B	lysine demethylase 5B	lysine-specific demethylase 5B-B-like [Source:NCBI gene;Acc:106565423]	protein_coding	392	321	304	399	281	506	196	184	220	237	275	141	279	293	321	372	283	406	216	213	208	222	282	203	274.85	326	224	0.836826	-0.257	-3.849	0.000118726
ENSSSAG00000043570	DDX5	DEAD-box helicase 5	DNA polymerase subunit gamma-2, mitochondrial-like [Source:NCBI gene;Acc:106564905]	protein_coding	2429	2007	1740	2256	1764	2238	1366	1111	1343	1537	1210	1160	1726	1833	1837	2103	1778	1797	1503	1286	1269	1442	1240	1673	1623.92	1846	1402	0.83915	-0.253	-4.012	6.02119e-05
ENSSSAG00000060420	FASTKD2	FAST kinase domains 2	FAST kinase domains 2 [Source:NCBI gene;Acc:106575095]	protein_coding	176	120	122	129	103	144	78	57	77	95	94	53	125	110	129	120	104	116	86	66	73	89	96	76	99.14	117	81	0.83915	-0.253	-3.797	0.000146593
ENSSSAG00000103688	HHIP	hedgehog interacting protein	hedgehog interacting protein [Source:NCBI gene;Acc:106610218]	protein_coding	119	138	82	59	80	119	21	30	48	50	54	42	85	126	87	55	81	96	23	35	45	47	55	61	66.2	88	44	0.840314	-0.251	-3.918	8.92245e-05
ENSSSAG00000118913			uncharacterized LOC106569888 [Source:NCBI gene;Acc:106569888]	protein_coding	170	159	186	176	130	205	115	60	101	64	103	54	121	145	196	164	131	165	127	69	95	60	106	78	121.42	154	89	0.840314	-0.251	-3.844	0.000121176
ENSSSAG00000071400	GEMIN8	gem nuclear organelle associated protein 8	gem (nuclear organelle) associated protein 8 [Source:ZFIN;Acc:ZDB-GENE-041114-189]	protein_coding	316	318	230	282	206	346	170	144	178	180	215	111	225	290	243	263	208	278	187	167	168	169	220	160	214.78	251	178	0.841479	-0.249	-3.762	0.000168576
ENSSSAG00000064319	ARHGAP9	Rho GTPase activating protein 9	rho GTPase-activating protein 15-like [Source:NCBI gene;Acc:106582667]	protein_coding	472	233	262	424	341	410	165	182	179	233	248	101	335	213	277	395	344	329	182	211	169	219	254	146	256.06	316	197	0.842063	-0.248	-3.768	0.000164545
ENSSSAG00000080809	ZP3	zona pellucida glycoprotein 3	zona pellucida sperm-binding protein 3-like [Source:NCBI gene;Acc:106569564]	protein_coding	52	0	23	26	26	0	0	0	1	0	0	0	37	0	24	24	26	0	0	0	1	0	0	0	9.39	18	0	0.842063	-0.248	-3.353	0.000800201
ENSSSAG00000090407	TIMD4	T cell immunoglobulin and mucin domain containing 4		protein_coding	452	362	318	313	337	424	259	200	272	191	179	175	321	331	336	292	340	341	285	231	257	179	183	252	278.99	327	231	0.842647	-0.247	-3.73	0.000191201
ENSSSAG00000001347	DLL4	delta like canonical Notch ligand 4	delta-like protein 4 [Source:NCBI gene;Acc:106589077]	protein_coding	183	137	106	104	99	134	71	53	86	82	90	48	130	125	112	97	100	108	78	61	81	77	92	69	94.21	112	76	0.846159	-0.241	-3.651	0.000261233
ENSSSAG00000046197	NR1H4	nuclear receptor subfamily 1 group H member 4	bile acid receptor-like [Source:NCBI gene;Acc:106566843]	protein_coding	285	286	184	180	156	314	132	88	137	87	151	46	203	261	194	168	157	252	145	102	129	82	155	66	159.54	206	113	0.846159	-0.241	-3.799	0.000145299
ENSSSAG00000113730	APBB2	amyloid beta precursor protein binding family B member 2	amyloid beta A4 precursor protein-binding family B member 2-like [Source:NCBI gene;Acc:106611814]	protein_coding	452	256	364	234	176	353	126	165	107	57	158	80	321	234	384	218	177	283	139	191	101	53	162	115	198.32	270	127	0.846159	-0.241	-3.879	0.000104875
ENSSSAG00000076016	RNF130	ring finger protein 130	E3 ubiquitin-protein ligase RNF130-like [Source:NCBI gene;Acc:106604565]	protein_coding	323	223	153	241	189	229	116	132	130	126	174	87	230	204	162	225	190	184	128	153	123	118	178	125	168.25	199	138	0.847332	-0.239	-3.62	0.00029479
ENSSSAG00000108256				protein_coding	99	96	93	156	91	146	63	61	44	55	63	29	70	88	98	145	92	117	69	71	42	52	65	42	79.17	102	57	0.847332	-0.239	-3.779	0.00015732
ENSSSAG00000074509	VCAN	versican		protein_coding	102	95	64	55	36	103	32	35	31	30	43	14	72	87	68	51	36	83	35	40	29	28	44	20	49.54	66	33	0.84792	-0.238	-3.838	0.00012381
ENSSSAG00000094835	CCBE1	collagen and calcium binding EGF domains 1	collagen and calcium-binding EGF domain-containing protein 1-like [Source:NCBI gene;Acc:106562354]	protein_coding	53	35	31	16	20	50	7	12	12	7	19	2	38	32	33	15	20	40	8	14	11	7	19	3	19.95	30	10	0.849685	-0.235	-3.823	0.000131913
ENSSSAG00000071386	TLE4	TLE family member 4, transcriptional corepressor	TLE family member 1, transcriptional corepressor [Source:NCBI gene;Acc:106580192]	protein_coding	145	93	90	84	75	131	44	44	73	80	52	37	103	85	95	78	76	105	48	51	69	75	53	53	74.34	90	58	0.850864	-0.233	-3.589	0.000331892
ENSSSAG00000035097	EPHX2	epoxide hydrolase 2	bifunctional epoxide hydrolase 2-like [Source:NCBI gene;Acc:106611412]	protein_coding	397	183	152	233	161	263	90	111	123	128	167	74	282	167	160	217	162	211	99	128	116	120	171	107	161.84	200	124	0.851454	-0.232	-3.624	0.000290537
ENSSSAG00000052815	ST3GAL2	ST3 beta-galactoside alpha-2,3-sialyltransferase 2	CMP-N-acetylneuraminate-beta-galactosamide-alpha-2,3-sialyltransferase 2-like [Source:NCBI gene;Acc:106565027]	protein_coding	250	207	126	206	138	236	92	98	112	113	153	63	178	189	133	192	139	190	101	113	106	106	157	91	141.21	170	112	0.852044	-0.231	-3.545	0.000392382
ENSSSAG00000067061	TRIM45	tripartite motif containing 45	tripartite motif containing 45 [Source:NCBI gene;Acc:106586608]	protein_coding	157	113	104	120	120	163	91	67	87	84	72	32	112	103	110	112	121	131	100	78	82	79	74	46	95.57	115	76	0.853818	-0.228	-3.501	0.000463096
ENSSSAG00000063056			endonuclease domain-containing 1 protein-like [Source:NCBI gene;Acc:106579127]	protein_coding	268	90	107	164	118	120	72	75	60	38	65	44	190	82	113	153	119	96	79	87	57	36	67	63	95.19	126	65	0.855002	-0.226	-3.739	0.000184755
ENSSSAG00000051575	CSK	C-terminal Src kinase	adenosine deaminase like [Source:NCBI gene;Acc:106573029]	protein_coding	425	308	267	404	297	423	205	188	203	241	291	138	302	281	282	377	299	340	226	218	192	226	298	199	269.93	314	226	0.855595	-0.225	-3.421	0.00062483
ENSSSAG00000073539	CERK	ceramide kinase	ceramide kinase [Source:NCBI gene;Acc:106584603]	protein_coding	240	173	148	165	139	193	100	101	133	125	126	80	171	158	156	154	140	155	110	117	126	117	129	115	137.34	156	119	0.855595	-0.225	-3.493	0.000477855
ENSSSAG00000053633	RRN3	RRN3 homolog, RNA polymerase I transcription factor	RNA polymerase I-specific transcription initiation factor RRN3-like [Source:NCBI gene;Acc:106606836]	protein_coding	183	129	131	165	139	163	94	86	95	114	95	76	130	118	138	154	140	131	103	100	90	107	97	110	118.13	135	101	0.856188	-0.224	-3.429	0.000605626
ENSSSAG00000088201				protein_coding	240	137	90	181	138	160	74	87	100	101	85	69	171	125	95	169	139	128	81	101	94	95	87	100	115.41	138	93	0.856188	-0.224	-3.456	0.000547463
ENSSSAG00000103704				protein_coding	36	26	19	25	20	34	11	12	15	7	7	8	26	24	20	23	20	27	12	14	14	7	7	12	17.13	23	11	0.857971	-0.221	-3.77	0.000163494
ENSSSAG00000112227	IGKV2-28	immunoglobulin kappa variable 2-28		protein_coding	146	44	75	76	37	81	19	30	20	28	38	28	104	40	79	71	37	65	21	35	19	26	39	40	48.04	66	30	0.858565	-0.22	-3.769	0.000163853
ENSSSAG00000040023	ENTPD1	ectonucleoside triphosphate diphosphohydrolase 1	ectonucleoside triphosphate diphosphohydrolase 1 [Source:NCBI gene;Acc:106577463]	protein_coding	130	85	60	95	71	78	42	33	46	54	62	17	92	78	63	89	72	63	46	38	43	51	64	25	60.23	76	44	0.859161	-0.219	-3.547	0.000389264
ENSSSAG00000042621	IGLC7	immunoglobulin lambda constant 7		protein_coding	35	6	12	58	2	12	1	3	4	0	2	4	25	5	13	54	2	10	1	3	4	0	2	6	10.41	18	3	0.859161	-0.219	-3.527	0.000419888
ENSSSAG00000116196	RHOH	ras homolog family member H	ras homolog family member H [Source:NCBI gene;Acc:106590827]	protein_coding	101	46	57	73	57	62	20	7	21	34	40	25	72	42	60	68	57	50	22	8	20	32	41	36	42.35	58	26	0.859161	-0.219	-3.762	0.000168309
ENSSSAG00000117537			carcinoembryonic antigen-related cell adhesion molecule 18-like [Source:NCBI gene;Acc:106605589]	protein_coding	565	343	90	623	121	854	38	50	45	232	154	54	402	313	95	581	122	686	42	58	43	218	158	78	232.83	366	100	0.859161	-0.219	-3.693	0.000222031
ENSSSAG00000053635	TCF21	transcription factor 21	transcription factor 21 [Source:NCBI gene;Acc:106608357]	protein_coding	434	351	224	192	174	453	113	137	138	142	216	74	308	321	237	179	175	364	124	159	130	133	221	107	204.86	264	146	0.859756	-0.218	-3.616	0.000298786
ENSSSAG00000073588	CHST11	carbohydrate sulfotransferase 11	carbohydrate sulfotransferase 11-like [Source:NCBI gene;Acc:106566982]	protein_coding	23	15	19	28	31	15	8	6	6	9	9	3	16	14	20	26	31	12	9	7	6	8	9	4	13.58	20	7	0.859756	-0.218	-3.769	0.000163738
ENSSSAG00000055766	TDRKH	tudor and KH domain containing	tudor and KH domain containing [Source:NCBI gene;Acc:106578891]	protein_coding	228	207	168	249	267	236	81	136	114	128	171	67	162	189	177	232	269	190	89	157	108	120	175	97	163.78	203	124	0.860353	-0.217	-3.478	0.000504688
ENSSSAG00000088471	ACKR3	atypical chemokine receptor 3	atypical chemokine receptor 3-like [Source:NCBI gene;Acc:106582103]	protein_coding	50	47	76	78	41	76	17	35	31	29	21	17	36	43	80	73	41	61	19	40	29	27	22	25	41.29	56	27	0.860353	-0.217	-3.718	0.000200544
ENSSSAG00000004561	TRPV1	transient receptor potential cation channel subfamily V member 1	transient receptor potential cation channel subfamily V member 1 [Source:NCBI gene;Acc:100195469]	protein_coding	344	231	181	251	204	309	104	156	122	163	191	63	244	211	191	234	206	248	114	181	115	153	196	91	182	222	142	0.860949	-0.216	-3.426	0.000612027
ENSSSAG00000047813	MCOLN1	mucolipin TRP cation channel 1	mucolipin-1-like [Source:NCBI gene;Acc:106564897]	protein_coding	77	66	78	71	54	73	45	35	35	39	35	32	55	60	82	66	54	59	50	40	33	37	36	46	51.52	63	40	0.860949	-0.216	-3.424	0.000617033
ENSSSAG00000091999				protein_coding	195	233	303	296	271	512	134	126	128	142	163	134	139	213	320	276	273	411	147	146	121	133	167	193	211.6	272	151	0.860949	-0.216	-3.593	0.000327324
ENSSSAG00000088995				protein_coding	264	216	210	222	177	228	141	142	184	135	132	83	188	197	222	207	178	183	155	164	174	127	135	120	170.83	196	146	0.861546	-0.215	-3.283	0.00102733
ENSSSAG00000004907			uncharacterized LOC106605765 [Source:NCBI gene;Acc:106605765]	protein_coding	197	109	102	167	87	147	60	77	96	70	81	42	140	100	108	156	88	118	66	89	91	66	83	61	96.98	118	76	0.862144	-0.214	-3.396	0.000684136
ENSSSAG00000094426	TMEM100	transmembrane protein 100	transmembrane protein 100-like [Source:NCBI gene;Acc:106589862]	protein_coding	196	157	98	127	120	262	89	74	98	95	68	30	139	143	103	118	121	210	98	86	93	89	70	43	109.51	139	80	0.862144	-0.214	-3.539	0.000402097
ENSSSAG00000086926	GZMB	granzyme B	duodenase-1-like [Source:NCBI gene;Acc:106573599]	protein_coding	223	125	66	138	75	135	63	42	69	55	79	30	158	114	70	129	76	108	69	49	65	52	81	43	84.49	109	60	0.862741	-0.213	-3.583	0.000339822
ENSSSAG00000096895	CDH11	cadherin 11	cadherin-11-like [Source:NCBI gene;Acc:106561988]	protein_coding	210	183	153	131	93	211	47	59	72	71	130	24	149	167	162	122	94	169	52	68	68	67	133	35	107.14	144	70	0.862741	-0.213	-3.681	0.000232585
ENSSSAG00000065038	HOXB9	homeobox B9	homeobox protein HoxA9ab [Source:NCBI gene;Acc:100194476]	protein_coding	33	21	5	101	16	255	3	9	11	14	19	4	23	19	5	94	16	205	3	10	10	13	19	6	35.45	60	10	0.863938	-0.211	-3.549	0.000385967
ENSSSAG00000096491				protein_coding	186	122	98	200	88	156	58	49	83	108	77	34	132	111	103	186	89	125	64	57	78	101	79	49	97.98	124	71	0.863938	-0.211	-3.51	0.000448757
ENSSSAG00000118319	HOXA10	homeobox A10	homeobox protein HoxA9ab [Source:NCBI gene;Acc:100194476]	protein_coding	9	8	0	79	2	202	3	1	3	3	0	0	6	7	0	74	2	162	3	1	3	3	0	0	21.81	42	2	0.863938	-0.211	-3.337	0.000846521
ENSSSAG00000004703	GGA2	golgi associated, gamma adaptin ear containing, ARF binding protein 2	ADP-ribosylation factor-binding protein GGA3-like [Source:NCBI gene;Acc:106564102]	protein_coding	399	241	204	431	216	477	149	153	86	167	212	93	284	220	215	402	218	383	164	177	81	157	217	134	220.99	287	155	0.864537	-0.21	-3.57	0.000357491
ENSSSAG00000038402	CLK4	CDC like kinase 4	Dual specificity protein kinase CLK4 [Source:NCBI gene;Acc:100195026]	protein_coding	1243	1070	870	1083	803	1224	710	642	739	793	829	478	883	977	919	1009	809	983	781	743	698	744	850	689	840.53	930	751	0.864537	-0.21	-3.466	0.000529023
ENSSSAG00000121492	FAM167A	family with sequence similarity 167 member A	family with sequence similarity 167 member B [Source:NCBI gene;Acc:106579076]	protein_coding	200	100	91	124	91	136	72	59	67	88	83	43	142	91	96	116	92	109	79	68	63	83	85	62	90.54	108	73	0.864537	-0.21	-3.276	0.00105277
ENSSSAG00000081291	NCKAP5L	NCK associated protein 5 like	nck-associated protein 5-like [Source:NCBI gene;Acc:106583269]	protein_coding	252	181	159	201	167	275	87	113	143	137	165	85	179	165	168	187	168	221	96	131	135	129	169	123	155.89	181	130	0.865737	-0.208	-3.201	0.00136922
ENSSSAG00000073380	PTPN12	protein tyrosine phosphatase non-receptor type 12	tyrosine-protein phosphatase non-receptor type 12-like [Source:NCBI gene;Acc:106572545]	protein_coding	117	117	63	61	76	79	35	34	33	60	58	24	83	107	67	57	77	63	39	39	31	56	59	35	59.4	76	43	0.866337	-0.207	-3.473	0.000513991
ENSSSAG00000079180	SLC15A2	solute carrier family 15 member 2	solute carrier family 15 member 2-like [Source:NCBI gene;Acc:106582352]	protein_coding	193	128	89	124	83	162	47	59	94	55	91	48	137	117	94	116	84	130	52	68	89	52	93	69	91.69	113	70	0.866337	-0.207	-3.359	0.000781562
ENSSSAG00000086568	PCYOX1L	prenylcysteine oxidase 1 like	prenylcysteine oxidase 1 like [Source:NCBI gene;Acc:106567446]	protein_coding	77	50	56	53	40	68	30	27	32	41	33	11	55	46	59	49	40	55	33	31	30	38	34	16	40.54	51	30	0.866337	-0.207	-3.395	0.000687249
ENSSSAG00000056908	TGFBI	transforming growth factor beta induced	transforming growth factor-beta-induced protein ig-h3-like [Source:NCBI gene;Acc:106604146]	protein_coding	1572	893	620	718	772	843	371	409	539	357	695	380	1117	816	655	669	778	677	408	473	509	335	712	548	641.49	785	498	0.866938	-0.206	-3.323	0.000891489
ENSSSAG00000115571	JAM2	junctional adhesion molecule 2	junctional adhesion molecule B-like [Source:NCBI gene;Acc:106575111]	protein_coding	307	371	287	330	280	394	207	219	224	192	225	105	218	339	303	308	282	316	228	253	212	180	231	151	251.77	294	209	0.867539	-0.205	-3.164	0.00155741
ENSSSAG00000009103	CARMIL1	capping protein regulator and myosin 1 linker 1	leucine-rich repeat-containing protein 16A-like [Source:NCBI gene;Acc:106588362]	protein_coding	96	106	64	83	64	90	48	57	48	49	47	24	68	97	68	77	65	72	53	66	45	46	48	35	61.64	74	49	0.86814	-0.204	-3.257	0.00112613
ENSSSAG00000016259	DEF6	DEF6 guanine nucleotide exchange factor	differentially expressed in FDCP 6 homolog [Source:NCBI gene;Acc:106583480]	protein_coding	613	396	309	602	544	610	266	292	310	390	341	168	436	362	326	561	548	490	293	338	293	366	350	242	383.67	454	314	0.868742	-0.203	-3.174	0.00150522
ENSSSAG00000006741	NLRP12	NLR family pyrin domain containing 12		protein_coding	57	29	36	43	47	31	18	23	18	18	19	11	41	26	38	40	47	25	20	27	17	17	19	16	27.75	36	19	0.869345	-0.202	-3.515	0.000439784
ENSSSAG00000039327	PURB	purine rich element binding protein B	transcriptional activator protein Pur-beta [Source:NCBI gene;Acc:106562912]	protein_coding	233	131	157	214	157	339	107	88	91	103	151	66	166	120	166	199	158	272	118	102	86	97	155	95	144.42	180	109	0.869345	-0.202	-3.354	0.000797393
ENSSSAG00000057875	FBN2	fibrillin 2	fibrillin-2-like [Source:NCBI gene;Acc:106573567]	protein_coding	313	377	257	228	206	369	102	143	189	224	182	70	222	344	271	213	208	296	112	165	179	210	187	101	209.05	259	159	0.869345	-0.202	-3.329	0.000871142
ENSSSAG00000083656	KHDC4	KH domain containing 4, pre-mRNA splicing factor	UPF0469 protein KIAA0907 homolog [Source:NCBI gene;Acc:106573819]	protein_coding	691	501	409	523	442	608	280	344	396	427	393	267	491	458	432	488	445	488	308	398	374	401	403	385	422.54	467	378	0.869345	-0.202	-3.281	0.00103487
ENSSSAG00000065074	UNC13D	unc-13 homolog D	protein unc-13 homolog D-like [Source:NCBI gene;Acc:106589471]	protein_coding	491	414	252	363	285	431	200	166	239	277	308	155	349	378	266	338	287	346	220	192	226	260	316	224	283.49	327	240	0.869947	-0.201	-3.092	0.00198705
ENSSSAG00000074137	CAPN3	calpain 3	Calpain-3 [Source:NCBI gene;Acc:100306869]	protein_coding	69	53	66	61	39	70	30	30	25	40	39	17	49	48	70	57	39	56	33	35	24	38	40	25	42.74	53	32	0.869947	-0.201	-3.327	0.00087794
ENSSSAG00000065076	ALOXE3	arachidonate lipoxygenase 3	arachidonate 15-lipoxygenase B-like [Source:NCBI gene;Acc:106560831]	protein_coding	381	191	180	308	213	260	115	171	178	166	129	70	271	174	190	287	215	209	127	198	168	156	132	101	185.61	224	147	0.870551	-0.2	-3.21	0.0013281
ENSSSAG00000073845			transmembrane protein C9orf91 homolog [Source:NCBI gene;Acc:106570059]	protein_coding	205	87	97	138	92	136	67	80	78	74	65	36	146	79	102	129	93	109	74	93	74	69	67	52	90.51	110	72	0.870551	-0.2	-3.227	0.00125196
ENSSSAG00000086519	RUNX1	RUNX family transcription factor 1	runt-related transcription factor 1-like [Source:NCBI gene;Acc:106575592]	protein_coding	100	67	55	75	50	74	38	36	48	37	48	15	71	61	58	70	50	59	42	42	45	35	49	22	50.37	62	39	0.870551	-0.2	-3.254	0.00113631
ENSSSAG00000088935	ZNF48	zinc finger protein 48		protein_coding	41	48	43	43	40	46	27	21	24	20	23	15	29	44	45	40	40	37	30	24	23	19	24	22	31.36	39	24	0.870551	-0.2	-3.344	0.000825937
ENSSSAG00000106202	CCDC80	coiled-coil domain containing 80		protein_coding	206	164	96	144	131	192	68	88	85	92	126	66	146	150	101	134	132	154	75	102	80	86	129	95	115.47	136	94	0.870551	-0.2	-3.134	0.00172477
ENSSSAG00000095321	ZNF865	zinc finger protein 865	uncharacterized LOC106605771 [Source:NCBI gene;Acc:106605771]	protein_coding	224	192	204	239	184	251	119	142	152	122	148	113	159	175	215	223	185	202	131	164	144	114	152	163	168.98	193	145	0.871758	-0.198	-3.042	0.00235059
ENSSSAG00000049737	HLA-E	major histocompatibility complex, class I, E	H-2 class I histocompatibility antigen, Q10 alpha chain-like [Source:NCBI gene;Acc:106569938]	protein_coding	605	427	410	623	376	524	235	306	377	333	361	223	430	390	433	581	379	421	259	354	356	312	370	322	383.85	439	329	0.872363	-0.197	-3.022	0.00250851
ENSSSAG00000064210	SRRM1	serine and arginine repetitive matrix 1	serine/arginine repetitive matrix protein 1-like [Source:NCBI gene;Acc:106610815]	protein_coding	2318	2136	1976	2311	1894	2799	1523	1466	1628	1680	1634	1148	1648	1951	2086	2154	1909	2248	1675	1696	1538	1576	1675	1655	1817.68	1999	1636	0.872363	-0.197	-3.251	0.00114984
ENSSSAG00000072972	FMNL3	formin like 3	formin-like protein 3 [Source:NCBI gene;Acc:106567058]	protein_coding	370	246	199	293	220	331	156	147	212	181	225	122	263	225	210	273	222	266	172	170	200	170	231	176	214.74	243	186	0.872363	-0.197	-3.018	0.00254777
ENSSSAG00000098085	NPC1	NPC intracellular cholesterol transporter 1	Niemann-Pick C1 protein-like [Source:NCBI gene;Acc:106600427]	protein_coding	87	72	59	76	57	81	30	38	46	51	55	27	62	66	62	71	57	65	33	44	43	48	56	39	53.9	64	44	0.872363	-0.197	-3.094	0.0019748
ENSSSAG00000113904	YARS2	tyrosyl-tRNA synthetase 2	tyrosyl-tRNA synthetase 2, mitochondrial [Source:ZFIN;Acc:ZDB-GENE-030131-6268]	protein_coding	287	231	171	219	162	260	87	116	143	129	197	78	204	211	181	204	163	209	96	134	135	121	202	112	164.35	195	133	0.872363	-0.197	-3.109	0.00187902
ENSSSAG00000069541	NFYB	nuclear transcription factor Y subunit beta	nuclear transcription factor Y subunit beta-like [Source:NCBI gene;Acc:106609347]	protein_coding	679	550	401	574	436	691	359	297	366	463	408	277	483	502	423	535	439	555	395	344	346	434	418	399	439.52	490	389	0.872968	-0.196	-3.06	0.00221531
ENSSSAG00000118177				protein_coding	78	72	87	80	71	82	58	41	42	50	40	23	55	66	92	75	72	66	64	47	40	47	41	33	58.09	71	45	0.872968	-0.196	-3.195	0.00139597
ENSSSAG00000041951	SCUBE3	signal peptide, CUB domain and EGF like domain containing 3	signal peptide, CUB and EGF-like domain-containing protein 3 [Source:NCBI gene;Acc:106566910]	protein_coding	120	154	142	123	109	199	66	70	82	96	99	32	85	141	150	115	110	160	73	81	77	90	101	46	102.41	127	78	0.873573	-0.195	-3.242	0.00118901
ENSSSAG00000046425	KIF13B	kinesin family member 13B	kinesin-like protein KIF13B [Source:NCBI gene;Acc:106610714]	protein_coding	341	245	264	263	228	380	166	171	204	161	187	167	242	224	279	245	230	305	183	198	193	151	192	241	223.48	254	193	0.873573	-0.195	-2.985	0.00283366
ENSSSAG00000089556	CLASRP	CLK4 associating serine/arginine rich protein	CLK4 associating serine/arginine rich protein [Source:NCBI gene;Acc:106612486]	protein_coding	653	495	499	533	423	601	359	337	376	380	422	278	464	452	527	497	426	483	395	390	355	357	433	401	431.58	475	388	0.873573	-0.195	-3.209	0.00133079
ENSSSAG00000005496	TARS1	threonyl-tRNA synthetase 1		protein_coding	494	415	351	386	346	398	251	260	298	329	270	216	351	379	371	360	349	320	276	301	282	309	277	311	323.7	355	293	0.874179	-0.194	-3.246	0.00117039
ENSSSAG00000043478	ZNF469	zinc finger protein 469	uncharacterized LOC106561431 [Source:NCBI gene;Acc:106561431]	protein_coding	57	48	22	36	23	48	17	12	12	19	25	7	41	44	23	34	23	39	19	14	11	18	26	10	25.03	34	16	0.874179	-0.194	-3.554	0.000379592
ENSSSAG00000052108	SUN1	Sad1 and UNC84 domain containing 1		protein_coding	973	653	644	1072	753	792	441	460	541	589	577	211	692	596	680	999	759	636	485	532	511	553	591	304	611.59	727	496	0.874179	-0.194	-3.085	0.00203312
ENSSSAG00000070410	SGSM1	small G protein signaling modulator 1	small G protein signaling modulator 1-like [Source:NCBI gene;Acc:106585677]	protein_coding	23	36	25	33	45	44	7	17	15	13	18	7	16	33	26	31	45	35	8	20	14	12	18	10	22.45	31	14	0.874179	-0.194	-3.61	0.000305702
ENSSSAG00000083857	CD28		T-cell-specific surface glycoprotein CD28-like [Source:NCBI gene;Acc:106575091]	protein_coding	250	117	91	215	119	179	58	58	100	88	115	48	178	107	96	200	120	144	64	67	94	83	118	69	111.65	141	82	0.874179	-0.194	-3.322	0.000895108
ENSSSAG00000106365	ENDOD1		endonuclease domain-containing 1 protein-like [Source:NCBI gene;Acc:106591776]	protein_coding	41	39	32	54	47	18	14	11	12	13	0	11	29	36	34	50	47	14	15	13	11	12	0	16	23.19	35	11	0.874179	-0.194	-3.645	0.000267761
ENSSSAG00000008158	SH3KBP1	SH3 domain containing kinase binding protein 1	SH3 domain-containing kinase-binding protein 1-like [Source:NCBI gene;Acc:106579452]	protein_coding	632	357	377	630	332	606	229	271	248	340	368	180	449	326	398	587	335	487	252	314	234	319	377	260	361.45	430	293	0.874785	-0.193	-3.075	0.00210459
ENSSSAG00000061218	ZFYVE28	zinc finger FYVE-type containing 28	lateral signaling target protein 2 homolog [Source:NCBI gene;Acc:106611996]	protein_coding	213	216	164	219	195	280	127	147	119	170	121	60	151	197	173	204	197	225	140	170	112	160	124	87	161.64	191	132	0.875391	-0.192	-3.034	0.00241659
ENSSSAG00000067298	DHX15	DEAH-box helicase 15	pre-mRNA-splicing factor ATP-dependent RNA helicase DHX15-like [Source:NCBI gene;Acc:106577609]	protein_coding	125	106	105	128	79	138	62	52	91	71	83	40	89	97	111	119	80	111	68	60	86	67	85	58	85.83	101	71	0.875391	-0.192	-3.02	0.00252826
ENSSSAG00000069935	PPP1R9B	protein phosphatase 1 regulatory subunit 9B	neurabin-2 [Source:NCBI gene;Acc:100380747]	protein_coding	72	49	44	42	37	58	25	28	22	25	37	16	51	45	46	39	37	47	28	32	21	23	38	23	35.88	44	28	0.875391	-0.192	-3.212	0.00132028
ENSSSAG00000074559	PTPN12	protein tyrosine phosphatase non-receptor type 12	Tyrosine-protein phosphatase non-receptor type 12 [Source:NCBI gene;Acc:100380432]	protein_coding	1876	1347	970	1654	1172	1482	871	997	1007	803	972	453	1333	1230	1024	1542	1181	1190	958	1154	951	753	996	653	1080.6	1250	911	0.875998	-0.191	-2.959	0.00308914
ENSSSAG00000078690	EOGT	EGF domain specific O-linked N-acetylglucosamine transferase	EGF domain-specific O-linked N-acetylglucosamine transferase-like [Source:NCBI gene;Acc:106565831]	protein_coding	124	103	58	81	73	131	36	49	50	59	62	48	88	94	61	76	74	105	40	57	47	55	64	69	69.12	83	55	0.875998	-0.191	-3.102	0.00192407
ENSSSAG00000080372	SNRNP27	small nuclear ribonucleoprotein U4/U6.U5 subunit 27	U4/U6.U5 small nuclear ribonucleoprotein 27 kDa protein-like [Source:NCBI gene;Acc:106585104]	protein_coding	263	223	171	201	161	257	159	101	142	113	156	103	187	204	181	187	162	206	175	117	134	106	160	149	163.96	188	140	0.875998	-0.191	-2.946	0.00321455
ENSSSAG00000098765	LFNG	LFNG O-fucosylpeptide 3-beta-N-acetylglucosaminyltransferase	beta-1,3-N-acetylglucosaminyltransferase lunatic fringe-like [Source:NCBI gene;Acc:106607332]	protein_coding	240	187	201	264	184	436	100	98	107	193	148	43	171	171	212	246	185	350	110	113	101	181	152	62	171.21	222	120	0.875998	-0.191	-3.405	0.000661419
ENSSSAG00000089760	SIX4	SIX homeobox 4	homeobox protein SIX5-like [Source:NCBI gene;Acc:106612495]	protein_coding	48	52	42	51	47	65	23	16	27	41	32	13	34	47	44	48	47	52	25	19	26	38	33	19	36.03	45	27	0.876606	-0.19	-3.263	0.00110411
ENSSSAG00000121776	IGFLR1	IGF like family receptor 1	Transmembrane protein 149 [Source:NCBI gene;Acc:100380391]	protein_coding	103	122	69	108	98	124	47	57	38	42	62	8	73	111	73	101	99	100	52	66	36	39	64	12	68.71	93	45	0.876606	-0.19	-3.518	0.000434364
ENSSSAG00000003314	ZFYVE21	zinc finger FYVE-type containing 21	zinc finger FYVE domain-containing protein 21-like [Source:NCBI gene;Acc:106610961]	protein_coding	303	341	232	293	240	376	214	189	195	184	213	114	215	311	245	273	242	302	235	219	184	173	218	164	231.87	265	199	0.877214	-0.189	-2.909	0.00362865
ENSSSAG00000003871	C1S	complement C1s	complement C1s subcomponent-like [Source:NCBI gene;Acc:106605730]	protein_coding	1018	500	429	682	350	792	221	318	224	336	413	285	724	457	453	636	353	636	243	368	212	315	423	411	435.83	543	329	0.877214	-0.189	-3.22	0.00128061
ENSSSAG00000007522	BMP4	bone morphogenetic protein 4	bone morphogenetic protein 4-like [Source:NCBI gene;Acc:106611121]	protein_coding	177	156	76	89	89	119	47	49	57	83	86	30	126	142	80	83	90	96	52	57	54	78	88	43	82.36	103	62	0.877822	-0.188	-3.215	0.00130231
ENSSSAG00000037545	NR1D2	nuclear receptor subfamily 1 group D member 2	nuclear receptor subfamily 1 group D member 2-like [Source:NCBI gene;Acc:106582110]	protein_coding	217	279	210	310	233	335	162	122	156	184	191	124	154	255	222	289	235	269	178	141	147	173	196	179	203.13	237	169	0.877822	-0.188	-2.946	0.0032166
ENSSSAG00000072026	CPXM1	carboxypeptidase X, M14 family member 1	probable carboxypeptidase X1 [Source:NCBI gene;Acc:106611648]	protein_coding	152	162	96	81	84	223	35	46	50	71	97	24	108	148	101	76	85	179	39	53	47	67	99	35	86.35	116	57	0.877822	-0.188	-3.492	0.000478782
ENSSSAG00000080970	CRISPLD2	cysteine rich secretory protein LCCL domain containing 2	Cysteine-rich secretory protein LCCL domain-containing 2 [Source:NCBI gene;Acc:100380311]	protein_coding	367	388	263	341	316	495	136	139	145	244	324	110	261	354	278	318	318	398	150	161	137	229	332	159	257.82	321	195	0.877822	-0.188	-3.208	0.00133615
ENSSSAG00000106635	ZRSR2	zinc finger CCCH-type, RNA binding motif and serine/arginine rich 2	U2 small nuclear ribonucleoprotein auxiliary factor 35 kDa subunit-related protein 2-like [Source:NCBI gene;Acc:106575977]	protein_coding	325	207	229	264	209	280	163	141	157	207	193	123	231	189	242	246	211	225	179	163	148	194	198	177	200.3	224	176	0.877822	-0.188	-2.901	0.00371745
ENSSSAG00000007550	EZH1	enhancer of zeste 1 polycomb repressive complex 2 subunit	histone-lysine N-methyltransferase EZH1-like [Source:NCBI gene;Acc:106607313]	protein_coding	210	229	158	208	123	280	99	88	84	84	165	84	149	209	167	194	124	225	109	102	79	79	169	121	143.93	178	110	0.87904	-0.186	-3.158	0.00158624
ENSSSAG00000045862	FAM53B	family with sequence similarity 53 member B	protein FAM53B-like [Source:NCBI gene;Acc:106577041]	protein_coding	327	226	224	264	213	298	181	185	190	196	167	103	232	206	237	246	215	239	199	214	179	184	171	149	205.98	229	183	0.87904	-0.186	-2.893	0.00381161
ENSSSAG00000049689	CTSF	cathepsin F	cathepsin W [Source:NCBI gene;Acc:100195177]	protein_coding	158	170	97	122	119	168	69	75	88	79	119	55	112	155	102	114	120	135	76	87	83	74	122	79	104.98	123	87	0.87904	-0.186	-2.941	0.0032684
ENSSSAG00000063692	AUTS2	activator of transcription and developmental regulator AUTS2	autism susceptibility gene 2 protein-like [Source:NCBI gene;Acc:106580457]	protein_coding	497	409	466	530	389	523	263	239	396	379	293	242	353	374	492	494	392	420	289	277	374	356	300	349	372.49	421	324	0.87904	-0.186	-2.857	0.00427443
ENSSSAG00000078173	ANKRD39	ankyrin repeat domain 39	ankyrin repeat domain 39 [Source:NCBI gene;Acc:106579868]	protein_coding	144	116	119	112	100	150	93	77	80	75	77	57	102	106	126	104	101	120	102	89	76	70	79	82	96.51	110	83	0.87904	-0.186	-2.871	0.00409649
ENSSSAG00000097435	NRF1	nuclear respiratory factor 1	nuclear respiratory factor 1 [Source:NCBI gene;Acc:106609786]	protein_coding	163	170	135	121	107	152	95	77	90	119	85	46	116	155	143	113	108	122	105	89	85	112	87	66	108.34	126	91	0.87904	-0.186	-2.9	0.00372868
ENSSSAG00000071417	MOSPD2	motile sperm domain containing 2	motile sperm domain-containing protein 2-like [Source:NCBI gene;Acc:106574402]	protein_coding	455	346	278	308	294	391	250	214	212	285	250	168	323	316	294	287	296	314	275	248	200	267	256	242	276.6	305	248	0.879649	-0.185	-2.943	0.00325457
ENSSSAG00000076587	SLC25A27	solute carrier family 25 member 27	solute carrier family 25 member 27 [Source:NCBI gene;Acc:106607855]	protein_coding	1494	983	757	1117	809	1236	619	581	721	944	785	365	1062	898	799	1041	815	993	681	672	681	886	805	526	821.6	935	708	0.879649	-0.185	-2.851	0.00435756
ENSSSAG00000097718				protein_coding	145	124	99	101	75	151	53	62	56	80	95	40	103	113	105	94	76	121	58	72	53	75	97	58	85.41	102	69	0.879649	-0.185	-2.99	0.00278729
ENSSSAG00000007896	CHST10	carbohydrate sulfotransferase 10	Carbohydrate sulfotransferase 10 [Source:NCBI gene;Acc:100194928]	protein_coding	134	144	79	110	61	147	56	44	65	62	80	48	95	132	83	103	61	118	62	51	61	58	82	69	81.3	99	64	0.880259	-0.184	-3.059	0.00221714
ENSSSAG00000063469	GASK1B	golgi associated kinase 1B	golgi associated kinase 1B [Source:NCBI gene;Acc:106604529]	protein_coding	107	97	85	93	97	163	59	47	47	53	83	50	76	89	90	87	98	131	65	54	44	50	85	72	78.36	95	62	0.880259	-0.184	-3.048	0.00230413
ENSSSAG00000066152	STOM	stomatin	erythrocyte band 7 integral membrane protein-like [Source:NCBI gene;Acc:106565434]	protein_coding	133	93	71	154	109	148	40	55	91	42	76	25	95	85	75	144	110	119	44	64	86	39	78	36	81.14	105	58	0.880259	-0.184	-3.301	0.000961718
ENSSSAG00000078803	SRGAP3	SLIT-ROBO Rho GTPase activating protein 3	SLIT-ROBO Rho GTPase-activating protein 3-like [Source:NCBI gene;Acc:106565341]	protein_coding	279	171	178	294	155	269	130	122	122	177	151	78	198	156	188	274	156	216	143	141	115	166	155	112	168.46	198	139	0.880259	-0.184	-2.927	0.00341859
ENSSSAG00000015277	SRPK2	SRSF protein kinase 2	SRSF protein kinase 2-like [Source:NCBI gene;Acc:106560984]	protein_coding	297	291	213	344	259	320	143	154	150	217	246	86	211	266	225	321	261	257	157	178	142	204	252	124	216.45	257	176	0.880869	-0.183	-2.938	0.00330246
ENSSSAG00000053885	FLI1	Fli-1 proto-oncogene, ETS transcription factor	retroviral integration site protein Fli-1 homolog [Source:NCBI gene;Acc:106605226]	protein_coding	499	313	279	381	257	421	187	205	203	323	262	140	355	286	295	355	259	338	206	237	192	303	269	202	274.63	315	235	0.880869	-0.183	-2.824	0.0047477
ENSSSAG00000074371	MTA3	metastasis associated 1 family member 3	metastasis-associated protein MTA3-like [Source:NCBI gene;Acc:106589409]	protein_coding	484	433	392	399	322	477	297	225	255	299	339	216	344	396	414	372	325	383	327	260	241	281	347	311	333.37	372	294	0.880869	-0.183	-2.819	0.0048206
ENSSSAG00000084431	TEX2	testis expressed 2	testis-expressed sequence 2 protein-like [Source:NCBI gene;Acc:106564888]	protein_coding	152	93	75	105	73	130	58	62	67	58	76	47	108	85	79	98	74	104	64	72	63	54	78	68	78.91	91	66	0.880869	-0.183	-2.872	0.00408508
ENSSSAG00000089562				protein_coding	191	155	103	118	105	216	81	59	107	76	96	75	136	142	109	110	106	173	89	68	101	71	98	108	109.31	129	89	0.880869	-0.183	-2.943	0.00325265
ENSSSAG00000095314	WIPF1	WAS/WASL interacting protein family member 1	WAS/WASL-interacting protein family member 1-like [Source:NCBI gene;Acc:106594394]	protein_coding	920	575	485	832	498	677	368	467	365	509	429	229	654	525	512	776	502	544	405	540	345	478	440	330	504.16	586	423	0.880869	-0.183	-2.872	0.00407306
ENSSSAG00000006213	POLR3A	RNA polymerase III subunit A	RNA polymerase III subunit A [Source:NCBI gene;Acc:106577378]	protein_coding	147	127	87	110	128	146	64	77	65	86	95	62	104	116	92	103	129	117	70	89	61	81	97	89	95.79	110	81	0.88148	-0.182	-2.831	0.00464432
ENSSSAG00000041443	RASSF1	Ras association domain family member 1	ras association domain-containing protein 1-like [Source:NCBI gene;Acc:106565172]	protein_coding	68	42	30	18	21	57	7	7	14	13	22	13	48	38	32	17	21	46	8	8	13	12	23	19	23.72	34	14	0.88148	-0.182	-3.572	0.000354649
ENSSSAG00000055315	TOX	thymocyte selection associated high mobility group box	thymocyte selection-associated high mobility group box protein TOX-like [Source:NCBI gene;Acc:106568871]	protein_coding	453	398	356	435	384	478	279	269	272	322	343	150	322	364	376	405	387	384	307	311	257	302	352	216	331.91	373	291	0.88148	-0.182	-2.805	0.00503443
ENSSSAG00000084507	CTSK	cathepsin K	Cathepsin K [Source:NCBI gene;Acc:100195370]	protein_coding	1098	957	643	761	538	1178	405	480	454	491	739	352	780	874	679	709	542	946	446	555	429	461	757	508	640.56	755	526	0.88148	-0.182	-2.912	0.00359589
ENSSSAG00000091389	TEF	TEF transcription factor, PAR bZIP family member	thyrotroph embryonic factor-like [Source:NCBI gene;Acc:106589531]	protein_coding	115	58	48	71	66	93	20	29	26	38	48	41	82	53	51	66	67	75	22	34	25	36	49	59	51.41	66	38	0.88148	-0.182	-3.258	0.00112271
ENSSSAG00000072748	TP53BP2	tumor protein p53 binding protein 2	apoptosis-stimulating of p53 protein 2-like [Source:NCBI gene;Acc:106564779]	protein_coding	114	84	69	88	97	108	46	52	50	58	81	39	81	77	73	82	98	87	51	60	47	54	83	56	70.74	83	58	0.882091	-0.181	-2.878	0.0039992
ENSSSAG00000106050	TMEM86A	transmembrane protein 86A	transmembrane protein 86A [Source:NCBI gene;Acc:100195968]	protein_coding	301	186	164	210	169	210	147	152	141	119	117	73	214	170	173	196	170	169	162	176	133	112	120	105	158.28	182	135	0.882091	-0.181	-2.818	0.00482535
ENSSSAG00000080204	ABR	ABR activator of RhoGEF and GTPase	active breakpoint cluster region-related protein-like [Source:NCBI gene;Acc:106577639]	protein_coding	110	79	62	103	77	63	43	47	59	57	46	27	78	72	65	96	78	51	47	54	56	53	47	39	61.42	73	49	0.882703	-0.18	-2.933	0.00335818
ENSSSAG00000095040	CRELD1	cysteine rich with EGF like domains 1	thrombomodulin [Source:ZFIN;Acc:ZDB-GENE-110411-281]	protein_coding	163	145	89	100	119	208	48	31	54	64	121	37	116	132	94	93	120	167	53	36	51	60	124	53	91.63	120	63	0.882703	-0.18	-3.345	0.000823045
ENSSSAG00000107372	RALYL	RALY RNA binding protein like	RALY RNA binding protein like [Source:NCBI gene;Acc:106590206]	protein_coding	12	13	15	17	12	15	4	6	1	2	6	3	9	12	16	16	12	12	4	7	1	2	6	4	8.41	13	4	0.882703	-0.18	-3.586	0.000335193
ENSSSAG00000003904	ING4	inhibitor of growth family member 4	inhibitor of growth protein 4-like [Source:NCBI gene;Acc:106605735]	protein_coding	157	101	68	72	95	129	54	44	60	76	73	45	112	92	72	67	96	104	59	51	57	71	75	65	76.68	90	63	0.883315	-0.179	-2.88	0.00397745
ENSSSAG00000008559	FIGNL1	fidgetin like 1	fidgetin like 1 [Source:NCBI gene;Acc:106604764]	protein_coding	224	151	139	137	135	198	105	107	127	122	113	70	159	138	147	128	136	159	116	124	120	114	116	101	129.77	144	115	0.883315	-0.179	-2.769	0.00561477
ENSSSAG00000039152				protein_coding	176	110	129	122	108	185	96	77	91	102	95	57	125	100	136	114	109	149	106	89	86	96	97	82	107.4	122	93	0.883315	-0.179	-2.76	0.00578183
ENSSSAG00000054326	NCK2	NCK adaptor protein 2	cytoplasmic protein NCK2-like [Source:NCBI gene;Acc:106575249]	protein_coding	152	72	94	71	69	134	52	50	64	55	66	37	108	66	99	66	70	108	57	58	60	52	68	53	72.04	86	58	0.883315	-0.179	-2.936	0.00332844
ENSSSAG00000061533	ARHGAP20	Rho GTPase activating protein 20	T-cell activation GTPase activating protein [Source:NCBI gene;Acc:100196700]	protein_coding	566	227	227	505	431	431	168	187	214	269	273	109	402	207	240	471	434	346	185	216	202	252	280	157	282.78	350	215	0.883315	-0.179	-3.085	0.00203669
ENSSSAG00000091114	RDH10	retinol dehydrogenase 10	retinol dehydrogenase 10 [Source:NCBI gene;Acc:106579731]	protein_coding	110	77	73	85	58	121	25	55	31	48	59	36	78	70	77	79	58	97	28	64	29	45	60	52	61.53	76	46	0.883315	-0.179	-3.129	0.00175293
ENSSSAG00000102076	IL17RE		interleukin-17 receptor E-like [Source:NCBI gene;Acc:106571879]	protein_coding	474	284	248	498	395	426	169	227	249	269	269	94	337	259	262	464	398	342	186	263	235	252	276	136	284.17	344	225	0.883315	-0.179	-2.981	0.00287334
ENSSSAG00000005923	ORC2	origin recognition complex subunit 2	origin recognition complex subunit 2 [Source:NCBI gene;Acc:100380835]	protein_coding	292	232	185	259	186	341	118	135	164	214	192	91	208	212	195	241	187	274	130	156	155	201	197	131	190.61	220	162	0.883928	-0.178	-2.772	0.00557852
ENSSSAG00000050878	FLVCR2	FLVCR heme transporter 2	feline leukemia virus subgroup C receptor-related protein 2-like [Source:NCBI gene;Acc:106608296]	protein_coding	124	82	76	105	79	109	50	62	71	76	58	40	88	75	80	98	80	88	55	72	67	71	59	58	74.21	85	64	0.883928	-0.178	-2.753	0.00590574
ENSSSAG00000067833	BIN2	bridging integrator 2	bridging integrator 2-like [Source:NCBI gene;Acc:106583643]	protein_coding	567	350	314	538	276	449	228	237	258	311	301	119	403	320	332	501	278	361	251	274	244	292	309	172	311.27	366	257	0.883928	-0.178	-2.846	0.00442039
ENSSSAG00000072531	MYO1E	myosin IE	myosin IE [Source:NCBI gene;Acc:106587337]	protein_coding	86	76	41	53	54	80	38	39	36	35	43	25	61	69	43	49	54	64	42	45	34	33	44	36	47.98	57	39	0.883928	-0.178	-2.908	0.00363537
ENSSSAG00000074774	CCN2	cellular communication network factor 2	connective tissue growth factor-like [Source:NCBI gene;Acc:106571301]	protein_coding	319	173	74	81	85	112	53	43	59	40	80	40	227	158	78	76	86	90	58	50	56	38	82	58	87.92	119	57	0.883928	-0.178	-3.434	0.00059523
ENSSSAG00000093382			zinc finger protein 585B-like [Source:NCBI gene;Acc:106564116]	protein_coding	95	103	77	83	73	93	39	56	43	47	71	39	68	94	81	77	74	75	43	65	41	44	73	56	65.83	78	54	0.883928	-0.178	-2.887	0.00389317
ENSSSAG00000042804	CEP85L	centrosomal protein 85 like	centrosomal protein of 85 kDa-like [Source:NCBI gene;Acc:106571383]	protein_coding	106	89	64	86	66	92	43	52	56	45	63	16	75	81	68	80	67	74	47	60	53	42	65	23	61.25	74	48	0.88454	-0.177	-2.953	0.00314313
ENSSSAG00000066423	C1QTNF1	C1q and TNF related 1	complement C1q tumor necrosis factor-related protein 1-like [Source:NCBI gene;Acc:106612072]	protein_coding	30	45	30	49	23	62	8	13	14	7	26	1	21	41	32	46	23	50	9	15	13	7	27	1	23.71	36	12	0.88454	-0.177	-3.572	0.000354823
ENSSSAG00000069896	A2M	alpha-2-macroglobulin	alpha-2-macroglobulin-like [Source:NCBI gene;Acc:106580937]	protein_coding	867	455	403	665	277	635	232	322	266	158	329	221	616	416	425	620	279	510	255	373	251	148	337	319	379.13	478	280	0.88454	-0.177	-3.151	0.0016261
ENSSSAG00000077865	CPN		calphotin-like [Source:NCBI gene;Acc:106603196]	protein_coding	44	71	59	73	47	96	26	29	25	28	49	16	31	65	62	68	47	77	29	34	24	26	50	23	44.69	58	31	0.88454	-0.177	-3.296	0.000982243
ENSSSAG00000001405			zinc finger protein 271-like [Source:NCBI gene;Acc:106564415]	protein_coding	111	45	76	52	52	80	37	39	27	35	43	22	79	41	80	48	52	64	41	45	26	33	44	32	48.78	61	37	0.885154	-0.176	-3.098	0.00194504
ENSSSAG00000081088	STK38	serine/threonine kinase 38	Serine/threonine-protein kinase 38 [Source:NCBI gene;Acc:100380320]	protein_coding	335	211	191	257	161	270	83	121	159	188	184	75	238	193	202	240	162	217	91	140	150	176	189	108	175.49	209	142	0.885154	-0.176	-2.869	0.00411917
ENSSSAG00000103400	SOD3	superoxide dismutase 3	superoxide dismutase 3 [Source:NCBI gene;Acc:100195733]	protein_coding	316	273	223	196	197	236	132	146	152	184	202	83	225	249	235	183	199	190	145	169	144	173	207	120	186.44	214	160	0.885154	-0.176	-2.735	0.00623329
ENSSSAG00000057672	TSPAN9	tetraspanin 9	tetraspanin-9-like [Source:NCBI gene;Acc:106609467]	protein_coding	477	373	264	356	275	614	237	185	209	207	280	208	339	341	279	332	277	493	261	214	197	194	287	300	292.83	344	242	0.885768	-0.175	-2.808	0.00499072
ENSSSAG00000077268	PACS1	phosphofurin acidic cluster sorting protein 1	phosphofurin acidic cluster sorting protein 1-like [Source:NCBI gene;Acc:106602979]	protein_coding	90	76	75	120	94	108	68	38	54	64	56	22	64	69	79	112	95	87	75	44	51	60	57	32	68.74	84	53	0.885768	-0.175	-2.981	0.00286994
ENSSSAG00000120445				protein_coding	587	556	391	687	452	634	311	401	313	387	374	155	417	508	413	640	456	509	342	464	296	363	383	224	417.9	490	345	0.885768	-0.175	-2.812	0.00492764
ENSSSAG00000046622	MAP4K2	mitogen-activated protein kinase kinase kinase kinase 2	mitogen-activated protein kinase kinase kinase kinase 2-like [Source:NCBI gene;Acc:106563748]	protein_coding	211	111	124	185	113	197	76	104	84	79	114	36	150	101	131	172	114	158	84	120	79	74	117	52	112.75	138	88	0.886382	-0.174	-2.973	0.00295188
ENSSSAG00000072540	SFTPB		proactivator polypeptide-like [Source:NCBI gene;Acc:106585263]	protein_coding	1267	861	694	991	710	906	649	666	634	516	568	411	901	786	733	924	716	728	714	771	599	484	582	593	710.77	798	624	0.886382	-0.174	-2.674	0.00749962
ENSSSAG00000086423	MIF4GD	MIF4G domain containing	MIF4G domain-containing protein B [Source:NCBI gene;Acc:106601806]	protein_coding	111	98	66	79	87	75	62	38	56	39	60	37	79	90	70	74	88	60	68	44	53	37	62	53	64.68	77	53	0.886382	-0.174	-2.837	0.0045534
ENSSSAG00000000406	MPRIP	myosin phosphatase Rho interacting protein	centrosome-associated protein CEP250-like [Source:NCBI gene;Acc:106600690]	protein_coding	49	64	43	44	40	62	35	20	24	24	31	7	35	58	45	41	40	50	39	23	23	23	32	10	34.88	45	25	0.887611	-0.172	-3.175	0.00150037
ENSSSAG00000001212	DDX17	DEAD-box helicase 17	probable ATP-dependent RNA helicase DDX17 [Source:NCBI gene;Acc:106601225]	protein_coding	670	759	568	750	546	718	425	455	505	457	521	308	476	693	600	699	550	577	468	526	477	429	534	444	539.44	599	480	0.887611	-0.172	-2.655	0.0079415
ENSSSAG00000002734	MATK	megakaryocyte-associated tyrosine kinase	megakaryocyte-associated tyrosine-protein kinase-like [Source:NCBI gene;Acc:106573821]	protein_coding	212	101	88	131	86	115	59	89	48	50	61	49	151	92	93	122	87	92	65	103	45	47	63	71	85.86	106	66	0.887611	-0.172	-3.015	0.00256597
ENSSSAG00000069138	ESF1	ESF1 nucleolar pre-rRNA processing protein homolog	ESF1 homolog [Source:NCBI gene;Acc:106564836]	protein_coding	217	142	190	194	147	251	110	106	100	166	116	92	154	130	201	181	148	202	121	123	94	156	119	133	146.71	169	124	0.887611	-0.172	-2.707	0.00678299
ENSSSAG00000081201	CRY1	cryptochrome circadian regulator 1	cryptochrome-1-like [Source:NCBI gene;Acc:106565112]	protein_coding	789	798	540	883	1093	675	381	323	484	519	610	369	561	729	570	823	1102	542	419	374	457	487	625	532	601.75	721	482	0.887611	-0.172	-2.865	0.00417534
ENSSSAG00000004697	MSTO1	misato mitochondrial distribution and morphology regulator 1	misato mitochondrial distribution and morphology regulator 1 [Source:NCBI gene;Acc:106569866]	protein_coding	218	164	184	167	140	190	118	105	96	161	119	72	155	150	194	156	141	153	130	121	91	151	122	104	138.94	158	120	0.888227	-0.171	-2.652	0.00799836
ENSSSAG00000010021	EPDR1	ependymin related 1	ependymin-like [Source:NCBI gene;Acc:106563665]	protein_coding	11	0	1	72	1	417	0	0	1	5	2	0	8	0	1	67	1	335	0	0	1	5	2	0	34.96	69	1	0.888227	-0.171	-3.212	0.00131793
ENSSSAG00000068370	NOM1	nucleolar protein with MIF4G domain 1	nucleolar protein with MIF4G domain 1 [Source:NCBI gene;Acc:106590101]	protein_coding	155	114	147	164	117	162	76	65	75	127	101	67	110	104	155	153	118	130	84	75	71	119	104	97	109.95	128	92	0.888227	-0.171	-2.739	0.00616147
ENSSSAG00000108796	FAM199X	family with sequence similarity 199, X-linked	protein FAM199X-like [Source:NCBI gene;Acc:106611985]	protein_coding	1065	792	835	895	686	1068	644	583	689	730	626	437	757	723	882	834	691	858	708	675	651	685	642	630	728	791	665	0.888227	-0.171	-2.834	0.00459057
ENSSSAG00000111110	SENP5	SUMO specific peptidase 5	sentrin-specific protease 5-like [Source:NCBI gene;Acc:106598790]	protein_coding	82	70	66	92	67	92	46	39	52	68	48	30	58	64	70	86	68	74	51	45	49	64	49	43	60.02	70	50	0.888227	-0.171	-2.709	0.00674016
ENSSSAG00000006857	TCF7	transcription factor 7	transcription factor 7-like 2 [Source:NCBI gene;Acc:106567524]	protein_coding	398	203	253	408	231	443	131	141	235	237	180	60	283	185	267	380	233	356	144	163	222	222	185	87	227.25	284	170	0.888843	-0.17	-3.025	0.00248566
ENSSSAG00000040658	COLEC12	collectin subfamily member 12	C-type lectin domain family 4 member E-like [Source:NCBI gene;Acc:106605088]	protein_coding	458	339	188	262	197	428	148	135	162	178	264	124	326	310	198	244	199	344	163	156	153	167	271	179	225.72	270	182	0.888843	-0.17	-2.833	0.00460447
ENSSSAG00000046609	ARHGAP9	Rho GTPase activating protein 9	rho GTPase-activating protein 12-like [Source:NCBI gene;Acc:106566136]	protein_coding	319	237	254	449	353	441	134	163	186	230	264	155	227	216	268	419	356	354	147	189	176	216	271	224	255.13	307	204	0.888843	-0.17	-2.857	0.0042807
ENSSSAG00000046690	ZNF385D	zinc finger protein 385D	zinc finger protein 385D-like [Source:NCBI gene;Acc:106588890]	protein_coding	89	60	65	82	62	105	49	42	53	44	49	14	63	55	69	76	62	84	54	49	50	41	50	20	56.18	68	44	0.888843	-0.17	-2.894	0.00379974
ENSSSAG00000064204	TCF7L2	transcription factor 7 like 2	transcription factor 7-like 2 [Source:NCBI gene;Acc:106603814]	protein_coding	345	149	186	289	196	298	105	155	152	154	171	63	245	136	196	269	198	239	116	179	144	144	175	91	177.75	214	142	0.888843	-0.17	-2.862	0.00420575
ENSSSAG00000086197	MTURN	maturin, neural progenitor differentiation regulator homolog	maturin [Source:NCBI gene;Acc:106588759]	protein_coding	147	139	77	100	122	140	90	62	93	52	65	47	104	127	81	93	123	112	99	72	88	49	67	68	90.26	107	74	0.888843	-0.17	-2.786	0.00534123
ENSSSAG00000113166	SLC9A3R1	SLC9A3 regulator 1	Na(+)/H(+) exchange regulatory cofactor NHE-RF1-like [Source:NCBI gene;Acc:106606975]	protein_coding	229	158	123	153	114	213	83	99	90	110	140	71	163	144	130	143	115	171	91	115	85	103	144	102	125.46	144	107	0.888843	-0.17	-2.672	0.00753794
ENSSSAG00000006570	UNC13D	unc-13 homolog D	unc-13 homolog D [Source:NCBI gene;Acc:100194820]	protein_coding	521	315	285	362	221	382	210	208	201	262	274	116	370	288	301	337	223	307	231	241	190	246	281	167	265.12	304	226	0.889459	-0.169	-2.655	0.0079204
ENSSSAG00000055633	MPP4	membrane palmitoylated protein 4	MAGUK p55 subfamily member 4-like [Source:NCBI gene;Acc:106582575]	protein_coding	22	20	34	27	24	21	9	11	6	11	4	10	16	18	36	25	24	17	10	13	6	10	4	14	16.1	23	10	0.889459	-0.169	-3.467	0.000526221
ENSSSAG00000084818	VAV1	vav guanine nucleotide exchange factor 1	guanine nucleotide exchange factor VAV3-like [Source:NCBI gene;Acc:106569814]	protein_coding	425	294	286	407	269	405	217	224	246	295	256	130	302	269	302	379	271	325	239	259	232	277	262	187	275.44	308	243	0.889459	-0.169	-2.605	0.0091995
ENSSSAG00000044784	PBRM1	polybromo 1		protein_coding	99	72	56	66	57	86	28	41	43	60	54	28	70	66	59	62	57	69	31	47	41	56	55	40	54.52	64	45	0.890076	-0.168	-2.719	0.00654284
ENSSSAG00000048830	IGHM			protein_coding	1264	595	295	1170	120	363	116	85	71	77	428	55	898	543	311	1091	121	292	128	98	67	72	439	79	344.97	543	147	0.890076	-0.168	-3.509	0.000449428
ENSSSAG00000063247	ARHGEF6	Rac/Cdc42 guanine nucleotide exchange factor 6	rho guanine nucleotide exchange factor 6-like [Source:NCBI gene;Acc:106611722]	protein_coding	566	348	304	471	294	494	216	280	261	334	304	161	402	318	321	439	296	397	238	324	247	313	312	232	319.88	362	278	0.890076	-0.168	-2.599	0.00933686
ENSSSAG00000065565	SMIM29	small integral membrane protein 29	uncharacterized protein C3orf18-like [Source:NCBI gene;Acc:106572343]	protein_coding	240	178	160	204	162	155	124	110	128	144	137	75	171	163	169	190	163	124	136	127	121	135	140	108	145.69	163	128	0.890076	-0.168	-2.589	0.00961969
ENSSSAG00000000262	GMCL1	germ cell-less 1, spermatogenesis associated	germ cell-less protein-like 1 [Source:NCBI gene;Acc:106564898]	protein_coding	334	250	206	251	233	283	133	170	222	179	200	139	237	228	217	234	235	227	146	197	210	168	205	200	208.79	230	188	0.890693	-0.167	-2.605	0.00919086
ENSSSAG00000007182	PLD4	phospholipase D family member 4	phospholipase D4-like [Source:NCBI gene;Acc:106583826]	protein_coding	330	171	133	226	163	199	112	154	131	78	87	66	235	156	140	211	164	160	123	178	124	73	89	95	145.72	178	114	0.890693	-0.167	-2.884	0.00392852
ENSSSAG00000007864	SLC10A3	solute carrier family 10 member 3	P3 protein [Source:NCBI gene;Acc:100196893]	protein_coding	118	112	81	107	78	104	55	57	64	90	71	38	84	102	86	100	79	84	61	66	60	84	73	55	77.71	89	66	0.890693	-0.167	-2.61	0.00905568
ENSSSAG00000045584	IKZF3	IKAROS family zinc finger 3	zinc finger protein Aiolos-like [Source:NCBI gene;Acc:106564952]	protein_coding	540	340	338	577	455	411	249	258	271	366	280	105	384	311	357	538	459	330	274	299	256	343	287	151	332.34	396	268	0.890693	-0.167	-2.776	0.00550956
ENSSSAG00000047284	KLHL3	kelch like family member 3	kelch-like protein 3 [Source:NCBI gene;Acc:106611969]	protein_coding	180	162	103	169	132	191	83	80	111	118	117	86	128	148	109	158	133	153	91	93	105	111	120	124	122.67	138	107	0.890693	-0.167	-2.584	0.0097576
ENSSSAG00000047892	KLHL6	kelch like family member 6	kelch like family member 6 [Source:NCBI gene;Acc:100194950]	protein_coding	391	174	187	300	181	265	121	159	131	184	176	80	278	159	197	280	182	213	133	184	124	173	180	115	184.87	218	152	0.890693	-0.167	-2.732	0.00629196
ENSSSAG00000067404	BICC1	BicC family RNA binding protein 1	BicC family RNA binding protein 1 [Source:NCBI gene;Acc:106577067]	protein_coding	197	185	108	96	105	221	50	67	98	68	116	60	140	169	114	89	106	177	55	78	93	64	119	87	107.51	132	83	0.890693	-0.167	-2.946	0.00322076
ENSSSAG00000114928	PAQR7	progestin and adipoQ receptor family member 7	membrane progestin receptor alpha-B-like [Source:NCBI gene;Acc:106570240]	protein_coding	97	89	80	59	60	80	22	34	41	58	57	35	69	81	84	55	60	64	24	39	39	54	58	50	56.67	69	44	0.890693	-0.167	-2.887	0.00388706
ENSSSAG00000042011	PTGIS	prostaglandin I2 synthase	prostacyclin synthase-like [Source:NCBI gene;Acc:106565585]	protein_coding	155	181	87	102	115	179	55	57	91	109	91	31	110	165	92	95	116	144	61	66	86	102	93	45	97.9	120	76	0.89131	-0.166	-2.905	0.00366888
ENSSSAG00000047458	CLDN5	claudin 5	claudin 5b [Source:ZFIN;Acc:ZDB-GENE-041010-140]	protein_coding	166	137	85	99	84	212	28	60	82	53	82	55	118	125	90	92	85	170	31	69	77	50	84	79	89.24	113	65	0.89131	-0.166	-3.07	0.00213785
ENSSSAG00000058574	SLC43A2	solute carrier family 43 member 2	large neutral amino acids transporter small subunit 4-like [Source:NCBI gene;Acc:106612657]	protein_coding	316	313	134	309	256	322	116	128	158	149	245	87	225	286	141	288	258	259	128	148	149	140	251	125	199.83	243	157	0.89131	-0.166	-2.857	0.0042771
ENSSSAG00000071153	PCMTD1	protein-L-isoaspartate (D-aspartate) O-methyltransferase domain containing 1	protein-L-isoaspartate (D-aspartate) O-methyltransferase domain containing 1 [Source:NCBI gene;Acc:106599812]	protein_coding	127	112	131	143	147	154	89	88	98	78	96	47	90	102	138	133	148	124	98	102	93	73	98	68	105.64	122	89	0.89131	-0.166	-2.655	0.00793524
ENSSSAG00000103773	PRPF6	pre-mRNA processing factor 6	PRP6 pre-mRNA processing factor 6 homolog (S. cerevisiae) [Source:ZFIN;Acc:ZDB-GENE-030131-2575]	protein_coding	37	28	23	26	20	48	8	9	2	17	18	4	26	26	24	24	20	39	9	10	2	16	18	6	18.36	26	10	0.89131	-0.166	-3.482	0.000496847
ENSSSAG00000007434	CALCRL	calcitonin receptor like receptor	calcitonin gene-related peptide type 1 receptor-like [Source:NCBI gene;Acc:106575686]	protein_coding	220	139	131	100	110	166	79	96	95	83	107	39	156	127	138	93	111	133	87	111	90	78	110	56	107.55	126	89	0.891929	-0.165	-2.691	0.0071162
ENSSSAG00000049728	DOCK10	dedicator of cytokinesis 10	dedicator of cytokinesis protein 10-like [Source:NCBI gene;Acc:106612453]	protein_coding	354	294	228	441	442	427	210	197	207	236	287	147	252	269	241	411	445	343	231	228	196	221	294	212	278.54	327	230	0.891929	-0.165	-2.691	0.0071324
ENSSSAG00000073684	GIMAP7	GTPase, IMAP family member 7	GTPase IMAP family member 7-like [Source:NCBI gene;Acc:106608166]	protein_coding	212	173	139	259	203	220	142	98	132	134	136	46	151	158	147	241	205	177	156	113	125	126	139	66	150.33	180	121	0.891929	-0.165	-2.768	0.00564476
ENSSSAG00000076651	MTA1	metastasis associated 1	metastasis associated 1 [Source:NCBI gene;Acc:106602695]	protein_coding	159	113	116	93	81	166	62	66	78	96	88	51	113	103	122	87	82	133	68	76	74	90	90	74	92.7	107	79	0.891929	-0.165	-2.617	0.00887065
ENSSSAG00000082746				protein_coding	519	313	233	427	310	351	274	222	221	257	211	116	369	286	246	398	312	282	301	257	209	241	216	167	273.74	316	232	0.891929	-0.165	-2.614	0.00894021
ENSSSAG00000102249	CDK17	cyclin dependent kinase 17	cyclin-dependent kinase 17-like [Source:NCBI gene;Acc:106576183]	protein_coding	159	135	105	163	95	133	66	79	68	102	99	64	113	123	111	152	96	107	73	91	64	96	101	92	101.62	117	86	0.891929	-0.165	-2.619	0.00882315
ENSSSAG00000104164	NECTIN3		nectin-3-like [Source:NCBI gene;Acc:106586643]	protein_coding	135	71	93	98	89	149	45	85	41	64	51	36	96	65	98	91	90	120	50	98	39	60	52	52	75.88	93	58	0.891929	-0.165	-2.91	0.00361652
ENSSSAG00000110366	ADAM8	ADAM metallopeptidase domain 8	Gamma-tubulin complex component 2 [Source:NCBI gene;Acc:100306764]	protein_coding	180	108	79	109	93	176	38	58	65	81	102	47	128	99	83	102	94	141	42	67	61	76	105	68	88.78	108	70	0.891929	-0.165	-2.847	0.00441577
ENSSSAG00000006176	SFRP1	secreted frizzled related protein 1	Secreted frizzled-related protein 1 [Source:NCBI gene;Acc:100195490]	protein_coding	464	313	191	185	184	286	157	146	195	161	184	101	330	286	202	172	185	230	173	169	184	151	189	146	201.34	234	169	0.892547	-0.164	-2.638	0.00833057
ENSSSAG00000039329	NOP9	NOP9 nucleolar protein	NOP9 nucleolar protein [Source:NCBI gene;Acc:106600221]	protein_coding	119	92	109	114	81	147	65	73	68	69	85	43	85	84	115	106	82	118	72	84	64	65	87	62	85.31	98	72	0.892547	-0.164	-2.597	0.00941102
ENSSSAG00000081610	ARHGAP15	Rho GTPase activating protein 15	rho GTPase-activating protein 15-like [Source:NCBI gene;Acc:106586330]	protein_coding	406	219	182	246	187	287	152	131	128	175	205	126	289	200	192	229	188	230	167	152	121	164	210	182	193.73	221	166	0.892547	-0.164	-2.58	0.00988762
ENSSSAG00000097843	RHOG	ras homolog family member G	rho-related GTP-binding protein RhoG-like [Source:NCBI gene;Acc:106613190]	protein_coding	191	123	85	128	101	146	103	82	84	73	66	46	136	112	90	119	102	117	113	95	79	68	68	66	97.19	113	82	0.892547	-0.164	-2.635	0.00842323
ENSSSAG00000002856	CMKLR1	chemerin chemokine-like receptor 1	chemokine-like receptor 1 [Source:NCBI gene;Acc:106578085]	protein_coding	182	62	61	117	65	131	20	42	47	62	64	31	129	57	64	109	66	105	22	49	44	58	66	45	67.8	88	47	0.893166	-0.163	-3.148	0.00164158
ENSSSAG00000081784			uncharacterized LOC106572505 [Source:NCBI gene;Acc:106572505]	protein_coding	305	135	187	259	172	274	113	124	139	152	149	43	217	123	197	241	173	220	124	143	131	143	153	62	160.73	195	126	0.893166	-0.163	-2.826	0.00471455
ENSSSAG00000000620	FCHSD2	FCH and double SH3 domains 2	F-BAR and double SH3 domains protein 2 [Source:NCBI gene;Acc:100196115]	protein_coding	68	63	58	51	38	88	23	37	20	23	47	17	48	58	61	48	38	71	25	43	19	22	48	25	42.08	54	30	0.893785	-0.162	-3.066	0.00216824
ENSSSAG00000051700	VSIR	V-set immunoregulatory receptor	V-set immunoregulatory receptor [Source:NCBI gene;Acc:106576895]	protein_coding	1829	898	734	1406	877	1282	586	691	561	773	930	303	1300	820	775	1311	884	1030	645	800	530	725	953	437	850.74	1020	682	0.893785	-0.162	-2.749	0.00597839
ENSSSAG00000061846	EHD4	EH domain containing 4	EH domain-containing protein 4 [Source:NCBI gene;Acc:100194743]	protein_coding	128	101	69	98	62	107	47	47	66	41	79	40	91	92	73	91	62	86	52	54	62	38	81	58	70.12	82	58	0.893785	-0.162	-2.677	0.00743151
ENSSSAG00000069040	C1QTNF3	C1q and TNF related 3	multimerin 2 [Source:NCBI gene;Acc:106576706]	protein_coding	390	364	237	244	171	468	95	110	170	139	278	101	277	332	250	227	172	376	105	127	161	130	285	146	215.74	272	159	0.893785	-0.162	-2.996	0.00273843
ENSSSAG00000069972	ID1	inhibitor of DNA binding 1, HLH protein	DNA-binding protein inhibitor ID-1-like [Source:NCBI gene;Acc:106566470]	protein_coding	674	473	335	372	324	714	199	213	287	304	363	262	479	432	354	347	327	573	219	246	271	285	372	378	356.93	419	295	0.893785	-0.162	-2.652	0.00801081
ENSSSAG00000071666	IFFO2	intermediate filament family orphan 2	intermediate filament family orphan 2-like [Source:NCBI gene;Acc:106582958]	protein_coding	13	18	25	25	5	100	2	15	1	2	3	1	9	16	26	23	5	80	2	17	1	2	3	1	15.64	26	4	0.893785	-0.162	-3.401	0.000671663
ENSSSAG00000008392	NR2F1	nuclear receptor subfamily 2 group F member 1	nuclear receptor subfamily 2 group F member 1-A-like [Source:NCBI gene;Acc:106580150]	protein_coding	61	59	50	42	56	64	25	24	36	26	49	13	43	54	53	39	56	51	28	28	34	24	50	19	39.97	49	30	0.894405	-0.161	-2.878	0.0040024
ENSSSAG00000015951	F3	coagulation factor III, tissue factor	tissue factor-like [Source:NCBI gene;Acc:106599203]	protein_coding	159	104	79	92	65	143	45	62	56	71	78	20	113	95	83	86	66	115	50	72	53	67	80	29	75.59	93	58	0.894405	-0.161	-2.847	0.00440848
ENSSSAG00000035678	ANO6	anoctamin 6	anoctamin-6-like [Source:NCBI gene;Acc:106609531]	protein_coding	151	99	102	146	136	209	83	78	85	108	100	51	107	90	108	136	137	168	91	90	80	101	103	74	107.14	124	90	0.894405	-0.161	-2.599	0.00934646
ENSSSAG00000047907	HEPACAM	hepatic and glial cell adhesion molecule	T-cell surface antigen CD2-like [Source:NCBI gene;Acc:106582048]	protein_coding	365	223	224	339	310	306	202	171	168	260	190	91	259	204	237	316	312	246	222	198	159	244	195	131	226.88	262	192	0.894405	-0.161	-2.579	0.00990018
ENSSSAG00000109871	BAMBI	BMP and activin membrane bound inhibitor	BMP and activin membrane-bound inhibitor homolog [Source:NCBI gene;Acc:106590018]	protein_coding	119	80	69	118	85	95	61	44	64	57	64	15	85	73	73	110	86	76	67	51	60	53	66	22	68.47	84	53	0.894405	-0.161	-2.817	0.00484516
ENSSSAG00000015679	ASB1	ankyrin repeat and SOCS box containing 1	ankyrin repeat and SOCS box containing 1 [Source:NCBI gene;Acc:106581864]	protein_coding	63	65	52	50	33	57	29	33	33	28	37	14	45	59	55	47	33	46	32	38	31	26	38	20	39.2	48	31	0.895025	-0.16	-2.766	0.00566967
ENSSSAG00000039945	ACSL1	acyl-CoA synthetase long chain family member 1	long-chain-fatty-acid--CoA ligase 1-like [Source:NCBI gene;Acc:106610003]	protein_coding	462	213	154	239	318	552	140	111	184	179	230	102	328	195	163	223	321	443	154	128	174	168	236	147	223.26	279	168	0.895025	-0.16	-2.925	0.00344074
ENSSSAG00000067388	TMEM178B	transmembrane protein 178B	transmembrane protein 178B-like [Source:NCBI gene;Acc:106584750]	protein_coding	58	50	20	43	28	47	19	20	17	17	29	10	41	46	21	40	28	38	21	23	16	16	30	14	27.85	36	20	0.895025	-0.16	-3.04	0.00236274
ENSSSAG00000079224	P2RY8	P2Y receptor family member 8	P2Y purinoceptor 8 [Source:NCBI gene;Acc:100195699]	protein_coding	225	87	110	216	149	167	90	71	94	125	85	61	160	79	116	201	150	134	99	82	89	117	87	88	116.96	140	94	0.895025	-0.16	-2.725	0.00643854
ENSSSAG00000003781	TLR2	toll like receptor 2	toll-like receptor 2 [Source:NCBI gene;Acc:106608430]	protein_coding	23	17	10	21	15	14	9	7	5	2	5	2	16	16	11	20	15	11	10	8	5	2	5	3	10.08	15	6	0.895646	-0.159	-3.455	0.000550882
ENSSSAG00000074911	ZNF366	zinc finger protein 366	zinc finger protein 366-like [Source:NCBI gene;Acc:106580564]	protein_coding	116	85	67	107	70	96	51	76	40	40	43	34	82	78	71	100	71	77	56	88	38	38	44	49	65.89	80	52	0.895646	-0.159	-2.769	0.00563138
ENSSSAG00000081821	FYB1	FYN binding protein 1	FYN-binding protein-like [Source:NCBI gene;Acc:106613992]	protein_coding	526	377	358	552	376	630	251	271	297	422	335	132	374	344	378	515	379	506	276	314	281	396	343	190	357.97	416	300	0.895646	-0.159	-2.577	0.00997624
ENSSSAG00000054252	PARP8	poly(ADP-ribose) polymerase family member 8	poly [ADP-ribose] polymerase 8-like [Source:NCBI gene;Acc:106585963]	protein_coding	93	86	61	88	79	82	55	43	49	49	70	23	66	79	64	82	80	66	61	50	46	46	72	33	62	73	51	0.896267	-0.158	-2.598	0.00938735
ENSSSAG00000114582				protein_coding	62	54	60	60	50	83	27	43	36	35	38	31	44	49	63	56	50	67	30	50	34	33	39	45	46.64	55	38	0.896267	-0.158	-2.639	0.00832106
ENSSSAG00000122119	CIPC	CLOCK interacting pacemaker	CLOCK-interacting pacemaker-like [Source:NCBI gene;Acc:106571573]	protein_coding	101	137	136	188	148	144	86	79	116	73	68	54	72	125	144	175	149	116	95	91	110	68	70	78	107.69	130	85	0.896267	-0.158	-2.734	0.00625173
ENSSSAG00000043339	DOK2	docking protein 2	docking protein 2 [Source:NCBI gene;Acc:100195155]	protein_coding	186	88	78	122	81	126	47	72	62	77	86	34	132	80	82	114	82	101	52	83	59	72	88	49	82.87	98	67	0.896888	-0.157	-2.654	0.00794775
ENSSSAG00000045708	TXNIP	thioredoxin interacting protein	thioredoxin-interacting protein-like [Source:NCBI gene;Acc:106580182]	protein_coding	14	12	4	12	1	11	0	1	3	1	1	1	10	11	4	11	1	9	0	1	3	1	1	1	4.46	8	1	0.896888	-0.157	-3.378	0.000729685
ENSSSAG00000045634	RASGRP1	RAS guanyl releasing protein 1	RAS guanyl-releasing protein 1-like [Source:NCBI gene;Acc:106611065]	protein_coding	177	95	96	177	108	157	66	54	74	103	95	21	126	87	101	165	109	126	73	62	70	97	97	30	95.26	119	72	0.89751	-0.156	-2.863	0.00419402
ENSSSAG00000049552	GPR34	G protein-coupled receptor 34	probable G-protein coupled receptor 34 [Source:NCBI gene;Acc:106574739]	protein_coding	77	80	68	110	42	90	43	43	50	43	43	34	55	73	72	103	42	72	47	50	47	40	44	49	57.87	70	46	0.89751	-0.156	-2.696	0.00702641
ENSSSAG00000080946	DEF6	DEF6 guanine nucleotide exchange factor	differentially expressed in FDCP 6 homolog [Source:NCBI gene;Acc:106565117]	protein_coding	362	184	203	342	256	329	171	128	181	211	170	49	257	168	214	319	258	264	188	148	171	198	174	71	202.57	247	158	0.89751	-0.156	-2.751	0.00593914
ENSSSAG00000108970	FOXL1	forkhead box L1	uncharacterized LOC106560889 [Source:NCBI gene;Acc:106560889]	protein_coding	365	324	200	129	156	287	138	103	114	140	174	47	259	296	211	120	157	230	152	119	108	131	178	68	169.22	212	126	0.89751	-0.156	-2.898	0.00375886
ENSSSAG00000001576	PRKAR1B	protein kinase cAMP-dependent type I regulatory subunit beta	cAMP-dependent protein kinase type I-alpha regulatory subunit [Source:NCBI gene;Acc:106610329]	protein_coding	63	46	44	68	45	73	33	23	31	52	30	15	45	42	46	63	45	59	36	27	29	49	31	22	41.17	50	32	0.898132	-0.155	-2.725	0.00643862
ENSSSAG00000005926	FERMT3	fermitin family member 3	fermitin family homolog 3-like [Source:NCBI gene;Acc:106563456]	protein_coding	644	325	285	516	304	549	211	239	291	364	268	101	458	297	301	481	306	441	232	277	275	342	275	146	319.1	381	258	0.898132	-0.155	-2.649	0.00808149
ENSSSAG00000006387	SNAI1	snail family transcriptional repressor 1	snail homolog Sna [Source:NCBI gene;Acc:100195450]	protein_coding	148	192	98	99	70	247	53	47	66	77	106	33	105	175	103	92	71	198	58	54	62	72	109	48	95.73	124	67	0.898132	-0.155	-3.046	0.00231588
ENSSSAG00000044454	STX12	syntaxin 12	syntaxin-12-like [Source:NCBI gene;Acc:106589043]	protein_coding	56	72	37	35	32	83	21	19	25	29	37	16	40	66	39	33	32	67	23	22	24	27	38	23	36.09	46	26	0.898132	-0.155	-2.962	0.00305793
ENSSSAG00000047495	CCDC88C	coiled-coil domain containing 88C	protein Daple-like [Source:NCBI gene;Acc:106612079]	protein_coding	89	52	49	86	39	50	29	39	21	29	31	7	63	47	52	80	39	40	32	45	20	27	32	10	40.67	54	28	0.898132	-0.155	-3.111	0.00186626
ENSSSAG00000051492			agouti-related peptide 2 [Source:NCBI gene;Acc:100286781]	protein_coding	28	49	23	28	25	28	8	17	14	13	16	9	20	45	24	26	25	22	9	20	13	12	16	13	20.5	27	14	0.898132	-0.155	-3.128	0.00175918
ENSSSAG00000074293	ACAP2	ArfGAP with coiled-coil, ankyrin repeat and PH domains 2	arf-GAP with coiled-coil, ANK repeat and PH domain-containing protein 3-like [Source:NCBI gene;Acc:106572560]	protein_coding	85	93	80	110	96	65	45	48	57	52	41	9	60	85	84	103	97	52	50	56	54	49	42	13	62	80	44	0.898132	-0.155	-3.016	0.00256057
ENSSSAG00000093315	SLC35G2	solute carrier family 35 member G2	solute carrier family 35 member G2-like [Source:NCBI gene;Acc:106594337]	protein_coding	50	71	33	39	29	45	17	18	22	23	32	17	36	65	35	36	29	36	19	21	21	22	33	25	31.35	40	24	0.898132	-0.155	-2.907	0.00364963
ENSSSAG00000004251	DUSP6	dual specificity phosphatase 6	Dual specificity protein phosphatase 6 [Source:NCBI gene;Acc:100306828]	protein_coding	166	168	105	164	131	219	72	62	108	130	119	32	118	153	111	153	132	176	79	72	102	122	122	46	115.51	140	90	0.898755	-0.154	-2.722	0.00648012
ENSSSAG00000042626	NRP1	neuropilin 1	neuropilin-1a-like [Source:NCBI gene;Acc:106568842]	protein_coding	119	180	91	109	82	184	36	51	67	64	95	61	85	164	96	102	83	148	40	59	63	60	97	88	90.37	113	68	0.898755	-0.154	-2.865	0.00416392
ENSSSAG00000072053	ATP8B4	ATPase phospholipid transporting 8B4 (putative)	probable phospholipid-transporting ATPase IM [Source:NCBI gene;Acc:106585897]	protein_coding	60	43	23	36	47	52	21	17	19	29	33	11	43	39	24	34	47	42	23	20	18	27	34	16	30.54	38	23	0.898755	-0.154	-2.846	0.00442266
ENSSSAG00000087722				protein_coding	111	54	53	40	55	71	43	23	44	43	26	20	79	49	56	37	55	57	47	27	42	40	27	29	45.44	56	35	0.898755	-0.154	-2.756	0.0058592
ENSSSAG00000051847	BMP4	bone morphogenetic protein 4	bone morphogenetic protein 4 [Source:NCBI gene;Acc:100194815]	protein_coding	103	97	78	48	36	118	44	40	40	45	38	30	73	89	82	45	36	95	48	46	38	42	39	43	56.41	70	43	0.899378	-0.153	-2.823	0.00476462
ENSSSAG00000004587	SLC44A1	solute carrier family 44 member 1	choline transporter-like protein 1 [Source:NCBI gene;Acc:106609909]	protein_coding	46	59	45	32	26	38	23	22	26	20	17	7	33	54	48	30	26	31	25	25	25	19	17	10	28.52	37	20	0.900002	-0.152	-2.964	0.00303308
ENSSSAG00000007016	TNIK	TRAF2 and NCK interacting kinase	TRAF2 and NCK-interacting protein kinase-like [Source:NCBI gene;Acc:106590524]	protein_coding	201	159	191	278	149	344	117	101	127	170	159	76	143	145	202	259	150	276	129	117	120	160	163	110	164.41	196	133	0.900002	-0.152	-2.605	0.00919908
ENSSSAG00000009977	GFI1	growth factor independent 1 transcriptional repressor	zinc finger protein Gfi-1-like [Source:NCBI gene;Acc:106584164]	protein_coding	53	38	31	33	25	56	24	14	16	12	30	9	38	35	33	31	25	45	26	16	15	11	31	13	26.56	34	19	0.900002	-0.152	-2.998	0.00271545
ENSSSAG00000040110	VWA1	von Willebrand factor A domain containing 1	von Willebrand factor A domain-containing protein 1-like [Source:NCBI gene;Acc:106566852]	protein_coding	678	683	301	401	399	687	261	219	332	305	473	170	482	624	318	374	402	552	287	253	314	286	485	245	385.13	459	312	0.900002	-0.152	-2.604	0.00922433
ENSSSAG00000076595	LRRC4	leucine rich repeat containing 4	Salmo salar T-cell surface glycoprotein CD4 (cd4), mRNA. [Source:RefSeq mRNA;Acc:NM_001146408]	protein_coding	725	236	338	516	292	361	221	295	185	225	173	150	515	216	357	481	294	290	243	341	175	211	177	216	293.08	359	227	0.900002	-0.152	-2.738	0.00619045
ENSSSAG00000006090	TMEM163	transmembrane protein 163	Transmembrane protein 163 [Source:NCBI gene;Acc:100194991]	protein_coding	99	64	67	86	46	117	40	46	45	67	46	25	70	58	71	80	46	94	44	53	43	63	47	36	58.82	70	48	0.900626	-0.151	-2.586	0.00971016
ENSSSAG00000046952	DHRS13	dehydrogenase/reductase 13	dehydrogenase/reductase SDR family member 13-like [Source:NCBI gene;Acc:106603276]	protein_coding	67	62	34	50	28	46	28	20	14	22	33	19	48	57	36	47	28	37	31	23	13	21	34	27	33.41	42	25	0.900626	-0.151	-2.87	0.00409852
ENSSSAG00000048951	LOX	lysyl oxidase	Protein-lysine 6-oxidase [Source:NCBI gene;Acc:100195194]	protein_coding	1109	755	431	494	564	754	289	285	481	387	629	227	788	690	455	460	568	606	318	330	454	363	645	327	500.39	594	406	0.900626	-0.151	-2.582	0.00983599
ENSSSAG00000051412	BMP1	bone morphogenetic protein 1	bone morphogenetic protein 1-like [Source:NCBI gene;Acc:106579847]	protein_coding	324	280	208	153	191	335	89	115	137	135	238	79	230	256	220	143	193	269	98	133	129	127	244	114	179.56	218	141	0.900626	-0.151	-2.692	0.00709333
ENSSSAG00000069137	NLRC3	NLR family CARD domain containing 3		protein_coding	417	223	257	460	333	358	163	150	196	246	268	61	296	204	271	429	336	288	179	174	185	231	275	88	246.24	304	189	0.900626	-0.151	-2.762	0.00573767
ENSSSAG00000070023	CLU	clusterin	Clusterin [Source:NCBI gene;Acc:100380352]	protein_coding	363	347	204	224	170	415	120	133	155	150	259	64	258	317	215	209	171	333	132	154	146	141	265	92	202.88	250	155	0.900626	-0.151	-2.773	0.00555319
ENSSSAG00000107867			uncharacterized LOC106575843 [Source:NCBI gene;Acc:106575843]	protein_coding	180	88	91	177	87	143	68	87	74	79	74	29	128	80	96	165	88	115	75	101	70	74	76	42	92.42	112	73	0.900626	-0.151	-2.67	0.00759446
ENSSSAG00000119457	TSPAN18	tetraspanin 18	tetraspanin 18b [Source:ZFIN;Acc:ZDB-GENE-040718-137]	protein_coding	233	272	124	157	117	288	60	67	74	88	182	63	166	248	131	146	118	231	66	78	70	83	187	91	134.49	173	96	0.900626	-0.151	-2.972	0.00296245
ENSSSAG00000000109	VSTM4	V-set and transmembrane domain containing 4	V-set and transmembrane domain-containing protein 4-like [Source:NCBI gene;Acc:106604231]	protein_coding	55	65	44	50	35	61	29	29	27	32	34	6	39	59	46	47	35	49	32	34	26	30	35	9	36.69	46	28	0.90125	-0.15	-2.8	0.00510846
ENSSSAG00000040438	ANGPT2	angiopoietin 2	angiopoietin-2-like [Source:NCBI gene;Acc:106570762]	protein_coding	36	17	15	50	11	39	4	11	0	8	11	2	26	16	16	47	11	31	4	13	0	8	11	3	15.4	24	6	0.90125	-0.15	-3.422	0.00062236
ENSSSAG00000054986	IDH3B	isocitrate dehydrogenase (NAD(+)) 3 non-catalytic subunit beta	isocitrate dehydrogenase (NAD(+)) 3 non-catalytic subunit beta [Source:ZFIN;Acc:ZDB-GENE-040625-174]	protein_coding	951	1108	526	961	749	856	360	594	377	324	665	387	676	1012	555	896	755	687	396	687	356	304	682	558	630.39	764	497	0.90125	-0.15	-2.66	0.00781095
ENSSSAG00000067872	ECM2	extracellular matrix protein 2	extracellular matrix protein 2-like [Source:NCBI gene;Acc:106566246]	protein_coding	418	451	245	209	181	427	83	94	114	202	260	115	297	412	259	195	182	343	91	109	108	190	267	166	218.13	281	155	0.90125	-0.15	-2.968	0.00300148
ENSSSAG00000040849	MBL2		mannose-binding protein C-like [Source:NCBI gene;Acc:106601909]	protein_coding	1100	501	397	383	267	621	171	189	176	264	425	218	782	458	419	357	269	499	188	219	166	248	436	314	362.85	464	262	0.901875	-0.149	-2.916	0.00355059
ENSSSAG00000070277	B3GLCT	beta 3-glucosyltransferase	Beta-1,3-glucosyltransferase [Source:NCBI gene;Acc:100380515]	protein_coding	32	29	38	41	31	37	13	12	24	10	25	4	23	26	40	38	31	30	14	14	23	9	26	6	23.35	31	15	0.901875	-0.149	-3.111	0.00186648
ENSSSAG00000091148	TBX2	T-box transcription factor 2	T-box transcription factor TBX2b-like [Source:NCBI gene;Acc:106603270]	protein_coding	111	69	45	52	30	96	25	22	31	28	47	29	79	63	48	48	30	77	28	25	29	26	48	42	45.31	58	33	0.901875	-0.149	-2.898	0.00375835
ENSSSAG00000003078	SPRY1	sprouty RTK signaling antagonist 1	sprouty homolog 1 [Source:NCBI gene;Acc:100194988]	protein_coding	204	147	118	103	92	178	41	64	50	82	111	73	145	134	125	96	93	143	45	74	47	77	114	105	99.83	123	77	0.902501	-0.148	-2.717	0.00659015
ENSSSAG00000065227	NDEL1	nudE neurodevelopment protein 1 like 1	nuclear distribution protein nudE-like 1-B [Source:NCBI gene;Acc:106589272]	protein_coding	34	31	28	44	33	66	8	20	19	15	26	14	24	28	30	41	33	53	9	23	18	14	27	20	26.68	35	18	0.902501	-0.148	-3.017	0.00255555
ENSSSAG00000107474	PLEKHO1	pleckstrin homology domain containing O1	pleckstrin homology domain-containing family O member 1-like [Source:NCBI gene;Acc:106606096]	protein_coding	63	52	44	51	23	50	19	34	21	16	28	9	45	47	46	48	23	40	21	39	20	15	29	13	32.2	42	23	0.902501	-0.148	-2.953	0.00314744
ENSSSAG00000039744	COL23A1	collagen type XXIII alpha 1 chain	collagen alpha-1(XXIII) chain-like [Source:NCBI gene;Acc:106604914]	protein_coding	201	205	173	129	103	216	94	45	97	127	105	22	143	187	183	120	104	173	103	52	92	119	108	32	117.99	152	84	0.903127	-0.147	-2.913	0.00357436
ENSSSAG00000051709	TBX2	T-box transcription factor 2	T-box transcription factor TBX2b-like [Source:NCBI gene;Acc:106580995]	protein_coding	171	166	85	98	60	215	45	55	64	63	105	38	122	152	90	91	60	173	50	64	60	59	108	55	90.21	115	66	0.903127	-0.147	-2.862	0.00421578
ENSSSAG00000066480	TMTC1	transmembrane O-mannosyltransferase targeting cadherins 1	transmembrane and TPR repeat-containing protein 1-like [Source:NCBI gene;Acc:106576167]	protein_coding	96	89	48	64	63	99	30	33	38	41	71	34	68	81	51	60	63	80	33	38	36	38	73	49	55.85	67	44	0.903127	-0.147	-2.601	0.00930433
ENSSSAG00000077899	AHRR	aryl-hydrocarbon receptor repressor	uncharacterized LOC106579687 [Source:NCBI gene;Acc:106579687]	protein_coding	64	69	30	42	57	40	25	23	26	24	39	11	45	63	32	39	57	32	28	27	25	23	40	16	35.5	45	26	0.903127	-0.147	-2.823	0.00476241
ENSSSAG00000041884	CYTL1	cytokine like 1	Cytokine-like protein 1 [Source:NCBI gene;Acc:100286570]	protein_coding	92	53	35	33	33	36	24	23	19	13	28	16	65	48	37	31	33	29	26	27	18	12	29	23	31.55	40	22	0.903753	-0.146	-2.925	0.00344599
ENSSSAG00000054363	ST6GAL2	ST6 beta-galactoside alpha-2,6-sialyltransferase 2	beta-galactoside alpha-2,6-sialyltransferase 2-like [Source:NCBI gene;Acc:106575252]	protein_coding	50	53	32	27	41	49	14	22	26	28	24	4	36	48	34	25	41	39	15	25	25	26	25	6	28.8	37	20	0.903753	-0.146	-2.908	0.00364226
ENSSSAG00000117363	SNAI1	snail family transcriptional repressor 1	protein snail homolog Sna-like [Source:NCBI gene;Acc:106582895]	protein_coding	126	166	100	69	60	151	40	33	62	80	79	29	90	152	106	64	60	121	44	38	59	75	81	42	77.62	99	56	0.903753	-0.146	-2.851	0.00436475
ENSSSAG00000006207	TBC1D14	TBC1 domain family member 14	TBC1 domain family member 12-like [Source:NCBI gene;Acc:106578974]	protein_coding	35	21	16	37	28	39	16	13	9	16	10	13	25	19	17	34	28	31	18	15	9	15	10	19	20.01	26	14	0.904379	-0.145	-2.941	0.00327592
ENSSSAG00000008648	KMO	kynurenine 3-monooxygenase	kynurenine 3-monooxygenase-like [Source:NCBI gene;Acc:106604861]	protein_coding	76	43	44	39	45	43	27	26	39	32	17	9	54	39	46	36	45	35	30	30	37	30	17	13	34.42	42	26	0.904379	-0.145	-2.698	0.00697894
ENSSSAG00000047416	TMEM87A	transmembrane protein 87A	transmembrane protein 87A-like [Source:NCBI gene;Acc:106612685]	protein_coding	1301	1126	1014	1099	1029	1177	813	833	904	951	834	568	925	1028	1071	1024	1037	945	894	964	854	892	855	819	942.42	1005	880	0.904379	-0.145	-2.634	0.00844395
ENSSSAG00000065107	CYRIA	CYFIP related Rac1 interactor A	protein FAM49A-like [Source:NCBI gene;Acc:106589091]	protein_coding	223	163	107	172	102	162	105	116	104	64	69	42	158	149	113	160	103	130	116	134	98	60	71	61	112.74	136	90	0.904379	-0.145	-2.579	0.00991164
ENSSSAG00000070955	EPB41	erythrocyte membrane protein band 4.1	protein 4.1-like [Source:NCBI gene;Acc:106589039]	protein_coding	22	28	17	29	16	18	8	6	8	10	15	3	16	26	18	27	16	14	9	7	8	9	15	4	14.1	20	9	0.904379	-0.145	-3.168	0.00153259
ENSSSAG00000113793	ARHGAP31	Rho GTPase activating protein 31	Rho GTPase activating protein 31 [Source:NCBI gene;Acc:106563609]	protein_coding	156	149	92	128	75	146	45	44	65	87	115	47	111	136	97	119	76	117	50	51	61	82	118	68	90.45	109	72	0.904379	-0.145	-2.594	0.00948123
ENSSSAG00000009165	CDKL5	cyclin dependent kinase like 5	cyclin-dependent kinase-like 5 [Source:NCBI gene;Acc:106573992]	protein_coding	25	20	23	25	17	31	9	13	14	14	10	5	18	18	24	23	17	25	10	15	13	13	10	7	16.2	21	11	0.905006	-0.144	-2.886	0.00390593
ENSSSAG00000040885	FES	FES proto-oncogene, tyrosine kinase	tyrosine-protein kinase Fes/Fps-like [Source:NCBI gene;Acc:106562249]	protein_coding	77	58	41	74	61	70	27	53	41	35	36	15	55	53	43	69	61	56	30	61	39	33	37	22	46.57	56	37	0.905006	-0.144	-2.576	0.00998458
ENSSSAG00000048434	FCER1G	Fc fragment of IgE receptor Ig	high affinity immunoglobulin epsilon receptor subunit gamma-like [Source:NCBI gene;Acc:106577663]	protein_coding	539	177	156	235	129	170	80	127	117	137	132	70	383	162	165	219	130	137	88	147	111	129	135	101	158.78	199	118	0.905006	-0.144	-2.769	0.00562296
ENSSSAG00000073114	C12orf56	chromosome 12 open reading frame 56	chromosome ssa17 open reading frame, human C12orf56 [Source:NCBI gene;Acc:100194690]	protein_coding	51	46	22	42	57	17	8	11	4	21	22	3	36	42	23	39	57	14	9	13	4	20	23	4	23.64	35	12	0.905006	-0.144	-3.363	0.000770529
ENSSSAG00000098533	HTRA3	HtrA serine peptidase 3	HtrA serine peptidase 3 [Source:NCBI gene;Acc:106608957]	protein_coding	856	772	400	430	394	751	221	218	293	306	564	100	608	705	422	401	397	603	243	252	277	287	578	144	409.88	523	297	0.905006	-0.144	-2.847	0.00440644
ENSSSAG00000049238	CYP2U1	cytochrome P450 family 2 subfamily U member 1	cytochrome P450 2U1 [Source:NCBI gene;Acc:106610337]	protein_coding	43	54	26	30	31	50	14	14	27	21	24	19	31	49	27	28	31	40	15	16	26	20	25	27	27.96	34	22	0.905634	-0.143	-2.68	0.00736044
ENSSSAG00000056353	SPARC	secreted protein acidic and cysteine rich	SPARC-like [Source:NCBI gene;Acc:106612255]	protein_coding	12079	8913	5211	5007	5054	11336	2710	2550	4034	4935	7267	2352	8585	8141	5502	4667	5094	9104	2981	2951	3811	4630	7449	3392	5525.54	6849	4202	0.905634	-0.143	-2.696	0.00701996
ENSSSAG00000117767	CXCL5	C-X-C motif chemokine ligand 5	C-X-C motif chemokine ligand 12 [Source:NCBI gene;Acc:106576870]	protein_coding	699	664	437	495	482	1075	202	284	293	314	633	209	497	607	461	461	486	863	222	329	277	295	649	301	453.97	562	346	0.905634	-0.143	-2.692	0.00710254
ENSSSAG00000053209	VCAM1	vascular cell adhesion molecule 1		protein_coding	29	20	28	30	21	32	8	17	15	4	13	8	21	18	30	28	21	26	9	20	14	4	13	12	17.88	24	12	0.906262	-0.142	-3.037	0.00239311
ENSSSAG00000070919	SNAP25	synaptosome associated protein 25	synaptosomal-associated protein 25-B-like [Source:NCBI gene;Acc:106611384]	protein_coding	164	89	70	97	62	97	36	72	29	65	41	40	117	81	74	90	62	78	40	83	27	61	42	58	67.8	84	52	0.906262	-0.142	-2.686	0.00722928
ENSSSAG00000077020	ATP6V1A	ATPase H+ transporting V1 subunit A	V-type proton ATPase catalytic subunit A-like [Source:NCBI gene;Acc:106579446]	protein_coding	264	90	87	128	86	121	29	96	60	61	62	32	188	82	92	119	87	97	32	111	57	57	64	46	85.96	111	61	0.906262	-0.142	-2.882	0.00395608
ENSSSAG00000113556	CREBL2	cAMP responsive element binding protein like 2	cAMP-responsive element-binding protein-like 2 [Source:NCBI gene;Acc:106594675]	protein_coding	76	39	26	26	33	31	5	12	4	13	16	20	54	36	27	24	33	25	6	14	4	12	16	29	23.34	33	14	0.906262	-0.142	-3.282	0.00103119
ENSSSAG00000007472	SUSD3	sushi domain containing 3	uncharacterized LOC106566613 [Source:NCBI gene;Acc:106566613]	protein_coding	292	98	119	251	178	202	97	103	87	120	133	38	208	90	126	234	179	162	107	119	82	113	136	55	134.17	166	102	0.90689	-0.141	-2.676	0.00744406
ENSSSAG00000046978	TUBB3	tubulin beta 3 class III	Tubulin beta-3 chain [Source:NCBI gene;Acc:100195263]	protein_coding	406	261	176	254	148	343	79	89	103	180	244	77	289	238	186	237	149	275	87	103	97	169	250	111	182.62	229	136	0.90689	-0.141	-2.727	0.00639267
ENSSSAG00000055165	SLC43A3	solute carrier family 43 member 3	solute carrier family 43 member 3-like [Source:NCBI gene;Acc:106604658]	protein_coding	45	48	38	31	23	53	19	20	12	20	31	12	32	44	40	29	23	43	21	23	11	19	32	17	27.82	35	20	0.90689	-0.141	-2.76	0.00578763
ENSSSAG00000116344	UST	uronyl 2-sulfotransferase	uronyl 2-sulfotransferase-like [Source:NCBI gene;Acc:106607986]	protein_coding	52	45	28	46	26	31	27	10	21	6	6	3	37	41	30	43	26	25	30	12	20	6	6	4	23.24	34	13	0.90689	-0.141	-3.283	0.00102723
ENSSSAG00000007186	LGI1	leucine rich glioma inactivated 1	Leucine-rich glioma-inactivated protein 1 [Source:NCBI gene;Acc:100195253]	protein_coding	318	283	149	154	157	379	94	92	121	165	204	76	226	258	157	144	158	304	103	106	114	155	209	110	170.47	208	133	0.907519	-0.14	-2.591	0.00957817
ENSSSAG00000016768	CYP4F3	cytochrome P450 family 4 subfamily F member 3	docosahexaenoic acid omega-hydroxylase CYP4F3-like [Source:NCBI gene;Acc:106592262]	protein_coding	43	62	10	12	27	22	2	8	3	10	11	8	31	57	11	11	27	18	2	9	3	9	11	12	16.69	26	8	0.907519	-0.14	-3.361	0.000775688
ENSSSAG00000038490	SLC4A3	solute carrier family 4 member 3	anion exchange protein 3-like [Source:NCBI gene;Acc:106586823]	protein_coding	26	29	47	26	27	46	14	22	15	11	16	8	18	26	50	24	27	37	15	25	14	10	16	12	23.02	30	15	0.907519	-0.14	-2.975	0.0029335
ENSSSAG00000045592	ARHGEF15	Rho guanine nucleotide exchange factor 15	rho guanine nucleotide exchange factor 15-like [Source:NCBI gene;Acc:106602856]	protein_coding	129	92	72	125	86	115	60	79	67	54	55	16	92	84	76	117	87	92	66	91	63	51	56	23	74.84	91	58	0.907519	-0.14	-2.578	0.0099433
ENSSSAG00000046417	CARM1	coactivator associated arginine methyltransferase 1	K0020 protein [Source:NCBI gene;Acc:100195334]	protein_coding	15	23	7	15	19	33	6	5	7	3	7	6	11	21	7	14	19	27	7	6	7	3	7	9	11.36	16	6	0.907519	-0.14	-3.297	0.000977999
ENSSSAG00000078823	UBE2E3	ubiquitin conjugating enzyme E2 E3	ubiquitin-conjugating enzyme E2E 3 (UBC4/5 homolog, yeast) [Source:NCBI gene;Acc:100194512]	protein_coding	231	140	106	153	94	215	53	58	71	96	148	60	164	128	112	143	95	173	58	67	67	90	152	87	111.23	136	87	0.907519	-0.14	-2.583	0.00979609
ENSSSAG00000106001			hepatocyte cell adhesion molecule-like [Source:NCBI gene;Acc:106597565]	protein_coding	138	32	57	56	24	65	14	21	45	10	11	13	98	29	60	52	24	52	15	24	43	9	11	19	36.47	52	20	0.907519	-0.14	-3.282	0.00103202
ENSSSAG00000115495	PTPN12	protein tyrosine phosphatase non-receptor type 12	tyrosine-protein phosphatase non-receptor type 12-like [Source:NCBI gene;Acc:106572545]	protein_coding	70	54	22	34	47	47	30	20	24	20	25	20	50	49	23	32	47	38	33	23	23	19	26	29	32.6	40	26	0.907519	-0.14	-2.622	0.0087522
ENSSSAG00000086393	S1PR3	sphingosine-1-phosphate receptor 3	sphingosine 1-phosphate receptor 3-like [Source:NCBI gene;Acc:106584412]	protein_coding	44	53	38	26	31	32	19	19	25	25	19	7	31	48	40	24	31	26	21	22	24	23	19	10	26.71	33	20	0.908148	-0.139	-2.677	0.00742099
ENSSSAG00000094541	CD79B		CD79b molecule [Source:NCBI gene;Acc:106579125]	protein_coding	130	81	64	140	131	124	36	64	71	84	63	17	92	74	68	130	132	100	40	74	67	79	65	25	78.73	99	58	0.908148	-0.139	-2.734	0.00626363
ENSSSAG00000098283	ITGA5	integrin subunit alpha 5	integrin alpha-5-like [Source:NCBI gene;Acc:106567163]	protein_coding	347	162	98	144	100	187	35	51	72	57	144	64	247	148	103	134	101	150	39	59	68	53	148	92	111.85	147	76	0.908148	-0.139	-2.937	0.00331137
ENSSSAG00000101220	BGN	biglycan	biglycan [Source:NCBI gene;Acc:100294505]	protein_coding	227	332	163	236	249	355	96	39	118	104	232	30	161	303	172	220	251	285	106	45	111	98	238	43	169.47	232	107	0.908148	-0.139	-3.097	0.00195565
ENSSSAG00000102281				protein_coding	75	73	58	53	34	98	36	41	27	38	45	17	53	67	61	49	34	79	40	47	26	36	46	25	46.87	57	37	0.908148	-0.139	-2.584	0.00976993
ENSSSAG00000116807	MAPT	microtubule associated protein tau	microtubule-associated protein tau-like [Source:NCBI gene;Acc:106607459]	protein_coding	107	128	33	58	161	78	16	22	36	35	66	24	76	117	35	54	162	63	18	25	34	33	68	35	59.91	84	36	0.908148	-0.139	-3.206	0.00134586
ENSSSAG00000003093	FAT4	FAT atypical cadherin 4	protocadherin Fat 4-like [Source:NCBI gene;Acc:106604622]	protein_coding	196	252	164	158	98	250	69	92	92	112	167	42	139	230	173	147	99	201	76	106	87	105	171	61	132.96	165	101	0.908778	-0.138	-2.644	0.00819473
ENSSSAG00000045526	CCR7	C-C motif chemokine receptor 7	C-C chemokine receptor type 7-like [Source:NCBI gene;Acc:106564996]	protein_coding	213	123	111	192	109	222	78	58	92	115	132	26	151	112	117	179	110	178	86	67	87	108	135	37	114.05	141	87	0.908778	-0.138	-2.627	0.00861415
ENSSSAG00000076955	SLC27A6	solute carrier family 27 member 6	long-chain fatty acid transport protein 3-like [Source:NCBI gene;Acc:106571805]	protein_coding	98	56	46	41	33	51	35	20	18	30	39	17	70	51	49	38	33	41	39	23	17	28	40	25	37.76	47	29	0.908778	-0.138	-2.664	0.00772114
ENSSSAG00000096027	EMG1	EMG1 N1-specific pseudouridine methyltransferase	EMG1 N1-specific pseudouridine methyltransferase [Source:NCBI gene;Acc:106576677]	protein_coding	57	68	79	53	43	91	18	29	38	57	33	26	41	62	83	49	43	73	20	34	36	53	34	37	47.16	58	36	0.908778	-0.138	-2.653	0.00797208
ENSSSAG00000086347	WIZ	WIZ zinc finger	si:ch211-194b1.1 [Source:ZFIN;Acc:ZDB-GENE-131126-2]	protein_coding	14	21	8	17	17	23	7	2	2	4	10	4	10	19	8	16	17	18	8	2	2	4	10	6	10.06	15	5	0.909408	-0.137	-3.296	0.000981659
ENSSSAG00000088230	TNFRSF21	TNF receptor superfamily member 21	tumor necrosis factor receptor superfamily member 21-like [Source:NCBI gene;Acc:106607875]	protein_coding	47	86	41	62	59	80	14	20	28	27	57	20	33	79	43	58	59	64	15	23	26	25	58	29	42.86	56	29	0.909408	-0.137	-2.889	0.00386021
ENSSSAG00000090820	CDC42EP3	CDC42 effector protein 3	cdc42 effector protein 3-like [Source:NCBI gene;Acc:106576800]	protein_coding	68	63	28	43	63	87	19	13	24	39	47	16	48	58	30	40	63	70	21	15	23	37	48	23	39.61	52	28	0.909408	-0.137	-2.847	0.00441357
ENSSSAG00000092051	METTL21C	methyltransferase like 21C	protein-lysine methyltransferase METTL21E-like [Source:NCBI gene;Acc:106575029]	protein_coding	90	41	75	104	75	57	41	36	46	34	17	34	64	37	79	97	76	46	45	42	43	32	17	49	52.29	66	38	0.909408	-0.137	-2.759	0.00579048
ENSSSAG00000035492	CXCL11		permeability factor 2-like [Source:NCBI gene;Acc:106608877]	protein_coding	726	566	315	366	232	1060	152	148	331	214	409	136	516	517	333	341	234	851	167	171	313	201	419	196	354.93	465	244	0.910039	-0.136	-2.88	0.00397418
ENSSSAG00000042285	LITAF		lipopolysaccharide-induced tumor necrosis factor-alpha factor homolog [Source:NCBI gene;Acc:106606540]	protein_coding	112	89	41	58	39	104	30	42	58	30	21	25	80	81	43	54	39	84	33	49	55	28	22	36	50.27	64	37	0.910039	-0.136	-2.72	0.00652482
ENSSSAG00000059883	MGP		matrix Gla protein [Source:NCBI gene;Acc:100195997]	protein_coding	199	205	117	243	118	280	58	55	76	112	159	17	141	187	124	227	119	225	64	64	72	105	163	25	126.19	170	82	0.910039	-0.136	-3.011	0.00260765
ENSSSAG00000088420	HEY2	hes related family bHLH transcription factor with YRPW motif 2	solute carrier family 35 member D3-like [Source:NCBI gene;Acc:106607765]	protein_coding	32	23	14	21	18	38	4	3	9	6	16	11	23	21	15	20	18	31	4	3	9	6	16	16	15.09	21	9	0.910039	-0.136	-3.174	0.00150568
ENSSSAG00000039986	CPZ	carboxypeptidase Z	carboxypeptidase Z [Source:NCBI gene;Acc:106577565]	protein_coding	917	702	366	397	416	967	249	210	279	368	574	124	652	641	386	370	419	777	274	243	264	345	588	179	428.19	541	316	0.91067	-0.135	-2.698	0.00698441
ENSSSAG00000046285	GMNN		geminin-like [Source:NCBI gene;Acc:106570548]	protein_coding	69	43	73	48	82	163	47	27	36	19	43	23	49	39	77	45	83	131	52	31	34	18	44	33	52.98	71	35	0.91067	-0.135	-2.952	0.00315762
ENSSSAG00000077396	PRR5	proline rich 5	proline-rich protein 5-like [Source:NCBI gene;Acc:106573370]	protein_coding	31	43	18	36	15	35	12	17	11	13	12	12	22	39	19	34	15	28	13	20	10	12	12	17	20.18	26	14	0.91067	-0.135	-2.847	0.00441358
ENSSSAG00000096830	CDH11	cadherin 11	cadherin-11-like [Source:NCBI gene;Acc:106587288]	protein_coding	134	128	72	96	52	147	38	45	58	51	96	24	95	117	76	89	52	118	42	52	55	48	98	35	73.14	91	55	0.91067	-0.135	-2.645	0.00817215
ENSSSAG00000099171	B3GALT1	beta-1,3-galactosyltransferase 1	beta-1,3-galactosyltransferase 1-like [Source:NCBI gene;Acc:106575305]	protein_coding	103	160	68	94	63	185	69	30	60	62	73	22	73	146	72	88	63	149	76	35	57	58	75	32	76.9	98	56	0.91067	-0.135	-2.756	0.00585651
ENSSSAG00000121941				protein_coding	351	193	180	504	260	157	94	149	71	107	199	72	249	176	190	470	262	126	103	172	67	100	204	104	185.4	246	125	0.91067	-0.135	-2.92	0.00350484
ENSSSAG00000000082	FBLN5	fibulin 5	fibulin 5 [Source:NCBI gene;Acc:106597689]	protein_coding	54	27	27	19	19	36	6	13	14	15	22	7	38	25	29	18	19	29	7	15	13	14	23	10	19.91	26	14	0.911301	-0.134	-2.884	0.00392248
ENSSSAG00000000711	MRC2	mannose receptor C type 2	C-type mannose receptor 2-like [Source:NCBI gene;Acc:106600995]	protein_coding	105	128	68	72	63	125	24	49	40	67	77	28	75	117	72	67	63	100	26	57	38	63	79	40	66.45	82	50	0.911301	-0.134	-2.592	0.00953472
ENSSSAG00000072579	NKPD1	NTPase KAP family P-loop domain containing 1	NTPase, KAP family P-loop domain containing 1 [Source:ZFIN;Acc:ZDB-GENE-141215-19]	protein_coding	24	19	17	27	14	33	8	9	7	12	8	12	17	17	18	25	14	27	9	10	7	11	8	17	15.06	20	10	0.911301	-0.134	-2.885	0.00391918
ENSSSAG00000079897	FKBP5	FKBP prolyl isomerase 5	peptidyl-prolyl cis-trans isomerase FKBP5-like [Source:NCBI gene;Acc:106565346]	protein_coding	844	755	505	1875	2903	596	159	202	322	467	708	372	600	690	533	1748	2926	479	175	234	304	438	726	536	782.34	1163	402	0.911301	-0.134	-3.279	0.00104135
ENSSSAG00000048998	INKA1	inka box actin regulator 1	protein FAM212A-like [Source:NCBI gene;Acc:106566067]	protein_coding	99	61	32	42	62	76	26	23	20	22	57	19	70	56	34	39	62	61	29	27	19	21	58	27	41.93	54	30	0.911933	-0.133	-2.751	0.00594832
ENSSSAG00000049273	KSR1	kinase suppressor of ras 1	kinase suppressor of Ras 1-like [Source:NCBI gene;Acc:106603285]	protein_coding	79	64	88	116	64	189	33	39	44	33	81	12	56	58	93	108	65	152	36	45	42	31	83	17	65.52	89	42	0.911933	-0.133	-2.988	0.00280591
ENSSSAG00000068100			tyrosine-protein kinase-like otk [Source:NCBI gene;Acc:106582493]	protein_coding	115	50	46	57	29	52	27	38	27	19	26	24	82	46	49	53	29	42	30	44	26	18	27	35	39.86	50	30	0.911933	-0.133	-2.667	0.00765
ENSSSAG00000073357	OLFM4	olfactomedin 4	olfactomedin-4-like [Source:NCBI gene;Acc:106560917]	protein_coding	437	230	83	292	217	263	106	154	150	68	95	106	311	210	88	272	219	211	117	178	142	64	97	153	171.75	218	125	0.911933	-0.133	-2.712	0.0066858
ENSSSAG00000077440	VNX1		low affinity vacuolar monovalent cation/H(+) antiporter-like [Source:NCBI gene;Acc:106573379]	protein_coding	380	143	143	232	148	410	123	138	126	132	147	40	270	131	151	216	149	329	135	160	119	124	151	58	166.05	208	124	0.911933	-0.133	-2.624	0.00868555
ENSSSAG00000102293			Membrane-spanning 4-domains subfamily A member 4A [Source:NCBI gene;Acc:100196312]	protein_coding	16	23	17	23	11	20	10	5	9	7	9	2	11	21	18	21	11	16	11	6	9	7	9	3	11.91	16	8	0.911933	-0.133	-3.048	0.00230303
ENSSSAG00000053918	ADGRL1	adhesion G protein-coupled receptor L1	adhesion G protein-coupled receptor L1 [Source:NCBI gene;Acc:106606835]	protein_coding	16	15	15	19	13	13	1	5	7	7	8	4	11	14	16	18	13	10	1	6	7	7	8	6	9.68	14	6	0.912565	-0.132	-3.126	0.00177483
ENSSSAG00000059333	SYT1	synaptotagmin 1	synaptotagmin-1-like [Source:NCBI gene;Acc:106576317]	protein_coding	73	72	26	60	36	94	19	16	19	43	39	6	52	66	27	56	36	75	21	19	18	40	40	9	38.26	52	24	0.912565	-0.132	-3	0.00269654
ENSSSAG00000070360	PDGFC	platelet derived growth factor C	platelet derived growth factor C [Source:NCBI gene;Acc:106604525]	protein_coding	18	19	44	33	26	26	10	9	16	15	10	2	13	17	46	31	26	21	11	10	15	14	10	3	18.18	26	10	0.912565	-0.132	-3.116	0.00183211
ENSSSAG00000089583	SDK2	sidekick cell adhesion molecule 2	sidekick cell adhesion molecule 2 [Source:NCBI gene;Acc:106589619]	protein_coding	80	74	49	42	31	73	10	14	22	25	54	11	57	68	52	39	31	59	11	16	21	23	55	16	37.32	51	24	0.912565	-0.132	-3.003	0.00267084
ENSSSAG00000064391	CARD9	caspase recruitment domain family member 9	caspase recruitment domain family, member 9 [Source:NCBI gene;Acc:100195248]	protein_coding	32	19	15	30	17	20	12	11	11	9	12	3	23	17	16	28	17	16	13	13	10	8	12	4	14.87	20	10	0.913198	-0.131	-2.821	0.00478856
ENSSSAG00000067764	TEF	TEF transcription factor, PAR bZIP family member	thyrotroph embryonic factor-like [Source:NCBI gene;Acc:106601241]	protein_coding	284	264	144	374	305	377	66	82	134	187	270	71	202	241	152	349	307	303	73	95	127	175	277	102	200.21	259	142	0.913198	-0.131	-2.762	0.00574433
ENSSSAG00000076371	NECTIN3	nectin cell adhesion molecule 3	uncharacterized LOC106612809 [Source:NCBI gene;Acc:106612809]	protein_coding	108	71	71	196	97	146	61	44	54	41	92	39	77	65	75	183	98	117	67	51	51	38	94	56	81.03	102	60	0.913198	-0.131	-2.654	0.00794379
ENSSSAG00000113399	RND3	Rho family GTPase 3	rho-related GTP-binding protein RhoE-like [Source:NCBI gene;Acc:106586317]	protein_coding	72	42	48	28	30	56	22	25	20	25	35	7	51	38	51	26	30	45	24	29	19	23	36	10	31.91	40	24	0.913198	-0.131	-2.635	0.00842588
ENSSSAG00000008280	APCS	amyloid P component, serum	serum amyloid P-component-like [Source:NCBI gene;Acc:106604759]	protein_coding	64	25	31	53	18	33	12	21	20	13	13	16	45	23	33	49	18	27	13	24	19	12	13	23	25.01	32	17	0.913831	-0.13	-2.795	0.00519715
ENSSSAG00000084013	RHEB	Ras homolog, mTORC1 binding	GTP-binding protein Rheb-like [Source:NCBI gene;Acc:106590380]	protein_coding	34	28	17	27	13	25	7	6	4	8	11	15	24	26	18	25	13	20	8	7	4	8	11	22	15.41	21	10	0.913831	-0.13	-3.036	0.00239827
ENSSSAG00000084208				protein_coding	23	27	25	33	41	44	17	13	21	15	19	12	16	25	26	31	41	35	19	15	20	14	19	17	23.27	29	17	0.913831	-0.13	-2.588	0.0096526
ENSSSAG00000097975	HYLS1	HYLS1 centriolar and ciliogenesis associated	hydrolethalus syndrome protein 1-like [Source:NCBI gene;Acc:106587578]	protein_coding	57	35	46	53	34	70	30	12	35	18	38	14	41	32	49	49	34	56	33	14	33	17	39	20	34.74	44	26	0.913831	-0.13	-2.583	0.00979649
ENSSSAG00000103170	ZBTB25	zinc finger and BTB domain containing 25	zinc finger and BTB domain-containing protein 25-like [Source:NCBI gene;Acc:106571131]	protein_coding	33	43	21	69	45	59	13	17	24	15	33	15	23	39	22	64	45	47	14	20	23	14	34	22	30.68	40	21	0.913831	-0.13	-2.833	0.0046137
ENSSSAG00000003021	CADM4	cell adhesion molecule 4	cell adhesion molecule 4-like [Source:NCBI gene;Acc:106577561]	protein_coding	46	48	24	53	19	28	10	20	20	19	21	8	33	44	25	49	19	22	11	23	19	18	22	12	24.74	32	18	0.914465	-0.129	-2.761	0.00576308
ENSSSAG00000046664	MSANTD3-TMEFF1	MSANTD3-TMEFF1 readthrough	transmembrane protein with EGF like and two follistatin like domains 1 [Source:NCBI gene;Acc:106568644]	protein_coding	62	52	26	49	28	47	10	7	18	28	34	17	44	47	27	46	28	38	11	8	17	26	35	25	29.37	38	20	0.914465	-0.129	-2.799	0.00512438
ENSSSAG00000065097	GATA3	GATA binding protein 3	GATA-binding protein 3 [Source:NCBI gene;Acc:100329176]	protein_coding	91	59	38	56	22	72	23	27	20	30	43	19	65	54	40	52	22	58	25	31	19	28	44	27	38.83	48	29	0.914465	-0.129	-2.578	0.0099377
ENSSSAG00000076744	TRIM16	tripartite motif containing 16	NACHT, LRR and PYD domains-containing protein 12-like [Source:NCBI gene;Acc:106571878]	protein_coding	45	25	15	46	32	54	12	14	12	20	23	2	32	23	16	43	32	43	13	16	11	19	24	3	22.93	32	14	0.914465	-0.129	-2.998	0.00271929
ENSSSAG00000010398	C1QC	complement C1q C chain	complement C1q subcomponent subunit C-like [Source:NCBI gene;Acc:106591842]	protein_coding	1518	500	541	886	625	762	474	539	271	119	300	220	1079	457	571	826	630	612	521	624	256	112	308	317	526.01	696	356	0.915099	-0.128	-2.83	0.0046567
ENSSSAG00000035894	INTU	inturned planar cell polarity protein	protein inturned-like [Source:NCBI gene;Acc:106608879]	protein_coding	124	115	69	65	75	91	31	41	51	45	85	12	88	105	73	61	76	73	34	47	48	42	87	17	62.64	79	46	0.915099	-0.128	-2.611	0.00902467
ENSSSAG00000043508	THBS3	thrombospondin 3	thrombospondin 3 [Source:NCBI gene;Acc:106580063]	protein_coding	50	57	28	43	21	64	17	8	30	21	25	3	36	52	30	40	21	51	19	9	28	20	26	4	27.98	38	18	0.915099	-0.128	-2.959	0.00309012
ENSSSAG00000055759	SLITRK6	SLIT and NTRK like family member 6	SLIT and NTRK-like protein 6 [Source:NCBI gene;Acc:106575278]	protein_coding	181	196	77	137	125	221	72	74	82	65	119	14	129	179	81	128	126	177	79	86	77	61	122	20	105.47	137	74	0.915099	-0.128	-2.735	0.00624428
ENSSSAG00000067758	MMP14	matrix metallopeptidase 14	matrix metalloproteinase-14-like [Source:NCBI gene;Acc:106600280]	protein_coding	819	820	510	500	340	998	230	237	271	406	656	161	582	749	538	466	343	801	253	274	256	381	672	232	462.38	580	345	0.915099	-0.128	-2.584	0.00978027
ENSSSAG00000115076	SWAP70	switching B cell complex subunit SWAP70	switch-associated protein 70-like [Source:NCBI gene;Acc:106562355]	protein_coding	34	34	19	44	21	28	9	10	15	18	23	10	24	31	20	41	21	22	10	12	14	17	24	14	20.87	26	15	0.915099	-0.128	-2.666	0.00766655
ENSSSAG00000003447	TMEM145	transmembrane protein 145	transmembrane protein 145-like [Source:NCBI gene;Acc:106605699]	protein_coding	20	19	30	23	21	30	11	7	16	10	16	6	14	17	32	21	21	24	12	8	15	9	16	9	16.64	22	12	0.915734	-0.127	-2.712	0.00669686
ENSSSAG00000013065	MARK4	microtubule affinity regulating kinase 4	MAP/microtubule affinity-regulating kinase 4-like [Source:NCBI gene;Acc:106567625]	protein_coding	10	61	7	9	6	53	6	2	5	6	6	1	7	56	7	8	6	43	7	2	5	6	6	1	12.84	21	4	0.915734	-0.127	-3.281	0.00103294
ENSSSAG00000040879	EFNA5	ephrin A5	ephrin-A2-like [Source:NCBI gene;Acc:106613575]	protein_coding	26	20	7	15	12	13	4	7	4	5	6	5	18	18	7	14	12	10	4	8	4	5	6	7	9.58	13	6	0.916369	-0.126	-3.082	0.002059
ENSSSAG00000079514	COL15A1	collagen type XV alpha 1 chain	collagen alpha-1(XVIII) chain-like [Source:NCBI gene;Acc:106579677]	protein_coding	180	126	82	66	49	158	51	58	51	41	70	11	128	115	87	62	49	127	56	67	48	38	72	16	72.07	95	50	0.916369	-0.126	-2.766	0.00567115
ENSSSAG00000102125	OGN	osteoglycin	mimecan-like [Source:NCBI gene;Acc:106583805]	protein_coding	350	283	174	179	152	280	43	61	97	88	250	51	249	258	184	167	153	225	47	71	92	83	256	74	154.81	206	104	0.916369	-0.126	-2.83	0.00465923
ENSSSAG00000001947	NCF4	neutrophil cytosolic factor 4	neutrophil cytosol factor 4-like [Source:NCBI gene;Acc:106591388]	protein_coding	159	60	48	74	36	114	21	49	37	41	46	11	113	55	51	69	36	92	23	57	35	38	47	16	52.63	69	36	0.917004	-0.125	-2.773	0.00555965
ENSSSAG00000030439	PROM1	prominin 1	prominin-1-A-like [Source:NCBI gene;Acc:106604539]	protein_coding	39	71	42	60	35	65	29	17	19	36	40	9	28	65	44	56	35	52	32	20	18	34	41	13	36.47	47	26	0.917004	-0.125	-2.631	0.00850572
ENSSSAG00000042700	GPR183	G protein-coupled receptor 183	EBV-induced G-protein coupled receptor 2 [Source:NCBI gene;Acc:100195196]	protein_coding	217	44	73	144	91	141	52	52	46	68	85	28	154	40	77	134	92	113	57	60	43	64	87	40	80.23	102	58	0.917004	-0.125	-2.597	0.00940714
ENSSSAG00000055522	DLL4	delta like canonical Notch ligand 4	delta-like protein 4 [Source:NCBI gene;Acc:106571054]	protein_coding	36	48	25	26	35	45	9	11	12	21	28	18	26	44	26	24	35	36	10	13	11	20	29	26	24.98	32	18	0.917004	-0.125	-2.651	0.00801674
ENSSSAG00000069445	TMEM154	transmembrane protein 154	transmembrane protein 154-like [Source:NCBI gene;Acc:106602392]	protein_coding	39	31	8	33	26	33	9	8	10	19	17	8	28	28	8	31	26	27	10	9	9	18	17	12	18.61	25	12	0.917004	-0.125	-2.804	0.00505218
ENSSSAG00000076907	GIMAP4	GTPase, IMAP family member 4	trichohyalin-like [Source:NCBI gene;Acc:106607869]	protein_coding	1450	124	1091	1181	116	120	116	92	178	102	166	97	1031	113	1152	1101	117	96	128	106	168	96	170	140	368.15	602	135	0.917004	-0.125	-3.274	0.00105987
ENSSSAG00000094358	GIMAP7	GTPase, IMAP family member 7		protein_coding	65	10	30	37	23	42	11	10	18	19	17	7	46	9	32	34	23	34	12	12	17	18	17	10	22.04	30	14	0.917004	-0.125	-2.875	0.00404145
ENSSSAG00000106024	CADM2	cell adhesion molecule 2	cell adhesion molecule 2b [Source:ZFIN;Acc:ZDB-GENE-080506-3]	protein_coding	41	25	20	21	10	33	10	12	8	11	16	7	29	23	21	20	10	27	11	14	8	10	16	10	16.54	22	12	0.917004	-0.125	-2.744	0.0060743
ENSSSAG00000072299	AUTS2	activator of transcription and developmental regulator AUTS2	autism susceptibility gene 2 protein-like [Source:NCBI gene;Acc:106603524]	protein_coding	66	108	204	133	126	120	75	75	78	50	59	32	47	99	215	124	127	96	83	87	74	47	60	46	92.07	118	66	0.91764	-0.124	-2.639	0.00832093
ENSSSAG00000096772	TCF21	transcription factor 21	transcription factor 21 [Source:NCBI gene;Acc:558148]	protein_coding	534	447	240	325	242	650	161	110	129	257	390	88	380	408	253	303	244	522	177	127	122	241	400	127	275.34	352	199	0.91764	-0.124	-2.617	0.00887384
ENSSSAG00000100635	DENND4A	DENN domain containing 4A	C-myc promoter-binding protein-like [Source:NCBI gene;Acc:106584873]	protein_coding	21	24	15	24	23	39	8	11	9	16	14	10	15	22	16	22	23	31	9	13	9	15	14	14	16.95	22	12	0.91764	-0.124	-2.617	0.00887175
ENSSSAG00000053835	OPN3	opsin 3	opsin-3-like [Source:NCBI gene;Acc:106576799]	protein_coding	23	20	13	18	9	24	6	5	7	12	7	7	16	18	14	17	9	19	7	6	7	11	7	10	11.75	16	8	0.918276	-0.123	-2.796	0.00517955
ENSSSAG00000116133				protein_coding	5	1	9	3	1	2	0	0	0	0	0	0	4	1	10	3	1	2	0	0	0	0	0	0	1.61	4	0	0.918276	-0.123	-3.134	0.00172262
ENSSSAG00000121346				protein_coding	12	0	4	2	3	4	0	0	0	0	0	0	9	0	4	2	3	3	0	0	0	0	0	0	1.74	4	0	0.918276	-0.123	-3.124	0.00178256
ENSSSAG00000068244	PROS1	protein S	vitamin K-dependent protein S-like [Source:NCBI gene;Acc:106612582]	protein_coding	1535	722	613	445	385	493	264	345	255	250	578	107	1091	659	647	415	388	396	290	399	241	235	592	154	459.02	599	318	0.918913	-0.122	-2.706	0.00680939
ENSSSAG00000075750	ALCAM	activated leukocyte cell adhesion molecule	CD166 antigen homolog A-like [Source:NCBI gene;Acc:106613009]	protein_coding	416	214	274	422	138	280	130	137	129	186	207	31	296	195	289	393	139	225	143	159	122	175	212	45	199.38	256	143	0.918913	-0.122	-2.622	0.00874491
ENSSSAG00000081543	DZIP1	DAZ interacting zinc finger protein 1	zinc finger protein Dzip1-like [Source:NCBI gene;Acc:106575312]	protein_coding	89	179	140	82	126	181	55	49	67	80	105	14	63	164	148	76	127	145	61	57	63	75	108	20	92.23	120	64	0.918913	-0.122	-2.7	0.00693407
ENSSSAG00000050950	ITIH6	inter-alpha-trypsin inhibitor heavy chain family member 6	V-type proton ATPase subunit S1-like [Source:NCBI gene;Acc:106572621]	protein_coding	121	91	69	73	36	169	24	21	31	46	81	27	86	83	73	68	36	136	26	24	29	43	83	39	60.59	80	41	0.91955	-0.121	-2.759	0.00579447
ENSSSAG00000066129	NLGN3	neuroligin 3	neuroligin-3-like [Source:NCBI gene;Acc:106603382]	protein_coding	142	32	71	206	64	226	73	31	22	36	43	7	101	29	75	192	65	181	80	36	21	34	44	10	72.34	107	38	0.91955	-0.121	-3.155	0.00160224
ENSSSAG00000073097	KIAA0895	KIAA0895	uncharacterized protein KIAA0895-like [Source:NCBI gene;Acc:106570298]	protein_coding	25	21	12	21	20	29	4	11	15	10	12	2	18	19	13	20	20	23	4	13	14	9	12	3	14.04	19	9	0.91955	-0.121	-2.766	0.00566923
ENSSSAG00000076554	TTBK2	tau tubulin kinase 2	tau tubulin kinase 2 [Source:NCBI gene;Acc:106602651]	protein_coding	25	14	16	20	24	26	8	8	5	15	14	4	18	13	17	19	24	21	9	9	5	14	14	6	14.01	19	10	0.91955	-0.121	-2.73	0.00633511
ENSSSAG00000082935	ITGA11	integrin subunit alpha 11	integrin subunit alpha 11 [Source:NCBI gene;Acc:106560760]	protein_coding	76	96	43	28	30	80	17	19	26	29	46	9	54	88	45	26	30	64	19	22	25	27	47	13	38.36	51	26	0.91955	-0.121	-2.787	0.00532414
ENSSSAG00000085590	CD40	CD40 molecule		protein_coding	16	27	39	24	29	35	7	12	22	3	8	7	11	25	41	22	29	28	8	14	21	3	8	10	18.37	26	11	0.91955	-0.121	-3.04	0.00236585
ENSSSAG00000070579	ADAMTS12	ADAM metallopeptidase with thrombospondin type 1 motif 12	A disintegrin and metalloproteinase with thrombospondin motifs 12-like [Source:NCBI gene;Acc:106585164]	protein_coding	42	60	35	17	28	50	6	12	19	15	31	8	30	55	37	16	28	40	7	14	18	14	32	12	25.14	34	16	0.920188	-0.12	-2.87	0.00410534
ENSSSAG00000073615	ITPRIP	inositol 1,4,5-trisphosphate receptor interacting protein	inositol 1,4,5-trisphosphate receptor-interacting protein-like [Source:NCBI gene;Acc:106588599]	protein_coding	22	7	13	17	7	13	3	4	4	7	3	3	16	6	14	16	7	10	3	5	4	7	3	4	7.9	12	4	0.920188	-0.12	-3.104	0.00190706
ENSSSAG00000061314			uncharacterized LOC106572797 [Source:NCBI gene;Acc:106572797]	protein_coding	121	102	41	97	78	125	15	24	49	24	86	31	86	93	43	90	79	100	17	28	46	23	88	45	61.48	82	41	0.920826	-0.119	-2.766	0.00568179
ENSSSAG00000091569	STUM	stum, mechanosensory transduction mediator homolog	protein stum homolog [Source:NCBI gene;Acc:106607833]	protein_coding	37	33	8	30	29	57	7	5	10	11	24	8	26	30	8	28	29	46	8	6	9	10	25	12	19.77	28	12	0.920826	-0.119	-3.008	0.0026303
ENSSSAG00000004765	AEBP1	AE binding protein 1	inactive carboxypeptidase-like protein X2 [Source:NCBI gene;Acc:106562983]	protein_coding	2306	2850	1555	1513	1111	3124	557	715	793	1257	2070	362	1639	2603	1642	1410	1120	2509	613	827	749	1179	2122	522	1411.28	1820	1002	0.921464	-0.118	-2.593	0.00952519
ENSSSAG00000040451	P2RY2	purinergic receptor P2Y2	P2Y purinoceptor 3-like [Source:NCBI gene;Acc:106567899]	protein_coding	24	44	24	22	22	38	16	15	19	12	13	2	17	40	25	21	22	31	18	17	18	11	13	3	19.68	26	13	0.921464	-0.118	-2.672	0.00754955
ENSSSAG00000055123	F7	coagulation factor VII	coagulation factor VII [Source:ZFIN;Acc:ZDB-GENE-010814-1]	protein_coding	47	27	21	17	10	44	5	9	13	8	17	1	33	25	22	16	10	35	6	10	12	8	17	1	16.34	24	9	0.921464	-0.118	-3.043	0.00234606
ENSSSAG00000055311	HAPLN1	hyaluronan and proteoglycan link protein 1	hyaluronan and proteoglycan link protein 1 [Source:NCBI gene;Acc:106563074]	protein_coding	22	16	10	9	5	28	7	3	5	4	4	0	16	15	11	8	5	22	8	3	5	4	4	0	8.37	13	4	0.921464	-0.118	-3.182	0.00146344
ENSSSAG00000072911	HOXD3	homeobox D3	homeobox protein HoxD3ab [Source:NCBI gene;Acc:100196641]	protein_coding	32	19	11	30	14	37	10	8	14	9	14	2	23	17	12	28	14	30	11	9	13	8	14	3	15.22	21	10	0.921464	-0.118	-2.791	0.00526017
ENSSSAG00000076319	TLN2	talin 2	talin-2-like [Source:NCBI gene;Acc:106561152]	protein_coding	18	16	12	9	18	19	3	4	8	8	9	4	13	15	13	8	18	15	3	5	8	8	9	6	9.99	14	6	0.922103	-0.117	-2.821	0.00479136
ENSSSAG00000075718	PCMTD2	protein-L-isoaspartate (D-aspartate) O-methyltransferase domain containing 2	protein-L-isoaspartate O-methyltransferase domain-containing protein 2-like [Source:NCBI gene;Acc:106572227]	protein_coding	294	382	211	302	144	553	73	103	92	116	301	114	209	349	223	282	145	444	80	119	87	109	309	164	209.96	275	145	0.922742	-0.116	-2.649	0.00808414
ENSSSAG00000076631	CD4		CD4-like protein [Source:NCBI gene;Acc:100136502]	protein_coding	235	49	87	181	101	134	44	83	47	48	43	67	167	45	92	169	102	108	48	96	44	45	44	97	88.03	114	62	0.922742	-0.116	-2.589	0.00963887
ENSSSAG00000107519				protein_coding	16	20	24	15	18	30	11	11	4	11	10	4	11	18	25	14	18	24	12	13	4	10	10	6	13.85	18	9	0.922742	-0.116	-2.738	0.00618733
ENSSSAG00000099623	FKBP5	FKBP prolyl isomerase 5	FKBP prolyl isomerase 5 [Source:ZFIN;Acc:ZDB-GENE-030616-630]	protein_coding	183	184	140	402	631	203	32	61	70	75	240	68	130	168	148	375	636	163	35	71	66	70	246	98	183.83	270	98	0.924023	-0.114	-3.066	0.00217261
ENSSSAG00000115424	IGKV4-1	immunoglobulin kappa variable 4-1		protein_coding	47	19	5	76	7	8	4	6	1	7	8	2	33	17	5	71	7	6	4	7	1	7	8	3	14.19	23	5	0.924023	-0.114	-3.202	0.00136601
ENSSSAG00000003986	ALOXE3	arachidonate lipoxygenase 3	hydroperoxide isomerase ALOXE3-like [Source:NCBI gene;Acc:106602268]	protein_coding	49	41	19	42	28	89	5	17	10	14	34	13	35	37	20	39	28	71	6	20	9	13	35	19	27.71	38	17	0.924663	-0.113	-2.873	0.00407112
ENSSSAG00000050348			S100-A5 [Source:NCBI gene;Acc:100196571]	protein_coding	61	36	15	40	35	67	11	5	24	22	31	10	43	33	16	37	35	54	12	6	23	21	32	14	27.15	36	18	0.924663	-0.113	-2.707	0.00678452
ENSSSAG00000109851	ZNF775	zinc finger protein 775		protein_coding	16	28	29	25	19	31	13	5	19	14	12	5	11	26	31	23	19	25	14	6	18	13	12	7	17.13	22	12	0.924663	-0.113	-2.584	0.00976474
ENSSSAG00000086695				protein_coding	38	8	23	45	15	45	8	3	16	12	7	10	27	7	24	42	15	36	9	3	15	11	7	14	17.67	25	10	0.925304	-0.112	-2.97	0.00297815
ENSSSAG00000059987	MMP15	matrix metallopeptidase 15	matrix metalloproteinase-15-like [Source:NCBI gene;Acc:106573210]	protein_coding	505	586	399	344	200	822	105	135	160	271	469	107	359	535	421	321	202	660	116	156	151	254	481	154	317.5	416	219	0.925946	-0.111	-2.582	0.00983129
ENSSSAG00000079165	VSTM4	V-set and transmembrane domain containing 4	CJ072 protein [Source:NCBI gene;Acc:100195622]	protein_coding	26	58	16	22	22	43	6	10	5	14	20	12	18	53	17	21	22	35	7	12	5	13	21	17	19.95	28	12	0.925946	-0.111	-2.825	0.00472318
ENSSSAG00000073225	SLC22A31	solute carrier family 22 member 31	putative solute carrier family 22 member 31 [Source:NCBI gene;Acc:106562160]	protein_coding	38	42	26	36	37	57	11	7	9	28	36	7	27	38	27	34	37	46	12	8	9	26	37	10	25.95	35	17	0.926588	-0.11	-2.674	0.00748519
ENSSSAG00000051147	CXCR3	C-X-C motif chemokine receptor 3	C-X-C chemokine receptor type 3-like [Source:NCBI gene;Acc:106605554]	protein_coding	95	24	51	73	29	63	35	35	22	12	15	15	68	22	54	68	29	51	39	40	21	11	15	22	36.6	49	25	0.927231	-0.109	-2.619	0.00882538
ENSSSAG00000001753	CHMP6	charged multivesicular body protein 6	charged multivesicular body protein 6 [Source:NCBI gene;Acc:106612017]	protein_coding	857	585	312	2058	265	2067	468	252	458	397	350	103	609	534	329	1918	267	1660	515	292	433	372	359	149	619.76	886	353	0.927873	-0.108	-2.913	0.00357966
ENSSSAG00000075847	ZDHHC14	zinc finger DHHC-type palmitoyltransferase 14	zinc finger DHHC-type palmitoyltransferase 14 [Source:NCBI gene;Acc:106607667]	protein_coding	9	17	11	12	15	33	2	5	5	3	11	1	6	16	12	11	15	27	2	6	5	3	11	1	9.55	14	5	0.927873	-0.108	-3.047	0.00231242
ENSSSAG00000085531	HLA-DQA1	major histocompatibility complex, class II, DQ alpha 1	H-2 class II histocompatibility antigen, A-Q alpha chain-like [Source:NCBI gene;Acc:106564360]	protein_coding	82	30	40	55	25	49	19	38	13	11	25	9	58	27	42	51	25	39	21	44	12	10	26	13	30.82	40	21	0.927873	-0.108	-2.587	0.00967606
ENSSSAG00000003248	PRAG1	PEAK1 related, kinase-activating pseudokinase 1	tyrosine-protein kinase SgK223-like [Source:NCBI gene;Acc:106561388]	protein_coding	85	105	327	88	73	868	42	54	70	38	120	53	60	96	345	82	74	697	46	62	66	36	123	76	147.01	226	68	0.928517	-0.107	-3.089	0.00200807
ENSSSAG00000071964	SRPK3	SRSF protein kinase 3	SRSF protein kinase 2-like [Source:NCBI gene;Acc:106566977]	protein_coding	119	59	98	27	67	236	10	37	19	61	49	17	85	54	103	25	68	190	11	43	18	57	50	25	60.66	88	34	0.928517	-0.107	-2.916	0.00354329
ENSSSAG00000059951	QKI	QKI, KH domain containing RNA binding	protein quaking-like [Source:NCBI gene;Acc:106605787]	protein_coding	28	7	8	15	11	16	4	6	4	7	4	4	20	6	8	14	11	13	4	7	4	7	4	6	8.68	12	5	0.929161	-0.106	-2.809	0.00497073
ENSSSAG00000040602	ARMH4	armadillo like helical domain containing 4	uncharacterized protein C14orf37-like [Source:NCBI gene;Acc:106608087]	protein_coding	2	9	7	6	0	7	0	0	0	1	0	1	1	8	7	6	0	6	0	0	0	1	0	1	2.55	5	0	0.929805	-0.105	-3.077	0.00208958
ENSSSAG00000107878			heme-binding protein 2-like [Source:NCBI gene;Acc:106576976]	protein_coding	107	20	2	34	30	28	5	11	13	10	1	2	76	18	2	32	30	22	6	13	12	9	1	3	18.72	30	7	0.929805	-0.105	-3.122	0.00179436
ENSSSAG00000004121	NPNT	nephronectin	nephronectin [Source:NCBI gene;Acc:106602284]	protein_coding	50	62	54	53	28	104	11	20	15	16	57	19	36	57	57	49	28	84	12	23	14	15	58	27	38.38	52	25	0.93045	-0.104	-2.623	0.00870668
ENSSSAG00000098898	GJA1	gap junction protein alpha 1	gap junction alpha-1 protein [Source:NCBI gene;Acc:106571373]	protein_coding	29	46	11	34	12	34	1	4	7	7	21	6	21	42	12	32	12	27	1	5	7	7	22	9	16.2	24	8	0.931095	-0.103	-2.989	0.00279629
ENSSSAG00000003838	ZNF503	zinc finger protein 503	zinc finger protein 503-like [Source:NCBI gene;Acc:106611732]	protein_coding	17	6	6	11	8	25	3	1	5	4	5	2	12	5	6	10	8	20	3	1	5	4	5	3	6.94	10	4	0.93174	-0.102	-2.97	0.00298013
ENSSSAG00000092591	PVALB	parvalbumin	parvalbumin alpha [Source:NCBI gene;Acc:106591443]	protein_coding	14	8	4	10	3	8	1	3	1	1	2	1	10	7	4	9	3	6	1	3	1	1	2	1	4.18	6	2	0.93174	-0.102	-3.095	0.00196712

## Sheet: E.distal_up
Upregulated differentially expressed genes (DEGs, detected by DESeq2 at p<0.01, log2 fold-change > 0.1) for V vs. M comparison of distal intestine at end of challenge phase presented as Salmo salar Ensembl ids and the corresponding HGNC identifiers with gene description. Raw and (DESeq2) normalised counts for each sample for M and V fish (n=6 each) are shown. The DESeq2-analysed output from SARTo…
salmo.salar_ensembl_gene_ID	Human_gene_symbol (HGNC_ID)	HGNC Gene_description	salmo.salar_gene.description	Gene biotype	raw.M1	raw.M2	raw.M3	raw.M4	raw.M5	raw.M6	raw.V1	raw.V2	raw.V3	raw.V4	raw.V5	raw.V6	norm.M1	norm.M2	norm.M3	norm.M4	norm.M5	norm.M6	norm.V1	norm.V2	norm.V3	norm.V4	norm.V5	norm.V6	baseMean	M	V	FoldChange	log2FoldChange	stat	pvalue
ENSSSAG00000046602	ITGAL	integrin subunit alpha L	integrin alpha-L-like [Source:NCBI gene;Acc:106588086]	protein_coding	72	53	86	94	59	119	114	218	179	168	194	217	90	52	81	99	69	110	129	189	160	154	203	177	126	84	169	1.72907	0.79	5.377	7.55658e-08
ENSSSAG00000003672	URGCP	upregulator of cell proliferation	up-regulator of cell proliferation-like [Source:NCBI gene;Acc:106597144]	protein_coding	117	32	65	94	48	63	380	248	163	285	305	132	146	32	62	99	56	58	431	214	146	261	319	108	160.86	76	246	1.64035	0.714	4.689	2.74566e-06
ENSSSAG00000120353				protein_coding	48	59	64	107	29	136	212	352	108	326	299	147	60	58	61	113	34	125	240	304	97	299	312	120	151.86	75	229	1.58227	0.662	4.593	4.36133e-06
ENSSSAG00000030127	EPAS1	endothelial PAS domain protein 1	endothelial PAS domain protein 1 [Source:NCBI gene;Acc:106589722]	protein_coding	23	28	43	33	14	39	42	94	51	85	83	85	29	28	41	35	16	36	48	81	46	78	87	69	49.36	31	68	1.56157	0.643	4.562	5.06312e-06
ENSSSAG00000003444	RUNX3	RUNX family transcription factor 3	runt-related transcription factor 3-like [Source:NCBI gene;Acc:106579491]	protein_coding	130	141	137	193	119	148	201	258	266	316	309	323	162	139	130	203	138	136	228	223	238	289	323	263	206.1	151	261	1.51887	0.603	5.138	2.77648e-07
ENSSSAG00000068744			tumor necrosis factor receptor superfamily member 4-like [Source:NCBI gene;Acc:106582621]	protein_coding	49	44	24	58	34	30	77	91	124	105	104	81	61	43	23	61	40	28	87	79	111	96	109	66	66.94	43	91	1.47325	0.559	4.39	1.13339e-05
ENSSSAG00000107607	SOX12	SRY-box transcription factor 12	transcription factor SOX-4-like [Source:NCBI gene;Acc:106565395]	protein_coding	81	145	82	130	63	125	117	296	289	252	165	253	101	143	78	137	73	115	133	256	259	231	172	206	158.62	108	210	1.44894	0.535	4.404	1.06362e-05
ENSSSAG00000095583	TACR3	tachykinin receptor 3	neuromedin-K receptor-like [Source:NCBI gene;Acc:106609949]	protein_coding	28	28	25	18	16	35	45	48	66	54	112	68	35	28	24	19	19	32	51	42	59	49	117	55	44.12	26	62	1.43893	0.525	4.318	1.57139e-05
ENSSSAG00000121343	GPR155	G protein-coupled receptor 155	integral membrane protein GPR155-like [Source:NCBI gene;Acc:106586242]	protein_coding	14	22	29	33	10	33	37	49	65	76	53	52	17	22	27	35	12	30	42	42	58	70	55	42	37.77	24	52	1.36604	0.45	4.163	3.13642e-05
ENSSSAG00000068137	CBFB	core-binding factor subunit beta	core-binding factor subunit beta [Source:NCBI gene;Acc:106573726]	protein_coding	113	138	130	186	100	157	206	223	251	259	218	267	141	136	123	196	116	145	234	193	225	237	228	217	182.53	143	222	1.35285	0.436	4.524	6.06494e-06
ENSSSAG00000074667	SDS	serine dehydratase	L-serine dehydratase/L-threonine deaminase-like [Source:NCBI gene;Acc:106580394]	protein_coding	113	55	46	109	29	64	196	132	285	235	137	240	141	54	44	115	34	59	222	114	255	215	143	195	132.63	74	191	1.3463	0.429	4.18	2.91248e-05
ENSSSAG00000073359	SIK1	salt inducible kinase 1	serine/threonine-protein kinase SIK2-like [Source:NCBI gene;Acc:106586692]	protein_coding	262	345	366	460	149	502	457	897	558	774	742	924	327	340	347	485	173	462	518	776	500	709	775	753	513.61	356	672	1.34537	0.428	4.129	3.64385e-05
ENSSSAG00000003647	TFEC	transcription factor EC	transcription factor EC-like [Source:NCBI gene;Acc:106609242]	protein_coding	24	44	30	39	29	50	51	77	63	64	83	81	30	43	28	41	34	46	58	67	56	59	87	66	51.22	37	66	1.3113	0.391	4.057	4.97185e-05
ENSSSAG00000115573	TRIM16	tripartite motif containing 16		protein_coding	37	36	32	27	37	42	140	48	55	62	163	219	46	35	30	28	43	39	159	42	49	57	170	178	73.08	37	109	1.30677	0.386	4.189	2.80675e-05
ENSSSAG00000079495	SLC12A7	solute carrier family 12 member 7	solute carrier family 12 member 7-like [Source:NCBI gene;Acc:106590280]	protein_coding	82	107	106	147	74	121	128	215	175	200	171	220	102	105	100	155	86	111	145	186	157	183	179	179	140.76	110	172	1.29594	0.374	4.157	3.22541e-05
ENSSSAG00000087598	FUT7	fucosyltransferase 7	fucosyltransferase 7 (alpha (1,3) fucosyltransferase) [Source:NCBI gene;Acc:100195441]	protein_coding	200	172	192	222	133	210	252	295	406	333	385	328	249	169	182	234	155	193	286	255	364	305	402	267	255.11	197	313	1.28699	0.364	4.065	4.80306e-05
ENSSSAG00000081522	CD22	CD22 molecule	myelin associated glycoprotein [Source:NCBI gene;Acc:100195426]	protein_coding	22	24	15	31	13	26	51	57	37	39	46	62	27	24	14	33	15	24	58	49	33	36	48	50	34.29	23	46	1.27544	0.351	3.925	8.6831e-05
ENSSSAG00000063960	NCKAP1L	NCK associated protein 1 like	nck-associated protein 1-like [Source:NCBI gene;Acc:106566166]	protein_coding	282	400	299	342	214	349	394	554	453	555	560	575	352	394	283	360	249	321	447	479	406	508	585	468	404.37	326	482	1.25701	0.33	4.067	4.76895e-05
ENSSSAG00000009390	FLT3	fms related receptor tyrosine kinase 3	receptor-type tyrosine-protein kinase FLT3-like [Source:NCBI gene;Acc:106579503]	protein_coding	228	203	210	284	196	261	303	482	330	391	341	453	284	200	199	299	228	240	344	417	295	358	356	369	299.15	242	356	1.25527	0.328	4.053	5.06052e-05
ENSSSAG00000088087	ERVW-1	endogenous retrovirus group W member 1, envelope		protein_coding	255	305	297	416	199	422	533	659	586	560	578	437	318	301	281	438	231	388	605	570	525	513	604	356	427.46	326	529	1.25527	0.328	3.885	0.000102465
ENSSSAG00000108841			trichohyalin-like [Source:NCBI gene;Acc:106579461]	protein_coding	28	37	44	25	21	30	53	73	55	53	57	59	35	36	42	26	24	28	60	63	49	49	60	48	43.34	32	55	1.24487	0.316	3.811	0.000138469
ENSSSAG00000066666	PTPRC	protein tyrosine phosphatase receptor type C	protein tyrosine phosphatase receptor type C [Source:NCBI gene;Acc:100380694]	protein_coding	800	847	787	1020	590	907	905	1382	1351	1479	1542	1536	998	835	745	1075	686	835	1026	1195	1210	1354	1610	1251	1068.38	862	1274	1.23542	0.305	3.91	9.21695e-05
ENSSSAG00000065541	CD37	CD37 molecule	Leukocyte antigen CD37 [Source:NCBI gene;Acc:100195746]	protein_coding	15	19	22	17	11	23	36	58	35	23	48	42	19	19	21	18	13	21	41	50	31	21	50	34	28.16	18	38	1.22519	0.293	3.779	0.000157642
ENSSSAG00000093202	GMIP	GEM interacting protein	GEM-interacting protein-like [Source:NCBI gene;Acc:106607426]	protein_coding	101	136	142	146	80	216	170	232	222	241	274	301	126	134	134	154	93	199	193	201	199	221	286	245	182.03	140	224	1.22434	0.292	3.741	0.000183187
ENSSSAG00000005548	MYO1F	myosin IF	unconventional myosin-If [Source:NCBI gene;Acc:100380684]	protein_coding	323	380	307	481	274	469	482	809	568	560	582	702	403	374	291	507	319	432	547	700	509	513	608	572	481.04	388	575	1.21841	0.285	3.785	0.000153696
ENSSSAG00000122113	HLA-E	major histocompatibility complex, class I, E	major histocompatibility complex class I-related gene protein-like [Source:NCBI gene;Acc:106588381]	protein_coding	23	24	20	21	20	42	43	43	64	123	29	149	29	24	19	22	23	39	49	37	57	113	30	121	46.9	26	68	1.20916	0.274	3.883	0.000103055
ENSSSAG00000048638	RGS21	regulator of G protein signaling 21	regulator of G-protein signaling 21-like [Source:NCBI gene;Acc:106598526]	protein_coding	192	303	216	346	178	343	207	849	641	573	377	704	239	299	205	365	207	316	235	734	574	525	394	573	388.72	272	506	1.20581	0.27	3.662	0.000250199
ENSSSAG00000074112			uncharacterized LOC106571437 [Source:NCBI gene;Acc:106571437]	protein_coding	30	34	54	68	21	33	116	103	130	91	48	80	37	33	51	72	24	30	132	89	116	83	50	65	65.35	41	89	1.20497	0.269	3.734	0.000188159
ENSSSAG00000005636	PRR11	proline rich 11	Proline-rich protein 11 [Source:NCBI gene;Acc:100380509]	protein_coding	72	36	93	77	37	76	90	168	143	111	111	159	90	35	88	81	43	70	102	145	128	102	116	129	94.16	68	120	1.19997	0.263	3.621	0.000293283
ENSSSAG00000006478	PTGS1	prostaglandin-endoperoxide synthase 1	Prostaglandin G/H synthase 1 [Source:NCBI gene;Acc:100195345]	protein_coding	38	35	31	34	20	44	47	68	62	63	53	72	47	34	29	36	23	40	53	59	56	58	55	59	45.84	35	57	1.19831	0.261	3.597	0.00032178
ENSSSAG00000076346	ITGAE	integrin subunit alpha E	integrin subunit alpha E [Source:NCBI gene;Acc:106612811]	protein_coding	935	1052	806	1248	755	1057	1250	1433	1870	1630	1530	1703	1166	1037	763	1315	878	973	1418	1239	1674	1493	1598	1387	1245.08	1022	1468	1.19748	0.26	3.698	0.000217189
ENSSSAG00000092810	PRKAR1B	protein kinase cAMP-dependent type I regulatory subunit beta	protein kinase cAMP-dependent type I regulatory subunit alpha [Source:NCBI gene;Acc:106589604]	protein_coding	63	95	54	88	61	71	82	142	136	113	127	153	79	94	51	93	71	65	93	123	122	103	133	125	95.89	76	116	1.19416	0.256	3.584	0.000337882
ENSSSAG00000077511				protein_coding	7	7	8	6	3	2	27	25	14	15	14	20	9	7	8	6	3	2	31	22	13	14	15	16	12.02	6	18	1.19251	0.254	3.972	7.11332e-05
ENSSSAG00000081351	TRIM62	tripartite motif containing 62	E3 ubiquitin-protein ligase TRIM62-like [Source:NCBI gene;Acc:106565708]	protein_coding	56	73	100	85	46	104	117	129	121	142	115	139	70	72	95	90	54	96	133	112	108	130	120	113	99.27	80	119	1.18838	0.249	3.57	0.000357583
ENSSSAG00000002734	MATK	megakaryocyte-associated tyrosine kinase	megakaryocyte-associated tyrosine-protein kinase-like [Source:NCBI gene;Acc:106573821]	protein_coding	108	102	111	134	81	161	175	172	176	192	179	238	135	100	105	141	94	148	198	149	158	176	187	194	148.78	120	177	1.18345	0.243	3.557	0.000374538
ENSSSAG00000117825	STC1	stanniocalcin 1	stanniocalcin 1 [Source:NCBI gene;Acc:106579860]	protein_coding	4	1	5	3	6	5	11	22	14	10	14	21	5	1	5	3	7	5	12	19	13	9	15	17	9.2	4	14	1.18017	0.239	3.994	6.49953e-05
ENSSSAG00000081699	PFKFB4	6-phosphofructo-2-kinase/fructose-2,6-biphosphatase 4	6-phosphofructo-2-kinase/fructose-2,6-biphosphatase 4 [Source:NCBI gene;Acc:100195507]	protein_coding	59	76	60	83	55	92	111	111	148	124	89	122	74	75	57	87	64	85	126	96	133	114	93	99	91.81	74	110	1.17854	0.237	3.501	0.000463171
ENSSSAG00000089323			si:dkey-19b23.8 [Source:ZFIN;Acc:ZDB-GENE-030131-4634]	protein_coding	29	26	21	24	28	28	35	53	53	45	56	52	36	26	20	25	33	26	40	46	47	41	58	42	36.69	28	46	1.17528	0.233	3.481	0.000500361
ENSSSAG00000115914	CCR2	C-C motif chemokine receptor 2	C-C chemokine receptor type 5-like [Source:NCBI gene;Acc:106605412]	protein_coding	82	82	64	89	51	79	110	111	151	122	130	135	102	81	61	94	59	73	125	96	135	112	136	110	98.57	78	119	1.17528	0.233	3.473	0.000513739
ENSSSAG00000039337	NAPRT	nicotinate phosphoribosyltransferase	nicotinate phosphoribosyltransferase [Source:NCBI gene;Acc:106560401]	protein_coding	380	485	504	459	333	502	539	668	747	645	556	659	474	478	477	484	387	462	611	578	669	591	581	537	527.34	460	594	1.17446	0.232	3.947	7.92963e-05
ENSSSAG00000118248				protein_coding	25	40	29	42	26	31	56	80	57	46	57	60	31	39	27	44	30	29	64	69	51	42	60	49	44.61	33	56	1.17446	0.232	3.47	0.00051984
ENSSSAG00000075752	FOXP1	forkhead box P1	forkhead box protein P1-B-like [Source:NCBI gene;Acc:106572328]	protein_coding	17	15	15	18	5	14	26	27	24	40	37	43	21	15	14	19	6	13	29	23	21	37	39	35	22.71	15	31	1.17121	0.228	3.59	0.000330127
ENSSSAG00000003917	SPECC1	sperm antigen with calponin homology and coiled-coil domains 1	cytospin-B-like [Source:NCBI gene;Acc:106603510]	protein_coding	86	83	81	102	95	111	127	161	131	145	133	185	107	82	77	107	111	102	144	139	117	133	139	151	117.4	98	137	1.1704	0.227	3.502	0.00046199
ENSSSAG00000081594	NCOA3	nuclear receptor coactivator 3	nuclear receptor coactivator 3-like [Source:NCBI gene;Acc:106582905]	protein_coding	73	82	97	111	58	103	99	154	120	182	161	168	91	81	92	117	67	95	112	133	107	167	168	137	113.96	90	137	1.1704	0.227	3.436	0.000589757
ENSSSAG00000096804	ATL2	atlastin GTPase 2	atlastin-2 [Source:NCBI gene;Acc:100380671]	protein_coding	181	185	177	191	164	163	199	264	336	295	234	325	226	182	168	201	191	150	226	228	301	270	244	265	220.98	186	256	1.16797	0.224	3.52	0.000431482
ENSSSAG00000042273	IL12RB2	interleukin 12 receptor subunit beta 2	Interleukin-12 receptor beta-2 chain [Source:NCBI gene;Acc:100306791]	protein_coding	101	53	57	131	51	117	210	193	170	137	162	217	126	52	54	138	59	108	238	167	152	125	169	177	130.49	90	171	1.16716	0.223	3.508	0.000450982
ENSSSAG00000046954	RET	ret proto-oncogene	proto-oncogene tyrosine-protein kinase receptor Ret-like [Source:NCBI gene;Acc:106604566]	protein_coding	70	68	88	57	81	104	136	140	114	113	163	136	87	67	83	60	94	96	154	121	102	103	170	111	104.13	81	127	1.16473	0.22	3.397	0.000681499
ENSSSAG00000076824			CD3e molecule [Source:NCBI gene;Acc:100136516]	protein_coding	631	765	573	897	372	711	957	1144	1195	918	1183	1280	787	754	543	945	433	654	1085	989	1070	841	1236	1042	864.92	686	1044	1.16393	0.219	3.395	0.000686755
ENSSSAG00000116884				protein_coding	152	164	152	221	121	196	215	274	380	250	234	289	190	162	144	233	141	180	244	237	340	229	244	235	214.91	175	255	1.16312	0.218	3.403	0.000667181
ENSSSAG00000003643	PPP1R9B	protein phosphatase 1 regulatory subunit 9B	neurabin-2-like [Source:NCBI gene;Acc:106607474]	protein_coding	123	144	117	150	117	144	162	243	186	172	216	283	153	142	111	158	136	133	184	210	167	158	226	230	167.23	139	196	1.1607	0.215	3.406	0.000659518
ENSSSAG00000052012	INPP5D	inositol polyphosphate-5-phosphatase D	phosphatidylinositol 3,4,5-trisphosphate 5-phosphatase 1 [Source:NCBI gene;Acc:100380693]	protein_coding	80	83	73	104	63	93	133	146	118	127	122	151	100	82	69	110	73	86	151	126	106	116	127	123	105.72	87	125	1.1607	0.215	3.385	0.000712165
ENSSSAG00000088753	SLC45A3	solute carrier family 45 member 3	solute carrier family 45 member 3-like [Source:NCBI gene;Acc:106583108]	protein_coding	69	34	71	82	25	74	112	166	67	162	207	146	86	33	67	86	29	68	127	144	60	148	216	119	98.7	62	136	1.1607	0.215	3.578	0.000346605
ENSSSAG00000079949	PIP4K2A	phosphatidylinositol-5-phosphate 4-kinase type 2 alpha	phosphatidylinositol 5-phosphate 4-kinase type-2 alpha [Source:NCBI gene;Acc:106578380]	protein_coding	75	104	108	119	55	124	91	179	161	182	167	237	94	102	102	125	64	114	103	155	144	167	174	193	128.17	100	156	1.1599	0.214	3.367	0.000758946
ENSSSAG00000039744	COL23A1	collagen type XXIII alpha 1 chain	collagen alpha-1(XXIII) chain-like [Source:NCBI gene;Acc:106604914]	protein_coding	43	45	49	62	42	76	68	79	95	99	74	119	54	44	46	65	49	70	77	68	85	91	77	97	68.66	55	82	1.15829	0.212	3.351	0.000806366
ENSSSAG00000044087	IRF2BP2	interferon regulatory factor 2 binding protein 2	Interferon regulatory factor 2-binding protein 2-B [Source:NCBI gene;Acc:100196753]	protein_coding	588	675	598	754	534	897	663	1131	1188	1165	818	1290	733	665	566	794	621	826	752	978	1064	1067	854	1051	830.96	701	961	1.15669	0.21	3.419	0.00062951
ENSSSAG00000041397	DGKB	diacylglycerol kinase beta	diacylglycerol kinase alpha-like [Source:NCBI gene;Acc:106567181]	protein_coding	261	278	292	287	180	327	298	435	415	506	396	421	325	274	277	302	209	301	338	376	372	463	414	343	332.86	281	384	1.15589	0.209	3.416	0.000636512
ENSSSAG00000054771	MAP4K4	mitogen-activated protein kinase kinase kinase kinase 4	mitogen-activated protein kinase kinase kinase kinase 4 [Source:NCBI gene;Acc:100196367]	protein_coding	111	122	154	153	101	134	176	221	187	194	183	198	138	120	146	161	117	123	200	191	167	178	191	161	157.89	134	181	1.15269	0.205	3.408	0.000654769
ENSSSAG00000003335			lymphocyte activation gene 3 protein-like [Source:NCBI gene;Acc:106576634]	protein_coding	61	39	6	41	12	20	97	121	163	112	97	66	76	38	6	43	14	18	110	105	146	103	101	54	67.83	32	103	1.15189	0.204	3.841	0.000122516
ENSSSAG00000005193	RFTN1	raftlin, lipid raft linker 1	raftlin-like [Source:NCBI gene;Acc:106582009]	protein_coding	78	156	118	118	99	143	169	205	181	142	247	226	97	154	112	124	115	132	192	177	162	130	258	184	153.08	122	184	1.14949	0.201	3.287	0.00101236
ENSSSAG00000015795	DDIT4	DNA damage inducible transcript 4	DNA damage-inducible transcript 4 protein-like [Source:NCBI gene;Acc:106592479]	protein_coding	32	56	84	83	28	116	41	270	247	280	78	382	40	55	80	87	33	107	47	234	221	256	81	311	129.3	67	192	1.1487	0.2	3.74	0.000184286
ENSSSAG00000048285	SLC17A9	solute carrier family 17 member 9	glucose-induced degradation protein 8 homolog [Source:NCBI gene;Acc:106566597]	protein_coding	97	64	94	102	69	104	117	149	140	156	191	149	121	63	89	107	80	96	133	129	125	143	199	121	117.26	93	142	1.1479	0.199	3.273	0.00106588
ENSSSAG00000006841			uncharacterized LOC106571891 [Source:NCBI gene;Acc:106571891]	protein_coding	64	70	41	74	60	64	76	103	116	117	94	126	80	69	39	78	70	59	86	89	104	107	98	103	81.78	66	98	1.14631	0.197	3.26	0.00111299
ENSSSAG00000052569	HNF4A	hepatocyte nuclear factor 4 alpha	hepatocyte nuclear factor 4-alpha-like [Source:NCBI gene;Acc:106572609]	protein_coding	457	444	563	617	436	686	812	834	1288	715	583	1007	570	437	533	650	507	631	921	721	1153	655	609	820	684.05	555	813	1.14314	0.193	3.234	0.00122193
ENSSSAG00000076595	LRRC4	leucine rich repeat containing 4	Salmo salar T-cell surface glycoprotein CD4 (cd4), mRNA. [Source:RefSeq mRNA;Acc:NM_001146408]	protein_coding	303	348	261	440	252	340	621	491	546	503	455	560	378	343	247	464	293	313	704	425	489	461	475	456	420.61	340	502	1.14235	0.192	3.227	0.00124902
ENSSSAG00000082466	MPHOSPH8	M-phase phosphoprotein 8	M-phase phosphoprotein 8-like [Source:NCBI gene;Acc:106582063]	protein_coding	193	264	254	250	212	283	277	338	347	336	321	401	241	260	241	263	247	260	314	292	311	308	335	327	283.21	252	314	1.14235	0.192	3.608	0.000308864
ENSSSAG00000090668	MED19	mediator complex subunit 19	mediator of RNA polymerase II transcription subunit 19-A [Source:NCBI gene;Acc:106604664]	protein_coding	73	116	111	107	72	109	95	193	154	147	140	182	91	114	105	113	84	100	108	167	138	135	146	148	120.74	101	140	1.14235	0.192	3.247	0.00116706
ENSSSAG00000116744	SLC7A10	solute carrier family 7 member 10	asc-type amino acid transporter 1-like [Source:NCBI gene;Acc:106591035]	protein_coding	148	121	278	211	132	191	205	336	297	308	307	342	185	119	263	222	154	176	233	291	266	282	321	279	232.41	186	279	1.14235	0.192	3.229	0.00124226
ENSSSAG00000038140	OSCP1	organic solute carrier partner 1	protein OSCP1-like [Source:NCBI gene;Acc:106605121]	protein_coding	260	297	170	227	166	255	302	485	369	354	375	379	324	293	161	239	193	235	343	419	330	324	392	309	296.81	241	353	1.14076	0.19	3.209	0.0013321
ENSSSAG00000108961	HIC1	HIC ZBTB transcriptional repressor 1	hypermethylated in cancer 1 protein-like [Source:NCBI gene;Acc:106581167]	protein_coding	604	984	950	956	423	940	811	1464	1487	1270	1203	1675	753	970	900	1007	492	865	920	1266	1331	1163	1256	1364	1024	831	1217	1.14076	0.19	3.215	0.00130541
ENSSSAG00000040519	MTA2	metastasis associated 1 family member 2	metastasis-associated protein MTA2-like [Source:NCBI gene;Acc:106608586]	protein_coding	339	333	450	449	358	409	392	615	638	567	651	639	423	328	426	473	416	376	445	532	571	519	680	520	475.86	407	544	1.13997	0.189	3.271	0.00107089
ENSSSAG00000087881	MOG	myelin oligodendrocyte glycoprotein	butyrophilin-like protein 1 [Source:NCBI gene;Acc:106607872]	protein_coding	320	351	260	227	131	193	364	562	1260	1260	320	345	399	346	246	239	152	178	413	486	1128	1154	334	281	446.37	260	633	1.13997	0.189	3.565	0.000363419
ENSSSAG00000006297	FARSB	phenylalanyl-tRNA synthetase subunit beta	phenylalanine--tRNA ligase beta subunit-like [Source:NCBI gene;Acc:106581314]	protein_coding	340	205	205	197	202	506	460	769	801	226	609	1466	424	202	194	208	235	466	522	665	717	207	636	1194	472.45	288	657	1.13839	0.187	3.503	0.000460757
ENSSSAG00000096566	TOPORS	TOP1 binding arginine/serine rich protein, E3 ubiquitin ligase	E3 ubiquitin-protein ligase Topors-like [Source:NCBI gene;Acc:106608413]	protein_coding	113	215	207	196	113	156	232	278	232	261	321	277	141	212	196	207	131	144	263	240	208	239	335	226	211.79	172	252	1.13839	0.187	3.191	0.00141744
ENSSSAG00000116644	CHN1	chimerin 1	N-chimaerin-like [Source:NCBI gene;Acc:106590032]	protein_coding	45	70	69	85	65	75	89	111	117	95	110	115	56	69	65	90	76	69	101	96	105	87	115	94	85.16	71	100	1.13761	0.186	3.194	0.00140342
ENSSSAG00000070706	STING1	stimulator of interferon response cGAMP interactor 1	stimulator of interferon response cGAMP interactor 1 [Source:NCBI gene;Acc:106612120]	protein_coding	15	12	14	22	7	6	12	43	49	39	28	41	19	12	13	23	8	6	14	37	44	36	29	33	22.8	14	32	1.13603	0.184	3.543	0.000395798
ENSSSAG00000055608			uncharacterized LOC106577851 [Source:NCBI gene;Acc:106577851]	protein_coding	86	90	86	136	48	106	98	178	220	160	139	196	107	89	81	143	56	98	111	154	197	147	145	160	123.96	96	152	1.13524	0.183	3.195	0.00139622
ENSSSAG00000064246	RUNX3	RUNX family transcription factor 3	runt-related transcription factor 3-like [Source:NCBI gene;Acc:106610817]	protein_coding	223	219	248	273	130	188	273	319	357	384	355	378	278	216	235	288	151	173	310	276	320	352	371	308	273.01	224	323	1.13524	0.183	3.163	0.00156236
ENSSSAG00000077704	AGAP2	ArfGAP with GTPase domain, ankyrin repeat and PH domain 2	arf-GAP with GTPase, ANK repeat and PH domain-containing protein 2-like [Source:NCBI gene;Acc:106567079]	protein_coding	76	88	88	113	83	76	103	105	182	183	165	162	95	87	83	119	97	70	117	91	163	168	172	132	116.07	92	140	1.13524	0.183	3.175	0.00149975
ENSSSAG00000003882			lymphocyte activation gene 3 protein-like [Source:NCBI gene;Acc:106576634]	protein_coding	42	27	3	33	16	32	47	96	158	113	75	51	52	27	3	35	19	29	53	83	141	103	78	42	55.48	28	83	1.13446	0.182	3.732	0.00019021
ENSSSAG00000009440	CNKSR2	connector enhancer of kinase suppressor of Ras 2	connector enhancer of kinase suppressor of ras 2-like [Source:NCBI gene;Acc:106603324]	protein_coding	60	78	56	42	48	42	66	102	101	118	109	87	75	77	53	44	56	39	75	88	90	108	114	71	74.14	57	91	1.13446	0.182	3.19	0.00142188
ENSSSAG00000107797	RAC2	Rac family small GTPase 2	ras-related C3 botulinum toxin substrate 2 [Source:NCBI gene;Acc:106601467]	protein_coding	396	567	339	526	311	435	577	677	681	633	676	758	494	559	321	554	362	400	654	586	610	580	706	617	536.89	448	626	1.13446	0.182	3.16	0.0015796
ENSSSAG00000005797	ASAP3	ArfGAP with SH3 domain, ankyrin repeat and PH domain 3	arf-GAP with SH3 domain, ANK repeat and PH domain-containing protein 3-like [Source:NCBI gene;Acc:106612547]	protein_coding	324	308	295	480	227	281	403	483	621	630	443	647	404	303	279	506	264	259	457	418	556	577	463	527	417.73	336	500	1.13367	0.181	3.155	0.00160562
ENSSSAG00000086112	WIPF1	WAS/WASL interacting protein family member 1	WAS/WASL-interacting protein family member 1-like [Source:NCBI gene;Acc:106594394]	protein_coding	156	223	174	223	139	233	222	280	278	318	240	387	195	220	165	235	162	214	252	242	249	291	251	315	232.51	198	267	1.13367	0.181	3.183	0.00145633
ENSSSAG00000090177	ASPH	aspartate beta-hydroxylase	fibrous sheath CABYR-binding protein-like [Source:NCBI gene;Acc:106568874]	protein_coding	14	14	16	17	7	29	22	33	34	33	36	45	17	14	15	18	8	27	25	29	30	30	38	37	23.96	16	32	1.13288	0.18	3.311	0.000929193
ENSSSAG00000118445	ST6GAL2	ST6 beta-galactoside alpha-2,6-sialyltransferase 2	ST6 beta-galactoside alpha-2,6-sialyltransferase 2 [Source:NCBI gene;Acc:106586768]	protein_coding	183	141	224	169	104	180	250	257	278	283	319	250	228	139	212	178	121	166	284	222	249	259	333	204	216.22	174	258	1.13288	0.18	3.142	0.00167699
ENSSSAG00000043023	JAK2	Janus kinase 2	Janus kinase 3 [Source:NCBI gene;Acc:106573870]	protein_coding	297	392	297	415	210	403	343	529	516	575	514	724	370	386	281	437	244	371	389	458	462	527	537	590	420.99	348	494	1.1321	0.179	3.13	0.00174874
ENSSSAG00000068870	LASP1	LIM and SH3 protein 1	LIM and SH3 domain protein 1-like [Source:NCBI gene;Acc:106607249]	protein_coding	972	1134	1078	1254	1077	1190	1230	1551	1909	1587	1434	1716	1212	1117	1021	1321	1253	1095	1395	1341	1709	1453	1498	1398	1317.84	1170	1466	1.13131	0.178	3.344	0.000825201
ENSSSAG00000066310	ADAP1	ArfGAP with dual PH domains 1	arf-GAP with dual PH domain-containing protein 1-like [Source:NCBI gene;Acc:106579021]	protein_coding	40	41	44	41	22	24	45	70	92	58	73	64	50	40	42	43	26	22	51	61	82	53	76	52	49.86	37	62	1.13053	0.177	3.202	0.00136354
ENSSSAG00000077054	DNAJC10	DnaJ heat shock protein family (Hsp40) member C10	dnaJ homolog subfamily C member 10-like [Source:NCBI gene;Acc:106582260]	protein_coding	99	140	127	159	151	150	155	201	214	243	178	256	123	138	120	168	176	138	176	174	192	223	186	208	168.42	144	193	1.12975	0.176	3.134	0.00172478
ENSSSAG00000110788				protein_coding	28	47	54	44	18	48	46	73	75	68	62	95	35	46	51	46	21	44	52	63	67	62	65	77	52.56	40	64	1.12975	0.176	3.149	0.00163829
ENSSSAG00000062996	COASY	Coenzyme A synthase	Coenzyme A synthase [Source:NCBI gene;Acc:106579131]	protein_coding	53	73	101	90	90	83	111	131	138	118	102	157	66	72	96	95	105	76	126	113	124	108	107	128	101.23	85	118	1.12896	0.175	3.105	0.00190375
ENSSSAG00000092354	PLEKHA2	pleckstrin homology domain containing A2	pleckstrin homology domain-containing family A member 2-like [Source:NCBI gene;Acc:106585005]	protein_coding	229	305	271	289	151	256	289	388	415	386	324	447	286	301	257	304	176	236	328	336	372	353	338	364	304.11	260	348	1.1274	0.173	3.106	0.00189495
ENSSSAG00000003540	ARHGEF1	Rho guanine nucleotide exchange factor 1	Rho guanine nucleotide exchange factor 1 [Source:NCBI gene;Acc:106605705]	protein_coding	116	129	167	175	72	203	127	237	276	306	284	304	145	127	158	184	84	187	144	205	247	280	297	248	192.12	148	237	1.12662	0.172	3.135	0.00171752
ENSSSAG00000054804	IGSF3	immunoglobulin superfamily member 3	immunoglobulin superfamily member 3-like [Source:NCBI gene;Acc:106586623]	protein_coding	443	575	371	675	336	512	512	724	821	880	824	1093	552	567	351	711	391	471	581	626	735	806	861	890	628.52	507	750	1.12584	0.171	3.078	0.0020825
ENSSSAG00000049554	ATP8B2	ATPase phospholipid transporting 8B2	phospholipid-transporting ATPase ID-like [Source:NCBI gene;Acc:106570854]	protein_coding	218	305	274	343	250	417	332	534	423	474	348	572	272	301	259	361	291	384	377	462	379	434	363	466	362.37	311	414	1.12506	0.17	3.084	0.0020448
ENSSSAG00000069633	IL12B		interleukin-12 subunit beta-like [Source:NCBI gene;Acc:106567437]	protein_coding	130	116	102	174	79	120	141	223	255	256	135	280	162	114	97	183	92	110	160	193	228	234	141	228	161.94	126	197	1.12506	0.17	3.104	0.00191121
ENSSSAG00000102467	ZNF589	zinc finger protein 589		protein_coding	44	64	60	36	45	72	82	84	98	81	65	106	55	63	57	38	52	66	93	73	88	74	68	86	67.76	55	80	1.12506	0.17	3.067	0.00216345
ENSSSAG00000086953	IL10RA		uncharacterized LOC106612744 [Source:NCBI gene;Acc:106612744]	protein_coding	69	55	46	79	26	47	78	114	117	102	75	132	86	54	44	83	30	43	88	99	105	93	78	108	75.97	57	95	1.12428	0.169	3.156	0.00160204
ENSSSAG00000004000			15.5 kDa protein [Source:NCBI gene;Acc:100196044]	protein_coding	391	449	507	530	444	466	497	942	543	719	927	783	488	442	480	558	516	429	564	815	486	658	968	638	586.9	486	688	1.12272	0.167	3.034	0.00241701
ENSSSAG00000080624	C8orf44-SGK3	C8orf44-SGK3 readthrough	serum/glucocorticoid regulated kinase family member 3 [Source:NCBI gene;Acc:106590407]	protein_coding	168	208	235	220	165	292	215	357	325	308	293	339	210	205	223	232	192	269	244	309	291	282	306	276	253.1	222	285	1.12272	0.167	3.105	0.00190074
ENSSSAG00000007328	CYBB	cytochrome b-245 beta chain	cytochrome b-245 heavy chain-like [Source:NCBI gene;Acc:106575674]	protein_coding	88	130	109	141	91	155	132	208	177	159	185	210	110	128	103	149	106	143	150	180	158	146	193	171	144.67	123	166	1.12194	0.166	3.032	0.00242909
ENSSSAG00000101942	BCL11B	BAF chromatin remodeling complex subunit BCL11B	B-cell lymphoma/leukemia 11B-like [Source:NCBI gene;Acc:106608246]	protein_coding	27	50	46	66	16	44	66	62	91	70	81	150	34	49	44	70	19	40	75	54	81	64	85	122	61.33	43	80	1.12194	0.166	3.234	0.00122005
ENSSSAG00000070605	PIP4K2A	phosphatidylinositol-5-phosphate 4-kinase type 2 alpha	phosphatidylinositol 5-phosphate 4-kinase type-2 alpha [Source:NCBI gene;Acc:106578380]	protein_coding	122	176	122	130	154	154	178	244	221	188	201	238	152	173	116	137	179	142	202	211	198	172	210	194	173.81	150	198	1.12117	0.165	3.037	0.00239007
ENSSSAG00000083555	PPARD	peroxisome proliferator activated receptor delta	60S ribosomal protein L10a [Source:NCBI gene;Acc:106565120]	protein_coding	116	162	156	113	100	172	198	212	246	217	197	169	145	160	148	119	116	158	225	183	220	199	206	138	168	141	195	1.12117	0.165	3.018	0.00254848
ENSSSAG00000067279	CECR2	CECR2 histone acetyl-lysine reader	cat eye syndrome critical region protein 2-like [Source:NCBI gene;Acc:106573190]	protein_coding	17	34	27	34	10	38	39	54	46	47	55	59	21	33	26	36	12	35	44	47	41	43	57	48	36.95	27	47	1.12039	0.164	3.14	0.0016922
ENSSSAG00000000318	ULK1	unc-51 like autophagy activating kinase 1	unc-51 like autophagy activating kinase 1 [Source:NCBI gene;Acc:106566325]	protein_coding	46	41	41	58	31	62	72	70	72	73	76	101	57	40	39	61	36	57	82	61	64	67	79	82	60.5	48	72	1.11961	0.163	3.027	0.00246913
ENSSSAG00000043035	RNF123	ring finger protein 123	ring finger protein 123 [Source:NCBI gene;Acc:106583775]	protein_coding	62	46	69	80	43	69	71	129	92	127	92	105	77	45	65	84	50	64	81	112	82	116	96	86	79.85	64	96	1.11884	0.162	3.013	0.00258825
ENSSSAG00000046310	NFKBIZ	NFKB inhibitor zeta	NF-kappa-B inhibitor zeta-like [Source:NCBI gene;Acc:106574873]	protein_coding	125	139	137	189	89	146	126	225	270	248	201	276	156	137	130	199	104	134	143	195	242	227	210	225	175.06	143	207	1.11884	0.162	3.004	0.0026679
ENSSSAG00000090217	IGSF8	immunoglobulin superfamily member 8	immunoglobulin superfamily member 8 [Source:NCBI gene;Acc:106566143]	protein_coding	293	405	321	469	250	350	372	599	592	488	466	654	365	399	304	494	291	322	422	518	530	447	487	533	425.98	362	490	1.11884	0.162	2.994	0.00275389
ENSSSAG00000108935	TFDP1	transcription factor Dp-1	transcription factor Dp-1-like [Source:NCBI gene;Acc:106581971]	protein_coding	81	105	123	111	85	113	117	166	176	173	101	194	101	103	116	117	99	104	133	144	158	158	105	158	124.71	107	143	1.11884	0.162	2.993	0.00275826
ENSSSAG00000076630	CHEK2	checkpoint kinase 2	serine/threonine-protein kinase/endoribonuclease IRE1a-like [Source:NCBI gene;Acc:106562560]	protein_coding	200	216	183	240	171	247	292	316	257	342	298	345	249	213	173	253	199	227	331	273	230	313	311	281	254.56	219	290	1.11806	0.161	2.996	0.00273398
ENSSSAG00000074758			interferon alpha/beta receptor 1a-like [Source:NCBI gene;Acc:106581896]	protein_coding	132	194	140	242	126	195	183	238	341	274	288	343	165	191	133	255	147	179	208	206	305	251	301	279	218.26	178	258	1.11729	0.16	2.983	0.00285647
ENSSSAG00000057705	INPP4A	inositol polyphosphate-4-phosphatase type I A	type I inositol 3,4-bisphosphate 4-phosphatase-like [Source:NCBI gene;Acc:106586779]	protein_coding	50	57	43	72	31	57	101	61	102	82	106	111	62	56	41	76	36	52	115	53	91	75	111	90	71.54	54	89	1.11651	0.159	3.075	0.00210618
ENSSSAG00000065107	CYRIA	CYFIP related Rac1 interactor A	protein FAM49A-like [Source:NCBI gene;Acc:106589091]	protein_coding	53	100	63	132	51	75	101	155	161	124	124	174	66	99	60	139	59	69	115	134	144	114	130	142	105.77	82	130	1.11651	0.159	3.038	0.0023783
ENSSSAG00000078034	LIPH	lipase H	Lipase member H [Source:NCBI gene;Acc:100380485]	protein_coding	39	42	40	38	25	46	69	94	81	62	32	82	49	41	38	40	29	42	78	81	73	57	33	67	52.37	40	65	1.11651	0.159	3.062	0.00219515
ENSSSAG00000081784			uncharacterized LOC106572505 [Source:NCBI gene;Acc:106572505]	protein_coding	186	227	179	225	152	244	234	273	296	310	318	337	232	224	170	237	177	225	265	236	265	284	332	274	243.38	211	276	1.11651	0.159	2.975	0.00292594
ENSSSAG00000102063	PRPS1	phosphoribosyl pyrophosphate synthetase 1	ribose-phosphate pyrophosphokinase 1-like [Source:NCBI gene;Acc:106612209]	protein_coding	41	52	33	48	36	29	47	80	82	72	60	73	51	51	31	51	42	27	53	69	73	66	63	59	53.06	42	64	1.11651	0.159	3.011	0.00260255
ENSSSAG00000104544	TRIM25	tripartite motif containing 25	tripartite motif-containing protein 16-like [Source:NCBI gene;Acc:106561470]	protein_coding	117	149	167	135	56	181	199	319	244	281	156	204	146	147	158	142	65	167	226	276	218	257	163	166	177.61	138	218	1.11651	0.159	3.037	0.00239246
ENSSSAG00000064838	ZNF217	zinc finger protein 217	zinc finger protein 217-like [Source:NCBI gene;Acc:106567120]	protein_coding	27	58	47	45	35	50	56	77	69	68	76	71	34	57	45	47	41	46	64	67	62	62	79	58	55.07	45	65	1.11574	0.158	2.965	0.00302769
ENSSSAG00000066731	GLIPR2	GLI pathogenesis related 2	uncharacterized LOC106570345 [Source:NCBI gene;Acc:106570345]	protein_coding	130	213	129	189	116	147	166	320	214	224	277	307	162	210	122	199	135	135	188	277	192	205	289	250	197.05	160	234	1.11574	0.158	2.971	0.00296659
ENSSSAG00000064191	MSN	moesin	moesin [Source:NCBI gene;Acc:106567791]	protein_coding	851	925	830	966	802	786	966	1243	1341	1179	1288	1390	1061	911	786	1018	933	723	1096	1075	1201	1080	1345	1132	1030.1	905	1155	1.11497	0.157	2.988	0.00280916
ENSSSAG00000002171	ZC3H7B	zinc finger CCCH-type containing 7B	zinc finger CCCH domain-containing protein 7B-like [Source:NCBI gene;Acc:106609339]	protein_coding	254	286	396	347	283	371	304	511	493	493	402	517	317	282	375	366	329	341	345	442	441	451	420	421	377.53	335	420	1.11419	0.156	3.001	0.00269289
ENSSSAG00000035097	EPHX2	epoxide hydrolase 2	bifunctional epoxide hydrolase 2-like [Source:NCBI gene;Acc:106611412]	protein_coding	177	229	210	235	148	223	221	340	277	282	267	339	221	226	199	248	172	205	251	294	248	258	279	276	239.68	212	268	1.11419	0.156	2.984	0.00284931
ENSSSAG00000070045	PDK1	pyruvate dehydrogenase kinase 1	pyruvate dehydrogenase kinase, isozyme 1 [Source:ZFIN;Acc:ZDB-GENE-091204-402]	protein_coding	30	36	19	36	40	57	43	79	85	61	54	84	37	35	18	38	47	52	49	68	76	56	56	68	50.14	38	62	1.11419	0.156	3.059	0.00222444
ENSSSAG00000102563	IL15RA		interleukin 15 receptor subunit alpha [Source:NCBI gene;Acc:106609274]	protein_coding	91	66	60	115	78	94	99	154	179	133	141	152	113	65	57	121	91	87	112	133	160	122	147	124	111.03	89	133	1.11419	0.156	2.977	0.00291378
ENSSSAG00000107262	CCDC120	coiled-coil domain containing 120	coiled-coil domain-containing protein 120-like [Source:NCBI gene;Acc:106582873]	protein_coding	38	55	51	43	43	41	55	73	62	77	68	95	47	54	48	45	50	38	62	63	56	71	71	77	56.91	47	67	1.11419	0.156	2.94	0.00328258
ENSSSAG00000121618	CUL5	cullin 5	cullin-5-like [Source:NCBI gene;Acc:106581017]	protein_coding	102	117	134	108	108	127	145	184	132	183	180	193	127	115	127	114	126	117	164	159	118	168	188	157	140.02	121	159	1.11419	0.156	2.938	0.00330423
ENSSSAG00000005605	SAMD1	sterile alpha motif domain containing 1		protein_coding	3	5	3	0	1	4	10	12	14	9	10	14	4	5	3	0	1	4	11	10	13	8	10	11	6.72	3	10	1.11342	0.155	3.829	0.000128467
ENSSSAG00000112622	RCOR1	REST corepressor 1	REST corepressor 1-like [Source:NCBI gene;Acc:106600978]	protein_coding	86	98	121	110	100	106	106	172	182	158	134	155	107	97	115	116	116	98	120	149	163	145	140	126	124.25	108	140	1.11342	0.155	2.93	0.00339407
ENSSSAG00000047294	PLEKHA1	pleckstrin homology domain containing A1	Pleckstrin homology domain-containing family A member 1 [Source:NCBI gene;Acc:100195246]	protein_coding	262	351	236	332	223	270	310	405	492	423	362	517	327	346	223	350	259	249	352	350	441	387	378	421	340.22	292	388	1.11265	0.154	2.917	0.00353694
ENSSSAG00000113132	INTS12	integrator complex subunit 12	integrator complex subunit 12-like [Source:NCBI gene;Acc:106602288]	protein_coding	140	181	159	163	134	156	172	237	222	232	185	254	175	178	151	172	156	144	195	205	199	212	193	207	182.17	163	202	1.11265	0.154	2.982	0.00285988
ENSSSAG00000055817	ARHGAP29	Rho GTPase activating protein 29	rho GTPase-activating protein 29-like [Source:NCBI gene;Acc:106569760]	protein_coding	104	189	182	186	80	194	205	254	183	279	262	368	130	186	172	196	93	179	233	220	164	255	274	300	200.06	159	241	1.11188	0.153	2.961	0.00306715
ENSSSAG00000052624	SUCO	SUN domain containing ossification factor	SUN domain-containing ossification factor-like [Source:NCBI gene;Acc:106584226]	protein_coding	28	63	79	58	48	105	69	109	116	99	110	190	35	62	75	61	56	97	78	94	104	91	115	155	85.17	64	106	1.11111	0.152	3.025	0.00248302
ENSSSAG00000073172	PRPF4B	pre-mRNA processing factor 4B	serine/threonine-protein kinase PRP4 homolog [Source:NCBI gene;Acc:106578727]	protein_coding	173	246	266	254	171	225	195	420	365	318	283	410	216	242	252	268	199	207	221	363	327	291	296	334	267.97	231	305	1.11111	0.152	2.893	0.00381179
ENSSSAG00000101232	FBXO44	F-box protein 44	F-box only protein 44-like [Source:NCBI gene;Acc:106572398]	protein_coding	82	100	105	144	101	125	137	177	233	160	144	162	102	99	99	152	117	115	155	153	209	147	150	132	135.87	114	158	1.11111	0.152	2.901	0.00372312
ENSSSAG00000107074	MACROD2	mono-ADP ribosylhydrolase 2	MACRO domain-containing protein 1 [Source:NCBI gene;Acc:100195094]	protein_coding	125	160	260	253	97	252	215	286	336	341	307	480	156	158	246	267	113	232	244	247	301	312	321	391	248.92	195	303	1.11111	0.152	2.969	0.00298857
ENSSSAG00000117700				protein_coding	14	13	24	25	9	21	30	59	33	40	42	24	17	13	23	26	10	19	34	51	30	37	44	20	26.98	18	36	1.11111	0.152	3.191	0.00141732
ENSSSAG00000009418	RAPGEF6	Rap guanine nucleotide exchange factor 6	rap guanine nucleotide exchange factor 6-like [Source:NCBI gene;Acc:106603825]	protein_coding	334	395	433	351	309	524	432	517	555	522	519	692	417	389	410	370	359	482	490	447	497	478	542	564	453.75	404	503	1.11034	0.151	2.952	0.00316132
ENSSSAG00000038552	ATP11B	ATPase phospholipid transporting 11B (putative)	probable phospholipid-transporting ATPase IF [Source:NCBI gene;Acc:106613933]	protein_coding	228	215	369	286	248	343	308	451	428	415	408	415	284	212	349	301	288	316	349	390	383	380	426	338	334.83	292	378	1.11034	0.151	2.894	0.00380739
ENSSSAG00000048537	LIME1	Lck interacting transmembrane adaptor 1	Lck interacting transmembrane adaptor 1 [Source:NCBI gene;Acc:106566589]	protein_coding	79	101	72	75	49	69	93	117	119	106	160	146	99	100	68	79	57	64	105	101	107	97	167	119	96.84	78	116	1.11034	0.151	2.936	0.00332418
ENSSSAG00000080943	CEP85L	centrosomal protein 85 like	centrosomal protein of 85 kDa-like [Source:NCBI gene;Acc:106607781]	protein_coding	44	61	61	80	36	65	60	108	99	94	90	103	55	60	58	84	42	60	68	93	89	86	94	84	72.73	60	86	1.11034	0.151	2.907	0.00364504
ENSSSAG00000074925	TOX2	TOX high mobility group box family member 2	TOX high mobility group box family member 2-like [Source:NCBI gene;Acc:106583657]	protein_coding	128	185	120	183	119	187	155	222	268	239	259	274	160	182	114	193	138	172	176	192	240	219	271	223	189.93	160	220	1.10957	0.15	2.875	0.00403571
ENSSSAG00000115748	ACSL6	acyl-CoA synthetase long chain family member 6	long-chain-fatty-acid--CoA ligase 6-like [Source:NCBI gene;Acc:106567519]	protein_coding	87	103	113	120	77	112	123	140	176	173	126	156	108	101	107	126	90	103	140	121	158	158	132	127	122.61	106	139	1.10957	0.15	2.877	0.00400849
ENSSSAG00000005322	PRC1	protein regulator of cytokinesis 1	protein regulator of cytokinesis 1-like [Source:NCBI gene;Acc:106563511]	protein_coding	87	50	94	80	41	60	67	140	151	142	104	158	108	49	89	84	48	55	76	121	135	130	109	129	94.47	72	117	1.1088	0.149	2.988	0.00280765
ENSSSAG00000087205	TBC1D23	TBC1 domain family member 23		protein_coding	309	397	410	429	288	374	375	533	559	521	510	548	385	391	388	452	335	344	425	461	501	477	533	446	428.24	382	474	1.1088	0.149	2.932	0.0033661
ENSSSAG00000109325			protein NLRC3-like [Source:NCBI gene;Acc:106593433]	protein_coding	98	136	116	140	122	141	119	184	211	183	195	213	122	134	110	148	142	130	135	159	189	168	204	173	151.08	131	171	1.1088	0.149	2.861	0.00422516
ENSSSAG00000009882	ZSWIM5	zinc finger SWIM-type containing 5	zinc finger SWIM domain-containing protein 5-like [Source:NCBI gene;Acc:106599366]	protein_coding	140	167	232	165	135	193	211	237	227	285	244	261	175	165	220	174	157	178	239	205	203	261	255	213	203.61	178	229	1.10803	0.148	2.859	0.00425375
ENSSSAG00000043511	NUDT18	nudix hydrolase 18	nudix hydrolase 18 [Source:NCBI gene;Acc:106587023]	protein_coding	211	256	221	196	201	263	336	393	339	348	292	267	263	252	209	207	234	242	381	340	304	319	305	217	272.72	234	311	1.10803	0.148	2.846	0.00442317
ENSSSAG00000074579	GGH	gamma-glutamyl hydrolase	gamma-glutamyl hydrolase-like [Source:NCBI gene;Acc:106580573]	protein_coding	58	48	49	65	64	46	136	85	125	84	57	170	72	47	46	68	74	42	154	74	112	77	60	138	80.49	58	102	1.10803	0.148	3.061	0.00220952
ENSSSAG00000076214	MPEG1	macrophage expressed 1	macrophage expressed 1 [Source:NCBI gene;Acc:106585831]	protein_coding	1754	1595	1313	2084	2149	1975	2318	2707	4233	2946	2328	3227	2187	1572	1243	2196	2500	1818	2629	2341	3790	2698	2431	2628	2336.13	1919	2753	1.10803	0.148	2.88	0.00397178
ENSSSAG00000079175	SSH3	slingshot protein phosphatase 3	protein phosphatase Slingshot homolog 3-like [Source:NCBI gene;Acc:106604772]	protein_coding	91	55	118	108	88	102	100	149	163	172	138	192	113	54	112	114	102	94	113	129	146	158	144	156	119.64	98	141	1.10803	0.148	2.881	0.00395877
ENSSSAG00000103838	MKS1	MKS transition zone complex subunit 1	MKS transition zone complex subunit 1 [Source:NCBI gene;Acc:106567713]	protein_coding	25	41	30	33	19	42	40	61	62	44	45	69	31	40	28	35	22	39	45	53	56	40	47	56	41.05	32	50	1.10803	0.148	2.924	0.00345701
ENSSSAG00000120563				protein_coding	44	54	49	69	24	57	69	66	74	106	97	114	55	53	46	73	28	52	78	57	66	97	101	93	66.7	51	82	1.10803	0.148	2.975	0.00293442
ENSSSAG00000007235	ARFGEF2	ADP ribosylation factor guanine nucleotide exchange factor 2	ADP ribosylation factor guanine nucleotide exchange factor 2 [Source:NCBI gene;Acc:106572111]	protein_coding	225	332	362	400	352	376	384	497	519	506	415	533	281	327	343	421	409	346	436	430	465	463	433	434	399.04	354	444	1.10726	0.147	2.873	0.0040602
ENSSSAG00000010446	APBB1	amyloid beta precursor protein binding family B member 1	amyloid beta A4 precursor protein-binding family B member 1-like [Source:NCBI gene;Acc:106603266]	protein_coding	88	176	168	160	124	197	152	234	244	317	217	232	110	173	159	169	144	181	172	202	218	290	227	189	186.29	156	216	1.10726	0.147	2.854	0.00431629
ENSSSAG00000044580	HMMR	hyaluronan mediated motility receptor	hyaluronan mediated motility receptor [Source:NCBI gene;Acc:106612053]	protein_coding	65	110	109	91	45	97	84	142	131	147	167	179	81	108	103	96	52	89	95	123	117	135	174	146	110.03	88	132	1.10726	0.147	2.901	0.00371732
ENSSSAG00000047375	PARVG	parvin gamma	parvin gamma [Source:NCBI gene;Acc:106560981]	protein_coding	88	114	95	99	74	97	112	149	125	138	132	163	110	112	90	104	86	89	127	129	112	126	138	133	113.04	98	128	1.10726	0.147	2.839	0.00453027
ENSSSAG00000049762	ZNF462	zinc finger protein 462	zinc finger protein 462-like [Source:NCBI gene;Acc:106568460]	protein_coding	100	85	143	136	146	98	159	176	218	211	180	194	125	84	135	143	170	90	180	152	195	193	188	158	151.18	124	178	1.10726	0.147	2.867	0.00414935
ENSSSAG00000108256				protein_coding	54	100	69	96	84	99	99	145	106	122	147	175	67	99	65	101	98	91	112	125	95	112	154	143	105.13	87	124	1.10726	0.147	2.867	0.00414163
ENSSSAG00000044388	PPP2R5C	protein phosphatase 2 regulatory subunit B'gamma	serine/threonine-protein phosphatase 2A 56 kDa regulatory subunit gamma isoform-like [Source:NCBI gene;Acc:106571593]	protein_coding	100	125	129	141	100	128	128	203	157	175	150	229	125	123	122	149	116	118	145	176	141	160	157	187	143.12	126	161	1.1065	0.146	2.838	0.00453326
ENSSSAG00000065546	TRAF2	TNF receptor associated factor 2	TNF receptor-associated factor 1-like [Source:NCBI gene;Acc:106585784]	protein_coding	162	199	123	194	75	131	173	247	281	265	272	296	202	196	116	204	87	121	196	214	252	243	284	241	196.34	154	238	1.1065	0.146	2.926	0.00342856
ENSSSAG00000085422	GIMAP4	GTPase, IMAP family member 4	golgin subfamily A member 6-like protein 22 [Source:NCBI gene;Acc:106608875]	protein_coding	102	183	124	184	90	105	124	218	223	257	369	284	127	180	117	194	105	97	141	189	200	235	385	231	183.42	137	230	1.1065	0.146	3.006	0.00264807
ENSSSAG00000070736	ZNF609	zinc finger protein 609	zinc finger protein 609-like [Source:NCBI gene;Acc:106560750]	protein_coding	141	146	180	163	96	146	153	212	211	272	259	235	176	144	170	172	112	134	174	183	189	249	271	191	180.39	151	210	1.10573	0.145	2.835	0.00457844
ENSSSAG00000074616				protein_coding	67	34	94	98	52	65	157	111	130	119	102	142	84	33	89	103	60	60	178	96	116	109	107	116	95.94	72	120	1.10496	0.144	2.995	0.00274536
ENSSSAG00000080329	IRF4	interferon regulatory factor 4	interferon regulatory factor 4-like [Source:NCBI gene;Acc:106569154]	protein_coding	123	153	137	147	101	153	134	206	206	224	182	208	153	151	130	155	117	141	152	178	184	205	190	169	160.52	141	180	1.10496	0.144	2.819	0.00481668
ENSSSAG00000095532	SEPTIN6	septin 6	septin-6 [Source:NCBI gene;Acc:106611514]	protein_coding	566	620	506	663	457	602	660	767	880	810	875	896	706	611	479	699	532	554	749	663	788	742	914	730	680.45	597	764	1.10496	0.144	2.817	0.00484697
ENSSSAG00000003471	GSK3B	glycogen synthase kinase 3 beta	glycogen synthase kinase-3 beta-like [Source:NCBI gene;Acc:106588417]	protein_coding	175	238	260	179	170	258	225	320	280	294	296	349	218	234	246	189	198	237	255	277	251	269	309	284	247.34	220	274	1.1042	0.143	2.83	0.00465664
ENSSSAG00000047151	NIBAN1	niban apoptosis regulator 1	niban apoptosis regulator 1 [Source:NCBI gene;Acc:106560540]	protein_coding	55	42	53	51	47	50	55	65	79	103	105	101	69	41	50	54	55	46	62	56	71	94	110	82	65.85	52	79	1.1042	0.143	2.888	0.00387928
ENSSSAG00000053042	MAP4K4	mitogen-activated protein kinase kinase kinase kinase 4	mitogen-activated protein kinase kinase kinase kinase 4-like [Source:NCBI gene;Acc:106611981]	protein_coding	33	45	63	56	42	57	59	124	84	79	90	62	41	44	60	59	49	52	67	107	75	72	94	50	64.31	51	78	1.1042	0.143	2.886	0.00389655
ENSSSAG00000068313	TNFAIP8L2	TNF alpha induced protein 8 like 2	Tumor necrosis factor, alpha-induced protein 8-like protein 2 [Source:NCBI gene;Acc:100195718]	protein_coding	59	111	56	88	99	84	99	145	122	137	132	176	74	109	53	93	115	77	112	125	109	125	138	143	106.23	87	125	1.1042	0.143	2.841	0.00449083
ENSSSAG00000073067	CEP83	centrosomal protein 83	centrosomal protein of 83 kDa-like [Source:NCBI gene;Acc:106576181]	protein_coding	51	84	70	51	54	59	75	107	83	81	110	127	64	83	66	54	63	54	85	93	74	74	115	103	77.33	64	91	1.1042	0.143	2.83	0.00465051
ENSSSAG00000057129	MAP4K5	mitogen-activated protein kinase kinase kinase kinase 5	mitogen-activated protein kinase kinase kinase kinase 1 [Source:NCBI gene;Acc:106580893]	protein_coding	271	318	217	331	196	285	280	456	420	380	392	540	338	313	205	349	228	262	318	394	376	348	409	440	331.75	282	381	1.10343	0.142	2.787	0.00531799
ENSSSAG00000116123				protein_coding	17	8	10	14	12	19	21	30	33	30	21	30	21	8	9	15	14	17	24	26	30	27	22	24	19.83	14	26	1.10343	0.142	3.065	0.00217449
ENSSSAG00000072080			NACHT, LRR and PYD domains-containing protein 1-like [Source:NCBI gene;Acc:106608975]	protein_coding	418	580	529	650	398	528	495	756	969	754	980	786	521	571	501	685	463	486	561	654	868	690	1024	640	638.71	538	740	1.10267	0.141	2.791	0.00525106
ENSSSAG00000083711	IRF8	interferon regulatory factor 8	interferon regulatory factor 8-like [Source:NCBI gene;Acc:106587371]	protein_coding	246	151	135	225	138	171	347	261	606	355	255	277	307	149	128	237	161	157	394	226	543	325	266	226	259.78	190	330	1.10267	0.141	3.008	0.00263036
ENSSSAG00000120148	URGCP	upregulator of cell proliferation	prostaglandin reductase 1-like [Source:NCBI gene;Acc:106577270]	protein_coding	49	33	9	45	11	21	94	26	93	126	169	94	61	33	9	47	13	19	107	22	83	115	177	77	63.54	30	97	1.10267	0.141	3.597	0.000321942
ENSSSAG00000045401	SEC24C	SEC24 homolog C, COPII coat complex component		protein_coding	140	235	224	202	148	222	244	298	247	276	219	364	175	232	212	213	172	204	277	258	221	253	229	296	228.43	201	256	1.10191	0.14	2.769	0.00562184
ENSSSAG00000045992	DENND4B	DENN domain containing 4B	DENN domain-containing protein 4B-like [Source:NCBI gene;Acc:106580258]	protein_coding	99	142	115	179	90	112	142	181	167	227	215	246	123	140	109	189	105	103	161	157	150	208	225	200	155.71	128	184	1.10191	0.14	2.806	0.0050207
ENSSSAG00000061035	RAPGEF6	Rap guanine nucleotide exchange factor 6	rap guanine nucleotide exchange factor 6-like [Source:NCBI gene;Acc:106567521]	protein_coding	282	273	295	399	208	408	422	445	414	524	447	525	352	269	279	420	242	376	479	385	371	480	467	428	378.87	323	435	1.10191	0.14	2.772	0.00557104
ENSSSAG00000073688	ADSS2	adenylosuccinate synthase 2	adenylosuccinate synthetase isozyme 2 [Source:NCBI gene;Acc:106610853]	protein_coding	29	32	59	41	30	53	47	72	73	63	64	72	36	32	56	43	35	49	53	62	65	58	67	59	51.21	42	61	1.10191	0.14	2.819	0.00481033
ENSSSAG00000003957	CELF2	CUGBP Elav-like family member 2	CUGBP Elav-like family member 2 [Source:NCBI gene;Acc:106561659]	protein_coding	558	688	799	832	634	777	686	1017	1051	1003	870	1129	696	678	757	877	738	715	778	880	941	918	909	920	817.08	744	891	1.10114	0.139	2.843	0.00447361
ENSSSAG00000033777	RAP1GDS1	Rap1 GTPase-GDP dissociation stimulator 1	rap1 GTPase-GDP dissociation stimulator 1-like [Source:NCBI gene;Acc:106608640]	protein_coding	111	124	133	112	138	137	152	169	190	187	191	188	138	122	126	118	161	126	172	146	170	171	199	153	150.31	132	168	1.10114	0.139	2.743	0.00608727
ENSSSAG00000040562	PARP8	poly(ADP-ribose) polymerase family member 8	poly [ADP-ribose] polymerase 8-like [Source:NCBI gene;Acc:106570930]	protein_coding	136	188	273	199	99	219	234	235	303	335	289	333	170	185	259	210	115	202	265	203	271	307	302	271	229.96	190	270	1.10114	0.139	2.792	0.00524502
ENSSSAG00000083490	ARHGEF1	Rho guanine nucleotide exchange factor 1	Rho guanine nucleotide exchange factor 1 [Source:NCBI gene;Acc:106605705]	protein_coding	166	185	246	268	114	259	198	389	293	346	328	409	207	182	233	282	133	238	225	336	262	317	343	333	257.62	212	303	1.10114	0.139	2.792	0.00523783
ENSSSAG00000071984	BCL11B	BAF chromatin remodeling complex subunit BCL11B	B-cell lymphoma/leukemia 11B-like [Source:NCBI gene;Acc:106611254]	protein_coding	84	173	115	152	68	140	126	214	182	205	221	236	105	170	109	160	79	129	143	185	163	188	231	192	154.49	125	184	1.10038	0.138	2.812	0.00493058
ENSSSAG00000089088	PTBP3	polypyrimidine tract binding protein 3	polypyrimidine tract-binding protein 1-like [Source:NCBI gene;Acc:106613576]	protein_coding	217	320	344	302	200	355	294	418	400	430	395	453	271	315	326	318	233	327	333	362	358	394	413	369	334.8	298	372	1.10038	0.138	2.752	0.00591779
ENSSSAG00000065750	UBE2R2	ubiquitin conjugating enzyme E2 R2	Ubiquitin-conjugating enzyme E2 R2 [Source:NCBI gene;Acc:100194908]	protein_coding	18	25	26	29	28	36	29	53	50	63	36	49	22	25	25	31	33	33	33	46	45	58	38	40	35.56	28	43	1.09962	0.137	2.85	0.00436972
ENSSSAG00000103879	RBM38	RNA binding motif protein 38	RNA-binding protein 38-like [Source:NCBI gene;Acc:106571937]	protein_coding	226	232	267	298	127	384	243	511	560	419	437	399	282	229	253	314	148	353	276	442	501	384	456	325	330.21	263	397	1.09962	0.137	2.831	0.00464568
ENSSSAG00000065814	RASA2	RAS p21 protein activator 2	RAS p21 protein activator 2 [Source:NCBI gene;Acc:106580875]	protein_coding	66	103	115	113	80	88	94	124	177	181	137	155	82	101	109	119	93	81	107	107	158	166	143	126	116.1	98	134	1.09885	0.136	2.736	0.00621616
ENSSSAG00000078561	PTGER4	prostaglandin E receptor 4	prostaglandin E2 receptor EP4 subtype-like [Source:NCBI gene;Acc:106568685]	protein_coding	28	74	62	67	38	97	54	143	96	138	97	136	35	73	59	71	44	89	61	124	86	126	101	111	81.66	62	102	1.09885	0.136	2.91	0.00361022
ENSSSAG00000088620	GOLPH3	golgi phosphoprotein 3	Golgi phosphoprotein 3-like [Source:NCBI gene;Acc:106570936]	protein_coding	80	60	86	85	51	63	106	98	103	125	115	129	100	59	81	90	59	58	120	85	92	114	120	105	90.34	74	106	1.09885	0.136	2.769	0.00563107
ENSSSAG00000041754	EML3	EMAP like 3	echinoderm microtubule-associated protein-like 3 [Source:NCBI gene;Acc:106608585]	protein_coding	347	436	391	455	284	474	339	610	587	671	959	741	433	430	370	479	330	436	385	528	526	614	1002	604	511.32	413	610	1.09809	0.135	2.786	0.00533994
ENSSSAG00000095730	CCND2	novel transcript	G1/S-specific cyclin-D2-like [Source:NCBI gene;Acc:106561356]	protein_coding	225	261	251	284	171	277	271	334	379	354	318	375	281	257	238	299	199	255	307	289	339	324	332	305	285.49	255	316	1.09809	0.135	2.709	0.0067449
ENSSSAG00000108139	CIPC	CLOCK interacting pacemaker	CLOCK-interacting pacemaker-like [Source:NCBI gene;Acc:106608090]	protein_coding	90	133	162	136	121	279	164	249	241	322	194	373	112	131	153	143	141	257	186	215	216	295	203	304	196.33	156	236	1.09809	0.135	2.813	0.00490484
ENSSSAG00000121498	IRF4	interferon regulatory factor 4	interferon regulatory factor 4-like [Source:NCBI gene;Acc:106566745]	protein_coding	129	117	95	140	58	83	129	184	425	191	139	226	161	115	90	148	67	76	146	159	381	175	145	184	153.97	110	198	1.09809	0.135	3.008	0.00263092
ENSSSAG00000035493	TIA1	TIA1 cytotoxic granule associated RNA binding protein	nucleolysin TIA-1 isoform p40-like [Source:NCBI gene;Acc:106568058]	protein_coding	280	326	351	408	282	378	352	477	533	438	431	521	349	321	332	430	328	348	399	413	477	401	450	424	389.43	351	427	1.09733	0.134	2.712	0.00668515
ENSSSAG00000049698	RBM34	RNA binding motif protein 34	RNA-binding protein 34-like [Source:NCBI gene;Acc:106586144]	protein_coding	91	115	153	117	100	115	114	201	210	150	166	171	113	113	145	123	116	106	129	174	188	137	173	139	138.19	119	157	1.09733	0.134	2.695	0.00704596
ENSSSAG00000049737	HLA-E	major histocompatibility complex, class I, E	H-2 class I histocompatibility antigen, Q10 alpha chain-like [Source:NCBI gene;Acc:106569938]	protein_coding	337	350	309	345	264	400	555	466	339	537	554	637	420	345	293	364	307	368	630	403	304	492	579	519	418.48	350	488	1.09733	0.134	2.728	0.00638131
ENSSSAG00000055178	ABI1	abl interactor 1	Abl interactor 1 [Source:NCBI gene;Acc:100195035]	protein_coding	272	355	247	366	180	292	324	432	446	441	414	510	339	350	234	386	209	269	367	374	399	404	432	415	348.23	298	398	1.09733	0.134	2.698	0.00696984
ENSSSAG00000061679	HIPK3	homeodomain interacting protein kinase 3	homeodomain-interacting protein kinase 3-like [Source:NCBI gene;Acc:106562738]	protein_coding	68	85	116	102	50	90	95	147	104	171	122	171	85	84	110	107	58	83	108	127	93	157	127	139	106.51	88	125	1.09733	0.134	2.746	0.00603902
ENSSSAG00000069367	ZNF644	zinc finger protein 644		protein_coding	46	48	52	56	40	53	55	69	96	79	71	82	57	47	49	59	47	49	62	60	86	72	74	67	60.79	51	70	1.09733	0.134	2.712	0.00669458
ENSSSAG00000076253	BRI3BP	BRI3 binding protein	BRI3 binding protein [Source:NCBI gene;Acc:100380548]	protein_coding	116	144	123	160	143	165	166	204	220	186	228	218	145	142	116	169	166	152	188	176	197	170	238	178	169.79	148	191	1.09733	0.134	2.689	0.00715761
ENSSSAG00000080386	PPP2R2A	protein phosphatase 2 regulatory subunit Balpha	serine/threonine-protein phosphatase 2A 55 kDa regulatory subunit B alpha isoform [Source:NCBI gene;Acc:106585558]	protein_coding	36	39	59	46	37	46	48	60	81	83	67	75	45	38	56	48	43	42	54	52	73	76	70	61	54.91	45	64	1.09733	0.134	2.743	0.00609375
ENSSSAG00000009423	TASL	TLR adaptor interacting with endolysosomal SLC15A4	uncharacterized protein CXorf21 homolog [Source:NCBI gene;Acc:106568053]	protein_coding	15	11	19	24	20	25	35	62	24	42	34	34	19	11	18	25	23	23	40	54	21	38	36	28	27.96	20	36	1.09657	0.133	2.998	0.00271315
ENSSSAG00000045285	SUZ12	SUZ12 polycomb repressive complex 2 subunit	polycomb protein suz12-A-like [Source:NCBI gene;Acc:106601962]	protein_coding	47	59	57	73	31	56	67	98	83	86	71	97	59	58	54	77	36	52	76	85	74	79	74	79	66.85	56	78	1.09657	0.133	2.713	0.00666553
ENSSSAG00000086371	IGF1R	insulin like growth factor 1 receptor	insulin-like growth factor 1 receptor [Source:NCBI gene;Acc:106573762]	protein_coding	18	20	28	12	12	22	39	46	25	43	34	30	22	20	27	13	14	20	44	40	22	39	36	24	26.77	19	34	1.09657	0.133	2.97	0.00298219
ENSSSAG00000121206	CCDC50	coiled-coil domain containing 50	Coiled-coil domain-containing protein 50 [Source:NCBI gene;Acc:100286485]	protein_coding	289	314	362	346	282	349	326	418	512	440	401	519	360	309	343	365	328	321	370	362	458	403	419	423	371.71	338	406	1.09657	0.133	2.728	0.00637914
ENSSSAG00000076293	IQGAP2	IQ motif containing GTPase activating protein 2	ras GTPase-activating-like protein IQGAP1 [Source:NCBI gene;Acc:106580416]	protein_coding	161	205	163	223	127	208	192	296	255	259	268	291	201	202	154	235	148	191	218	256	228	237	280	237	215.62	188	243	1.09581	0.132	2.658	0.00785965
ENSSSAG00000005513	IL10RA		uncharacterized LOC106612744 [Source:NCBI gene;Acc:106612744]	protein_coding	58	63	49	62	48	50	80	88	100	113	56	94	72	62	46	65	56	46	91	76	90	103	58	77	70.24	58	82	1.09505	0.131	2.725	0.00642058
ENSSSAG00000042038	RASGRP2	RAS guanyl releasing protein 2	RAS guanyl-releasing protein 2 [Source:NCBI gene;Acc:100194852]	protein_coding	284	281	233	258	136	320	276	364	395	474	452	437	354	277	221	272	158	295	313	315	354	434	472	356	318.32	263	374	1.09505	0.131	2.717	0.00658967
ENSSSAG00000057740	ADAM17	ADAM metallopeptidase domain 17	disintegrin and metalloproteinase domain-containing protein 17-like [Source:NCBI gene;Acc:106566892]	protein_coding	210	312	191	306	164	279	299	339	382	358	380	428	262	307	181	322	191	257	339	293	342	328	397	349	297.32	253	341	1.09505	0.131	2.675	0.0074671
ENSSSAG00000072382	ABCB10	ATP binding cassette subfamily B member 10	ATP binding cassette subfamily B member 10 [Source:NCBI gene;Acc:106589657]	protein_coding	297	372	426	337	324	409	445	559	509	492	393	476	370	367	403	355	377	376	505	483	456	451	410	388	411.78	375	449	1.09505	0.131	2.704	0.00684558
ENSSSAG00000079493	LCP1	lymphocyte cytosolic protein 1	plastin-2 [Source:NCBI gene;Acc:106582249]	protein_coding	1503	1418	1070	1445	1141	1215	1727	2057	2046	1689	2076	2067	1874	1397	1013	1522	1327	1118	1959	1779	1832	1547	2168	1683	1601.75	1375	1828	1.09505	0.131	2.664	0.00771976
ENSSSAG00000003294	SH3BP1	SH3 domain binding protein 1	SH3 domain-binding protein 1-like [Source:NCBI gene;Acc:106609444]	protein_coding	53	78	77	78	58	94	86	141	99	91	98	129	66	77	73	82	67	87	98	122	89	83	102	105	87.58	75	100	1.09429	0.13	2.643	0.00820935
ENSSSAG00000043682	SORL1	sortilin related receptor 1	sortilin-related receptor-like [Source:NCBI gene;Acc:106612559]	protein_coding	205	245	343	241	134	301	249	376	367	413	315	492	256	241	325	254	156	277	282	325	329	378	329	401	296.07	252	341	1.09429	0.13	2.66	0.0078215
ENSSSAG00000087613	NPM1	nucleophosmin 1	fibroblast growth factor 18-like [Source:NCBI gene;Acc:106611619]	protein_coding	84	67	81	103	41	120	94	129	162	167	125	148	105	66	77	109	48	110	107	112	145	153	131	121	106.78	86	128	1.09429	0.13	2.761	0.00576713
ENSSSAG00000099126	VCAM1	vascular cell adhesion molecule 1	B-cell receptor CD22-like [Source:NCBI gene;Acc:106604036]	protein_coding	6	6	3	10	5	12	13	38	19	13	13	26	7	6	3	11	6	11	15	33	17	12	14	21	12.91	7	19	1.09429	0.13	3.33	0.000869888
ENSSSAG00000003654	SPTBN1	spectrin beta, non-erythrocytic 1	spectrin beta chain, non-erythrocytic 1-like [Source:NCBI gene;Acc:106563448]	protein_coding	38	31	50	42	45	54	58	70	77	71	50	79	47	31	47	44	52	50	66	61	69	65	52	64	54.04	45	63	1.09354	0.129	2.673	0.00752198
ENSSSAG00000005634	ITPR3	inositol 1,4,5-trisphosphate receptor type 3	inositol 1,4,5-trisphosphate receptor type 3-like [Source:NCBI gene;Acc:106566485]	protein_coding	317	278	230	304	234	338	299	526	480	360	432	458	395	274	218	320	272	311	339	455	430	330	451	373	347.36	298	396	1.09354	0.129	2.642	0.00823501
ENSSSAG00000008590	TM7SF3	transmembrane 7 superfamily member 3	transmembrane 7 superfamily member 3-like [Source:NCBI gene;Acc:106576415]	protein_coding	210	279	248	263	212	290	265	316	360	381	300	389	262	275	235	277	247	267	301	273	322	349	313	317	286.46	260	312	1.09354	0.129	2.656	0.00790714
ENSSSAG00000050815	SRGAP3	SLIT-ROBO Rho GTPase activating protein 3	SLIT-ROBO Rho GTPase-activating protein 3-like [Source:NCBI gene;Acc:106567018]	protein_coding	89	108	159	137	102	105	115	158	169	207	204	221	111	106	151	144	119	97	130	137	151	190	213	180	144.05	121	167	1.09354	0.129	2.665	0.00768797
ENSSSAG00000110108	SLC26A5	solute carrier family 26 member 5	prestin-like [Source:NCBI gene;Acc:106609775]	protein_coding	37	50	34	39	30	59	55	102	66	61	58	66	46	49	32	41	35	54	62	88	59	56	61	54	53.15	43	63	1.09354	0.129	2.732	0.00630271
ENSSSAG00000002749	RASGRP2	RAS guanyl releasing protein 2	RAS guanyl-releasing protein 2-like [Source:NCBI gene;Acc:106608563]	protein_coding	75	93	111	111	85	129	130	165	135	121	156	159	94	92	105	117	99	119	147	143	121	111	163	129	119.93	104	136	1.09278	0.128	2.619	0.00880826
ENSSSAG00000006428	SGPP2	sphingosine-1-phosphate phosphatase 2	sphingosine-1-phosphate phosphatase 2 [Source:HGNC Symbol;Acc:HGNC:19953]	protein_coding	33	22	24	15	33	36	42	78	69	26	48	145	41	22	23	16	38	33	48	67	62	24	50	118	45.15	29	62	1.09278	0.128	3.142	0.0016808
ENSSSAG00000006721	GRK6	G protein-coupled receptor kinase 6	G protein-coupled receptor kinase 6-like [Source:NCBI gene;Acc:106603485]	protein_coding	139	188	179	198	145	196	200	261	217	249	202	285	173	185	170	209	169	180	227	226	194	228	211	232	200.31	181	220	1.09278	0.128	2.619	0.00882351
ENSSSAG00000104653			uncharacterized LOC106581740 [Source:NCBI gene;Acc:106581740]	protein_coding	298	362	366	407	236	392	345	580	523	470	452	494	372	357	347	429	275	361	391	502	468	430	472	402	400.42	357	444	1.09278	0.128	2.608	0.00910613
ENSSSAG00000007515	BIN2	bridging integrator 2	Bridging integrator 2 [Source:NCBI gene;Acc:100195708]	protein_coding	48	75	50	71	36	49	96	111	60	78	98	120	60	74	47	75	42	45	109	96	54	71	102	98	72.75	57	88	1.09202	0.127	2.77	0.00559813
ENSSSAG00000071968	HDAC7	histone deacetylase 7	histone deacetylase 7-like [Source:NCBI gene;Acc:106566895]	protein_coding	58	62	85	74	27	84	65	107	104	146	108	134	72	61	80	78	31	77	74	93	93	134	113	109	84.63	66	103	1.09202	0.127	2.765	0.00569605
ENSSSAG00000088078	GNAQ	G protein subunit alpha q	guanine nucleotide-binding protein G(q) subunit alpha [Source:NCBI gene;Acc:106585689]	protein_coding	58	52	80	61	42	63	88	103	96	110	72	80	72	51	76	64	49	58	100	89	86	101	75	65	73.86	62	86	1.09202	0.127	2.653	0.00797262
ENSSSAG00000041458	ITGB7	integrin subunit beta 7	integrin beta-7-like [Source:NCBI gene;Acc:106565679]	protein_coding	922	1065	671	1197	639	1156	975	1413	1511	1680	1450	1651	1150	1049	635	1261	743	1064	1106	1222	1353	1538	1514	1345	1165.12	984	1346	1.09126	0.126	2.625	0.0086564
ENSSSAG00000099085				protein_coding	34	54	54	55	29	60	52	93	83	60	82	81	42	53	51	58	34	55	59	80	74	55	86	66	59.49	49	70	1.09126	0.126	2.673	0.00752533
ENSSSAG00000114653	SERINC5	serine incorporator 5	serine incorporator 5-like [Source:NCBI gene;Acc:106580398]	protein_coding	118	172	163	119	92	158	163	201	196	178	216	215	147	169	154	125	107	145	185	174	175	163	226	175	162.23	141	183	1.09126	0.126	2.587	0.00968713
ENSSSAG00000003961	TBC1D9	TBC1 domain family member 9	TBC1 domain family member 9 [Source:NCBI gene;Acc:106602353]	protein_coding	84	150	132	147	103	177	110	181	237	205	210	287	105	148	125	155	120	163	125	157	212	188	219	234	162.46	136	189	1.09051	0.125	2.634	0.00842867
ENSSSAG00000043070			uncharacterized LOC106575843 [Source:NCBI gene;Acc:106575843]	protein_coding	64	125	77	130	54	109	101	144	148	152	159	210	80	123	73	137	63	100	115	125	133	139	166	171	118.66	96	142	1.09051	0.125	2.696	0.00701991
ENSSSAG00000065224	TRAM1	translocation associated membrane protein 1	translocating chain-associated membrane protein 1-like 1 [Source:NCBI gene;Acc:106566729]	protein_coding	19	17	28	22	23	24	24	48	40	47	31	41	24	17	27	23	27	22	27	42	36	43	32	33	29.36	23	36	1.09051	0.125	2.749	0.00598011
ENSSSAG00000068343	CDC42SE1	CDC42 small effector 1	CDC42 small effector protein 1-like [Source:NCBI gene;Acc:106569912]	protein_coding	36	37	56	50	40	66	53	89	72	75	65	80	45	36	53	53	47	61	60	77	64	69	68	65	58.13	49	67	1.09051	0.125	2.618	0.0088361
ENSSSAG00000073538	DNAJC16	DnaJ heat shock protein family (Hsp40) member C16	dnaJ homolog subfamily C member 16-like [Source:NCBI gene;Acc:106567146]	protein_coding	22	47	33	41	31	51	40	53	80	58	73	71	27	46	31	43	36	47	45	46	72	53	76	58	48.43	38	58	1.09051	0.125	2.721	0.00650888
ENSSSAG00000092500				protein_coding	32	52	38	50	20	52	50	65	68	71	58	80	40	51	36	53	23	48	57	56	61	65	61	65	51.29	42	61	1.09051	0.125	2.674	0.00750164
ENSSSAG00000107867			uncharacterized LOC106575843 [Source:NCBI gene;Acc:106575843]	protein_coding	91	141	93	129	68	94	107	157	148	170	177	209	113	139	88	136	79	87	121	136	133	156	185	170	128.54	107	150	1.09051	0.125	2.644	0.00819109
ENSSSAG00000111303	PPM1H	protein phosphatase, Mg2+/Mn2+ dependent 1H	protein phosphatase 1H-like [Source:NCBI gene;Acc:106584502]	protein_coding	217	285	249	247	164	253	273	402	339	318	447	311	271	281	236	260	191	233	310	348	304	291	467	253	286.94	245	329	1.09051	0.125	2.598	0.00937333
ENSSSAG00000002696	ZNF646	zinc finger protein 646	zinc finger protein 646-like [Source:NCBI gene;Acc:106607502]	protein_coding	301	375	429	375	289	392	342	514	510	553	415	531	375	369	406	395	336	361	388	445	457	506	433	432	408.72	374	444	1.08975	0.124	2.583	0.00979381
ENSSSAG00000003752	GMIP	GEM interacting protein	GEM-interacting protein-like [Source:NCBI gene;Acc:106607426]	protein_coding	74	118	110	134	46	124	121	150	156	185	258	178	92	116	104	141	54	114	137	130	140	169	269	145	134.34	104	165	1.08975	0.124	2.78	0.00543726
ENSSSAG00000004886	IGF2BP1	insulin like growth factor 2 mRNA binding protein 1	insulin-like growth factor 2 mRNA-binding protein 1 [Source:NCBI gene;Acc:106600828]	protein_coding	73	88	119	75	100	98	115	141	173	122	150	124	91	87	113	79	116	90	130	122	155	112	157	101	112.72	96	130	1.08975	0.124	2.593	0.00950709
ENSSSAG00000041566	CSF3R	colony stimulating factor 3 receptor	granulocyte colony-stimulating factor receptor [Source:NCBI gene;Acc:100137055]	protein_coding	229	277	216	310	132	405	395	574	364	365	372	455	286	273	205	327	154	373	448	496	326	334	389	371	331.64	270	394	1.08975	0.124	2.683	0.0073027
ENSSSAG00000068095	PIK3CA	phosphatidylinositol-4,5-bisphosphate 3-kinase catalytic subunit alpha	phosphatidylinositol 4,5-bisphosphate 3-kinase catalytic subunit alpha isoform-like [Source:NCBI gene;Acc:106598808]	protein_coding	19	38	53	59	41	48	41	63	87	95	77	88	24	37	50	62	48	44	47	54	78	87	80	72	56.94	44	70	1.08975	0.124	2.763	0.00573238
ENSSSAG00000076584	LYZ	lysozyme	lysozyme C II [Source:NCBI gene;Acc:100136365]	protein_coding	1185	1315	715	1444	1438	1042	1735	2330	2165	1955	1412	2172	1478	1296	677	1521	1673	959	1968	2015	1939	1790	1475	1769	1546.61	1267	1826	1.08975	0.124	2.663	0.00774113
ENSSSAG00000078341	MAN1B1	mannosidase alpha class 1B member 1	endoplasmic reticulum mannosyl-oligosaccharide 1,2-alpha-mannosidase-like [Source:NCBI gene;Acc:106563131]	protein_coding	272	233	297	299	241	353	447	448	330	393	530	404	339	230	281	315	280	325	507	387	295	360	554	329	350.23	295	405	1.08975	0.124	2.614	0.00894844
ENSSSAG00000109495	PMM1	phosphomannomutase 1	phosphomannomutase 1-like [Source:NCBI gene;Acc:106601236]	protein_coding	89	124	107	135	81	145	155	135	210	205	138	173	111	122	101	142	94	133	176	117	188	188	144	141	138.15	117	159	1.08975	0.124	2.595	0.0094658
ENSSSAG00000039086	FAM234B	family with sequence similarity 234 member B	uncharacterized protein KIAA1467 homolog [Source:NCBI gene;Acc:106607128]	protein_coding	53	42	55	55	51	72	63	84	77	79	96	104	66	41	52	58	59	66	71	73	69	72	100	85	67.79	57	78	1.089	0.123	2.599	0.00935023
ENSSSAG00000070384	HNRNPLL	heterogeneous nuclear ribonucleoprotein L like	heterogeneous nuclear ribonucleoprotein L-like [Source:NCBI gene;Acc:106564787]	protein_coding	44	77	45	65	41	54	90	101	80	69	88	89	55	76	43	68	48	50	102	87	72	63	92	72	68.99	57	81	1.089	0.123	2.648	0.0080987
ENSSSAG00000089355	DOCK4	dedicator of cytokinesis 4	dedicator of cytokinesis protein 4-like [Source:NCBI gene;Acc:106609220]	protein_coding	42	46	21	35	28	39	59	63	54	52	91	67	52	45	20	37	33	36	67	54	48	48	95	55	49.16	37	61	1.089	0.123	2.813	0.00491142
ENSSSAG00000093224				protein_coding	48	47	49	39	44	62	47	78	77	78	69	90	60	46	46	41	51	57	53	67	69	71	72	73	59.03	50	68	1.089	0.123	2.586	0.00971272
ENSSSAG00000019916	DDIT4	DNA damage inducible transcript 4	DNA damage-inducible transcript 4 protein-like [Source:NCBI gene;Acc:106577395]	protein_coding	32	59	91	84	42	136	37	205	200	173	135	324	40	58	86	89	49	125	42	177	179	158	141	264	117.37	74	160	1.08824	0.122	3.099	0.00194296
ENSSSAG00000063331	TLN1	talin 1	talin-1 [Source:NCBI gene;Acc:100380665]	protein_coding	2126	2355	2683	2485	2282	2762	2284	3460	3190	3376	2825	3721	2651	2320	2541	2618	2655	2542	2591	2992	2856	3091	2950	3031	2736.6	2554	2918	1.08824	0.122	2.7	0.00693961
ENSSSAG00000068713	WDR37	WD repeat domain 37	WD repeat-containing protein 37 [Source:NCBI gene;Acc:106599485]	protein_coding	148	201	187	168	111	170	220	207	194	347	219	300	185	198	177	177	129	156	250	179	174	318	229	244	201.28	170	232	1.08824	0.122	2.577	0.00995397
ENSSSAG00000077104	PSTPIP1	proline-serine-threonine phosphatase interacting protein 1	proline-serine-threonine phosphatase-interacting protein 1-like [Source:NCBI gene;Acc:106561158]	protein_coding	130	152	90	152	87	134	146	222	201	172	211	200	162	150	85	160	101	123	166	192	180	158	220	163	155.01	130	180	1.08824	0.122	2.598	0.00938761
ENSSSAG00000078001	ANOS1	anosmin 1	anosmin-1-like [Source:NCBI gene;Acc:106574267]	protein_coding	127	120	136	116	77	219	300	214	151	237	250	207	158	118	129	122	90	202	340	185	135	217	261	169	177.17	136	218	1.08824	0.122	2.758	0.00581119
ENSSSAG00000101699				protein_coding	25	28	44	44	13	31	32	68	92	44	63	62	31	28	42	46	15	29	36	59	82	40	66	50	43.71	32	56	1.08824	0.122	2.87	0.00410898
ENSSSAG00000106645	SCAMP2	secretory carrier membrane protein 2	secretory carrier-associated membrane protein 2-like [Source:NCBI gene;Acc:106584641]	protein_coding	42	23	34	36	38	48	44	55	69	54	68	105	52	23	32	38	44	44	50	48	62	49	71	86	49.9	39	61	1.08824	0.122	2.746	0.00603891
ENSSSAG00000116487	N4BP2	NEDD4 binding protein 2		protein_coding	25	17	8	8	8	11	18	28	43	51	31	29	31	17	8	8	9	10	20	24	39	47	32	24	22.43	14	31	1.08824	0.122	3.154	0.00160829
ENSSSAG00000000516			lipopolysaccharide-induced tumor necrosis factor-alpha factor homolog [Source:NCBI gene;Acc:106564305]	protein_coding	55	57	42	59	27	55	61	70	80	73	106	114	69	56	40	62	31	51	69	61	72	67	111	93	65.04	52	79	1.08749	0.121	2.708	0.00677172
ENSSSAG00000079601	CLTRN	collectrin, amino acid transport regulator	Collectrin [Source:NCBI gene;Acc:100194811]	protein_coding	159	74	74	124	140	129	148	172	204	335	204	307	198	73	70	131	163	119	168	149	183	307	213	250	168.55	126	212	1.08749	0.121	2.827	0.00470362
ENSSSAG00000121541	LCOR	ligand dependent nuclear receptor corepressor		protein_coding	64	84	123	99	56	124	98	120	159	184	146	144	80	83	116	104	65	114	111	104	142	168	152	117	113.18	94	132	1.08749	0.121	2.606	0.00914761
ENSSSAG00000046203	NRIP3	nuclear receptor interacting protein 3	nuclear receptor-interacting protein 2-like [Source:NCBI gene;Acc:106609461]	protein_coding	85	62	80	103	44	81	99	103	154	142	205	114	106	61	76	109	51	75	112	89	138	130	214	93	104.45	80	129	1.08673	0.12	2.769	0.00562643
ENSSSAG00000061284			interleukin-6 receptor subunit beta-like [Source:NCBI gene;Acc:106613637]	protein_coding	236	336	193	325	74	368	332	428	507	578	503	521	294	331	183	342	86	339	377	370	454	529	525	424	354.58	262	446	1.08673	0.12	2.823	0.00475186
ENSSSAG00000064766	ARID3A	AT-rich interaction domain 3A	AT-rich interactive domain-containing protein 3A-like [Source:NCBI gene;Acc:106613647]	protein_coding	5	4	12	15	4	8	17	27	15	16	24	22	6	4	11	16	5	7	19	23	13	15	25	18	13.59	8	19	1.08673	0.12	3.148	0.00164301
ENSSSAG00000096328	TRIM16			protein_coding	4	7	1	3	7	5	22	29	32	6	6	24	5	7	1	3	8	5	25	25	29	5	6	20	11.56	5	18	1.08673	0.12	3.642	0.00027006
ENSSSAG00000002958	CD209	CD209 molecule	CD209 antigen-like [Source:NCBI gene;Acc:106602166]	protein_coding	31	24	26	38	18	30	46	49	35	52	50	55	39	24	25	40	21	28	52	42	31	48	52	45	37.17	30	45	1.08598	0.119	2.699	0.0069601
ENSSSAG00000079629	CNPY4	canopy FGF signaling regulator 4	canopy FGF signaling regulator 4 [Source:NCBI gene;Acc:100380458]	protein_coding	135	147	206	176	178	177	192	273	312	193	391	253	168	145	195	185	207	163	218	236	279	177	408	206	215.67	177	254	1.08598	0.119	2.604	0.00922532
ENSSSAG00000007544	BICD2	BICD cargo adaptor 2	protein bicaudal D homolog 2-like [Source:NCBI gene;Acc:106566609]	protein_coding	30	22	50	39	25	55	45	70	54	82	59	63	37	22	47	41	29	51	51	61	48	75	62	51	47.93	38	58	1.08523	0.118	2.672	0.00754048
ENSSSAG00000071116	CCR9	C-C motif chemokine receptor 9	C-C chemokine receptor type 9 [Source:NCBI gene;Acc:100195489]	protein_coding	105	232	173	207	161	533	241	641	472	409	373	558	131	229	164	218	187	491	273	554	423	375	390	454	324.02	237	412	1.08523	0.118	2.828	0.0046909
ENSSSAG00000068659	ZMYM3	zinc finger MYM-type containing 3	zinc finger MYM-type protein 3-like [Source:NCBI gene;Acc:106603302]	protein_coding	28	33	62	38	37	26	42	69	74	66	52	71	35	33	59	40	43	24	48	60	66	60	54	58	48.27	39	58	1.08448	0.117	2.635	0.00841348
ENSSSAG00000079711	CD2	CD2 molecule	T-cell surface antigen CD2-like [Source:NCBI gene;Acc:106575562]	protein_coding	119	132	56	107	63	106	124	168	164	209	153	170	148	130	53	113	73	98	141	145	147	191	160	138	128.12	102	154	1.08448	0.117	2.644	0.00818269
ENSSSAG00000097911	EVA1B	eva-1 homolog B	protein eva-1 homolog B-like [Source:NCBI gene;Acc:106583140]	protein_coding	45	44	49	44	37	67	71	97	46	71	80	98	56	43	46	46	43	62	81	84	41	65	84	80	60.91	49	72	1.08448	0.117	2.611	0.00901796
ENSSSAG00000106885	AMMECR1	AMMECR nuclear protein 1	AMME syndrome candidate gene 1 protein-like [Source:NCBI gene;Acc:106563512]	protein_coding	30	31	57	43	44	35	48	67	54	67	63	89	37	31	54	45	51	32	54	58	48	61	66	72	50.92	42	60	1.08448	0.117	2.598	0.00938616
ENSSSAG00000057293	DMBT1	deleted in malignant brain tumors 1	T-cell differentiation antigen CD6-like [Source:NCBI gene;Acc:106605368]	protein_coding	92	112	72	112	58	78	78	145	159	129	178	200	115	110	68	118	67	72	88	125	142	118	186	163	114.47	92	137	1.08373	0.116	2.629	0.00855726
ENSSSAG00000071145	HOOK3	hook microtubule tethering protein 3	hook microtubule tethering protein 3 [Source:HGNC Symbol;Acc:HGNC:23576]	protein_coding	26	40	41	38	23	45	58	43	46	68	51	85	32	39	39	40	27	41	66	37	41	62	53	69	45.65	36	55	1.08373	0.116	2.624	0.00869811
ENSSSAG00000090266	ANKFN1	ankyrin repeat and fibronectin type III domain containing 1	ankyrin repeat and fibronectin type-III domain-containing protein 1-like [Source:NCBI gene;Acc:106579195]	protein_coding	169	196	139	265	117	132	177	251	397	305	257	352	211	193	132	279	136	121	201	217	355	279	268	287	223.33	179	268	1.08373	0.116	2.637	0.00835517
ENSSSAG00000110212	IKZF2	IKAROS family zinc finger 2	zinc finger protein Helios-like [Source:NCBI gene;Acc:106586445]	protein_coding	38	30	15	48	13	33	31	58	104	68	60	75	47	30	14	51	15	30	35	50	93	62	63	61	45.97	31	61	1.08373	0.116	2.95	0.00317918
ENSSSAG00000014741	SH3BP1	SH3 domain binding protein 1	SH3 domain-binding protein 1-like [Source:NCBI gene;Acc:106589540]	protein_coding	66	96	68	101	45	149	93	149	139	134	169	191	82	95	64	106	52	137	105	129	124	123	177	156	112.56	89	136	1.08298	0.115	2.63	0.00853403
ENSSSAG00000041215	ANKRD6	ankyrin repeat domain 6	ankyrin repeat domain-containing protein 6-like [Source:NCBI gene;Acc:106571295]	protein_coding	86	108	90	107	73	115	111	90	266	209	119	218	107	106	85	113	85	106	126	78	238	191	124	178	128.13	100	156	1.08298	0.115	2.671	0.00756585
ENSSSAG00000045584	IKZF3	IKAROS family zinc finger 3	zinc finger protein Aiolos-like [Source:NCBI gene;Acc:106564952]	protein_coding	181	534	296	337	212	409	278	604	553	518	609	681	226	526	280	355	247	376	315	522	495	474	636	555	417.35	335	500	1.08298	0.115	2.614	0.00893583
ENSSSAG00000082683			zinc finger protein 771-like [Source:NCBI gene;Acc:106585907]	protein_coding	22	42	52	46	35	52	45	56	84	70	87	65	27	41	49	48	41	48	51	48	75	64	91	53	53.14	42	64	1.08298	0.115	2.611	0.00902722
ENSSSAG00000090877	MEFV	MEFV innate immuity regulator, pyrin		protein_coding	133	86	122	160	47	116	160	163	254	228	161	206	166	85	116	169	55	107	181	141	227	209	168	168	149.23	116	182	1.08298	0.115	2.681	0.00733903
ENSSSAG00000102450	GPR183	G protein-coupled receptor 183	G-protein coupled receptor 183-like [Source:NCBI gene;Acc:106575960]	protein_coding	17	21	14	19	5	12	34	42	19	53	16	52	21	21	13	20	6	11	39	36	17	49	17	42	24.29	15	33	1.08298	0.115	3.059	0.00222356
ENSSSAG00000108529	ZCCHC4	zinc finger CCHC-type containing 4	zinc finger CCHC-type containing 4 [Source:NCBI gene;Acc:106577498]	protein_coding	23	33	35	25	13	17	35	35	49	54	65	40	29	33	33	26	15	16	40	30	44	49	68	33	34.6	25	44	1.08298	0.115	2.805	0.00503857
ENSSSAG00000108582	PRR33			protein_coding	22	36	41	45	7	29	48	66	43	69	51	75	27	35	39	47	8	27	54	57	39	63	53	61	42.63	30	54	1.08298	0.115	2.829	0.00467442
ENSSSAG00000120143	TAPBPL		tapasin-related protein-like [Source:NCBI gene;Acc:106608637]	protein_coding	312	394	266	512	179	303	346	443	887	650	513	637	389	388	252	539	208	279	392	383	794	595	536	519	439.61	342	536	1.08147	0.113	2.663	0.00774923
ENSSSAG00000066441	DNASE1L3	deoxyribonuclease 1 like 3	deoxyribonuclease 1 like 3 [Source:NCBI gene;Acc:106583817]	protein_coding	35	33	39	49	28	87	58	91	88	73	90	66	44	33	37	52	33	80	66	79	79	67	94	54	59.6	46	73	1.07923	0.11	2.631	0.00851318
ENSSSAG00000081068	OXGR1	oxoglutarate receptor 1	2-oxoglutarate receptor 1-like [Source:NCBI gene;Acc:106586094]	protein_coding	24	17	10	18	4	12	18	51	26	60	20	80	30	17	9	19	5	11	20	44	23	55	21	65	26.63	15	38	1.07923	0.11	3.185	0.00144689
ENSSSAG00000115953	LECT2	leukocyte cell derived chemotaxin 2	leukocyte cell-derived chemotaxin-2-like [Source:NCBI gene;Acc:106611589]	protein_coding	29	28	11	26	10	16	105	44	53	29	32	55	36	28	10	27	12	15	119	38	47	27	33	45	36.44	21	52	1.07923	0.11	3.135	0.00172002
ENSSSAG00000039815	EPHB3	EPH receptor B3	tyrosine-protein kinase receptor TYRO3-like [Source:NCBI gene;Acc:106608602]	protein_coding	11	18	11	17	6	10	39	26	15	21	41	29	14	18	10	18	7	9	44	22	13	19	43	24	20.15	13	28	1.07848	0.109	3.002	0.00268588
ENSSSAG00000090737	TMEM64	transmembrane protein 64	transmembrane protein 64 [Source:NCBI gene;Acc:106589153]	protein_coding	63	51	46	25	39	61	82	41	114	85	93	148	79	50	44	26	45	56	93	35	102	78	97	121	68.86	50	88	1.07848	0.109	2.767	0.0056554
ENSSSAG00000096263	IL4I1	interleukin 4 induced 1	L-amino-acid oxidase-like [Source:NCBI gene;Acc:106561133]	protein_coding	40	46	22	57	16	40	37	79	74	61	130	96	50	45	21	60	19	37	42	68	66	56	136	78	56.49	39	74	1.07848	0.109	2.874	0.00405388
ENSSSAG00000039883	BTLA		B- and T-lymphocyte attenuator-like [Source:NCBI gene;Acc:106582053]	protein_coding	28	24	12	22	16	11	26	35	58	30	44	45	35	24	11	23	19	10	29	30	52	27	46	37	28.63	20	37	1.07773	0.108	2.815	0.00487556
ENSSSAG00000076324	GIMAP7	GTPase, IMAP family member 7	GTPase IMAP family member 7-like [Source:NCBI gene;Acc:106602576]	protein_coding	33	22	34	47	16	27	46	56	207	88	67	29	41	22	32	50	19	25	52	48	185	81	70	24	54.01	32	77	1.07773	0.108	3.126	0.00177467
ENSSSAG00000088695	STT3B	STT3 oligosaccharyltransferase complex catalytic subunit B	dolichyl-diphosphooligosaccharide--protein glycosyltransferase subunit STT3B-like [Source:NCBI gene;Acc:106588202]	protein_coding	12	13	23	18	10	23	15	33	44	24	34	42	15	13	22	19	12	21	17	29	39	22	36	34	23.16	17	30	1.07773	0.108	2.744	0.00607537
ENSSSAG00000003934	URGCP	upregulator of cell proliferation		protein_coding	131	56	97	107	78	45	153	204	118	246	202	130	163	55	92	113	91	41	174	176	106	225	211	106	129.42	92	166	1.07699	0.107	2.774	0.00553294
ENSSSAG00000005048	SCARB1	scavenger receptor class B member 1	scavenger receptor class B type I [Source:NCBI gene;Acc:100136503]	protein_coding	38	47	30	64	41	82	91	74	76	94	94	78	47	46	28	67	48	75	103	64	68	86	98	64	66.31	52	80	1.07699	0.107	2.581	0.00984434
ENSSSAG00000054681	SIRPD	signal regulatory protein delta	uncharacterized LOC106577746 [Source:NCBI gene;Acc:106577746]	protein_coding	25	17	13	25	6	20	21	36	51	33	34	45	31	17	12	26	7	18	24	31	46	30	36	37	26.25	18	34	1.07699	0.107	2.794	0.00520953
ENSSSAG00000064166	RBPJL	recombination signal binding protein for immunoglobulin kappa J region like	recombining binding protein suppressor of hairless-like protein [Source:NCBI gene;Acc:106565033]	protein_coding	122	85	75	112	21	159	275	296	73	265	319	207	152	84	71	118	24	146	312	256	65	243	333	169	164.45	99	230	1.07699	0.107	3.06	0.00221184
ENSSSAG00000092545	CCDC136	coiled-coil domain containing 136	coiled-coil domain-containing protein 136-like [Source:NCBI gene;Acc:106561691]	protein_coding	32	52	52	45	20	68	39	86	68	70	93	111	40	51	49	47	23	63	44	74	61	64	97	90	58.73	46	72	1.07699	0.107	2.598	0.00937144
ENSSSAG00000105762	SNRK	SNF related kinase	SNF related kinase [Source:NCBI gene;Acc:106588784]	protein_coding	19	24	32	34	20	45	38	54	29	52	83	72	24	24	30	36	23	41	43	47	26	48	87	59	40.57	30	52	1.07699	0.107	2.726	0.00641817
ENSSSAG00000042426	BACH2	BTB domain and CNC homolog 2		protein_coding	11	13	26	27	15	26	29	43	28	66	33	32	14	13	25	28	17	24	33	37	25	60	34	26	28.09	20	36	1.07624	0.106	2.75	0.00595557
ENSSSAG00000042037	IGLL5	immunoglobulin lambda like polypeptide 5		protein_coding	90	142	184	83	66	274	257	393	139	232	469	227	112	140	174	87	77	252	291	340	124	212	490	185	207.15	140	274	1.07549	0.105	2.85	0.00437254
ENSSSAG00000059495	GRP	gastrin releasing peptide	gastrin releasing peptide [Source:NCBI gene;Acc:106568495]	protein_coding	39	17	10	19	9	25	42	58	44	43	64	32	49	17	9	20	10	23	48	50	39	39	67	26	33.15	21	45	1.07549	0.105	2.948	0.00319987
ENSSSAG00000102084	PAPSS1	3'-phosphoadenosine 5'-phosphosulfate synthase 1	3'-phosphoadenosine 5'-phosphosulfate synthase 1 [Source:NCBI gene;Acc:106610336]	protein_coding	29	42	23	42	50	27	51	55	50	66	78	80	36	41	22	44	58	25	58	48	45	60	81	65	48.65	38	60	1.07549	0.105	2.591	0.00956619
ENSSSAG00000000250	RIMS1	regulating synaptic membrane exocytosis 1	regulating synaptic membrane exocytosis protein 1-like [Source:NCBI gene;Acc:106586590]	protein_coding	40	48	31	39	16	62	98	133	24	65	161	94	50	47	29	41	19	57	111	115	21	60	168	77	66.27	40	92	1.07475	0.104	3.012	0.00259943
ENSSSAG00000038496	KCNJ10	potassium inwardly rectifying channel subfamily J member 10	ATP-sensitive inward rectifier potassium channel 10-like [Source:NCBI gene;Acc:106608990]	protein_coding	290	452	307	377	159	385	366	514	483	519	1207	588	362	445	291	397	185	354	415	445	432	475	1261	479	461.76	339	584	1.07475	0.104	2.693	0.00708438
ENSSSAG00000088441	RUNX1T1	RUNX1 partner transcriptional co-repressor 1	CBFA2/RUNX1 partner transcriptional co-repressor 2 [Source:NCBI gene;Acc:106583659]	protein_coding	6	6	7	8	6	16	23	14	11	23	20	25	7	6	7	8	7	15	26	12	10	21	21	20	13.38	8	18	1.07475	0.104	2.962	0.00305996
ENSSSAG00000054330	AFF3	AF4/FMR2 family member 3	AF4/FMR2 family member 3-like [Source:NCBI gene;Acc:106586736]	protein_coding	26	32	28	41	21	36	42	61	58	32	83	51	32	32	27	43	24	33	48	53	52	29	87	42	41.76	32	52	1.074	0.103	2.599	0.00936143
ENSSSAG00000072247			polymeric immunoglobulin receptor-like [Source:NCBI gene;Acc:106577256]	protein_coding	10	5	11	17	11	20	18	22	21	30	23	41	12	5	10	18	13	18	20	19	19	27	24	33	18.34	13	24	1.07252	0.101	2.762	0.00574994

## Sheet: F.distal_down
Downregulated differentially expressed genes (DEGs, detected by DESeq2 at p<0.01, log2 fold-change < -0.1) for V vs. M comparison of distal intestine at end of challenge phase presented as Salmo salar Ensembl ids and the corresponding HGNC identifiers with gene description. Raw and (DESeq2) normalised counts for each sample for M and V fish (n=6 each) are shown. The DESeq2-analysed output from SA…
salmo.salar_ensembl_gene_ID	Human_gene_symbol (HGNC_ID)	HGNC Gene_description	salmo.salar_gene.description	Gene biotype	raw.M1	raw.M2	raw.M3	raw.M4	raw.M5	raw.M6	raw.V1	raw.V2	raw.V3	raw.V4	raw.V5	raw.V6	norm.M1	norm.M2	norm.M3	norm.M4	norm.M5	norm.M6	norm.V1	norm.V2	norm.V3	norm.V4	norm.V5	norm.V6	baseMean	M	V	FoldChange	log2FoldChange	stat	pvalue
ENSSSAG00000002671	FABP2	fatty acid binding protein 2	fatty acid-binding protein, intestinal-like [Source:NCBI gene;Acc:106608508]	protein_coding	9099	7548	12942	7841	10967	12426	6011	4270	5923	3451	2863	7379	11347	7437	12256	8262	12758	11437	6818	3693	5303	3160	2990	6010	7622.53	10583	4662	0.545254	-0.875	-5.232	1.67852e-07
ENSSSAG00000041369	COX6A1	cytochrome c oxidase subunit 6A1	cytochrome c oxidase subunit 6A, mitochondrial [Source:NCBI gene;Acc:106606889]	protein_coding	1283	3553	2159	1386	2044	2424	777	1225	896	1351	984	1583	1600	3501	2045	1460	2378	2231	881	1059	802	1237	1028	1289	1625.96	2202	1049	0.577943	-0.791	-5.15	2.60846e-07
ENSSSAG00000015840	SLC1A7	solute carrier family 1 member 7	excitatory amino acid transporter 5-like [Source:NCBI gene;Acc:106574477]	protein_coding	16	28	29	7	142	2	1	5	3	3	5	2	20	28	27	7	165	2	1	4	3	3	5	2	22.26	42	3	0.628071	-0.671	-4.861	1.1689e-06
ENSSSAG00000073462	PLIN3	perilipin 3	Mannose-6-phosphate receptor-binding protein 1 [Source:NCBI gene;Acc:100380806]	protein_coding	1237	1948	2327	850	1810	2490	958	826	724	644	795	1512	1543	1919	2204	896	2106	2292	1087	714	648	590	830	1231	1338.27	1827	850	0.642603	-0.638	-4.573	4.81011e-06
ENSSSAG00000109044	NELFCD	negative elongation factor complex member C/D	Negative elongation factor D [Source:NCBI gene;Acc:100195442]	protein_coding	1199	2242	1906	1175	1765	2122	1083	1014	1021	1235	916	1454	1495	2209	1805	1238	2053	1953	1228	877	914	1131	957	1184	1420.4	1792	1048	0.675019	-0.567	-4.899	9.61878e-07
ENSSSAG00000056707	STX12	syntaxin 12	syntaxin-12-like [Source:NCBI gene;Acc:106578562]	protein_coding	29	60	63	38	46	71	26	37	31	31	21	29	36	59	60	40	54	65	29	32	28	28	22	24	39.75	52	27	0.703684	-0.507	-4.331	1.4865e-05
ENSSSAG00000008530	CTSV	cathepsin V	cathepsin L1-like [Source:NCBI gene;Acc:106560797]	protein_coding	663058	1163169	1239452	948832	827253	1012168	650668	719970	638507	768088	467523	892800	826855	1146040	1173729	999718	962322	931643	738012	622690	571710	703349	488282	727143	824291	1006718	641864	0.713013	-0.488	-4.882	1.04872e-06
ENSSSAG00000030104	C15orf48	chromosome 15 open reading frame 48	normal mucosa of esophagus-specific gene 1 protein-like [Source:NCBI gene;Acc:106576438]	protein_coding	1084	2493	2029	1130	1111	2303	903	1053	836	929	574	1559	1352	2456	1921	1191	1292	2120	1024	911	749	851	599	1270	1311.3	1722	901	0.719966	-0.474	-4.248	2.15972e-05
ENSSSAG00000007676	VDR	vitamin D receptor	vitamin D3 receptor B [Source:NCBI gene;Acc:106565233]	protein_coding	1079	1787	988	1324	1111	2123	786	1253	796	855	564	1051	1346	1761	936	1395	1292	1954	892	1084	713	783	589	856	1133.27	1447	820	0.724471	-0.465	-4.304	1.67667e-05
ENSSSAG00000051577	GLB1	galactosidase beta 1	beta-galactosidase-like [Source:NCBI gene;Acc:106582563]	protein_coding	1717	3588	3511	2683	3353	3212	1605	2357	1466	2394	1813	2537	2141	3535	3325	2827	3900	2956	1820	2039	1313	2192	1894	2066	2500.71	3114	1887	0.729005	-0.456	-4.409	1.0387e-05
ENSSSAG00000058095	GLB1	galactosidase beta 1	galactosidase beta 1 [Source:NCBI gene;Acc:106602547]	protein_coding	38691	78418	72857	57094	58035	84108	38506	42996	36845	54326	34336	60700	48249	77263	68994	60156	67511	77417	43675	37187	32990	49747	35861	49437	54040.5	66598	41483	0.729005	-0.456	-4.506	6.60512e-06
ENSSSAG00000106200	PRCP	prolylcarboxypeptidase	Thymus-specific serine protease [Source:NCBI gene;Acc:100286657]	protein_coding	3738	4481	5963	5813	3722	5873	3161	3821	4035	3383	3221	4746	4661	4415	5647	6125	4330	5406	3585	3305	3613	3098	3364	3865	4284.47	5097	3472	0.742776	-0.429	-4.925	8.44645e-07
ENSSSAG00000045449	GHSR	growth hormone secretagogue receptor		protein_coding	244	285	316	229	434	309	188	214	209	206	115	239	304	281	299	241	505	284	213	185	187	189	120	195	250.31	319	182	0.745355	-0.424	-4.167	3.08269e-05
ENSSSAG00000073648	TSPAN13	tetraspanin 13	tetraspanin-13-like [Source:NCBI gene;Acc:106570321]	protein_coding	606	887	932	686	877	1100	592	677	561	655	556	758	756	874	883	723	1020	1012	671	586	502	600	581	617	735.4	878	593	0.745872	-0.423	-4.759	1.94089e-06
ENSSSAG00000010227	CTSD	cathepsin D	cathepsin D-like [Source:NCBI gene;Acc:106592547]	protein_coding	3194	6739	7151	4864	5909	6446	3593	4227	3885	4642	3112	4862	3983	6640	6772	5125	6874	5933	4075	3656	3479	4251	3250	3960	4833.08	5888	3778	0.746389	-0.422	-4.427	9.5574e-06
ENSSSAG00000079945	SUSD2	sushi domain containing 2	sushi domain containing 2 [Source:NCBI gene;Acc:106568204]	protein_coding	1206	1656	1855	1282	1259	2088	1078	1221	1256	1187	1014	1434	1504	1632	1757	1351	1465	1922	1223	1056	1125	1087	1059	1168	1362.22	1605	1120	0.752102	-0.411	-5.014	5.32082e-07
ENSSSAG00000049977	FTH1	ferritin heavy chain 1	ferritin heavy subunit [Source:NCBI gene;Acc:100136564]	protein_coding	49169	65345	57360	43749	74528	60616	41594	45476	43910	39568	34725	47455	61315	64383	54318	46095	86696	55794	47177	39331	39316	36233	36267	38650	50464.7	61434	39496	0.756808	-0.402	-4.315	1.59369e-05
ENSSSAG00000010021	EPDR1	ependymin related 1	ependymin-like [Source:NCBI gene;Acc:106563665]	protein_coding	144596	198061	241955	164606	155679	181835	140285	157332	103524	131564	113643	145161	180316	195144	229125	173434	181097	167369	159117	136074	92694	120475	118689	118227	155980	187748	124213	0.759436	-0.397	-4.404	1.06218e-05
ENSSSAG00000106542				protein_coding	456	538	716	594	533	734	434	543	454	486	371	497	569	530	678	626	620	676	492	470	407	445	387	405	525.33	616	434	0.76313	-0.39	-4.862	1.15942e-06
ENSSSAG00000116204	TMEM86A	transmembrane protein 86A	transmembrane protein 86A [Source:NCBI gene;Acc:100195968]	protein_coding	77	62	60	67	195	97	47	40	32	28	22	65	96	61	57	71	227	89	53	35	29	26	23	53	68.23	100	36	0.775393	-0.367	-4.108	3.98298e-05
ENSSSAG00000066659	GALNS	galactosamine (N-acetyl)-6-sulfatase	galactosamine (N-acetyl)-6-sulfatase [Source:NCBI gene;Acc:106587262]	protein_coding	2051	2671	2861	2266	2317	2688	1727	2417	1848	2100	1889	2282	2558	2632	2709	2388	2695	2474	1959	2090	1655	1923	1973	1859	2242.83	2576	1910	0.776469	-0.365	-5.527	3.26168e-08
ENSSSAG00000040489	SAT2		spermidine/spermine N1-acetyltransferase family member 2 [Source:NCBI gene;Acc:100380620]	protein_coding	246	248	325	202	385	319	170	235	189	219	181	211	307	244	308	213	448	294	193	203	169	201	189	172	244.99	302	188	0.780786	-0.357	-4.017	5.89463e-05
ENSSSAG00000095708	SFMBT1	Scm like with four mbt domains 1	RFT1 homolog [Source:NCBI gene;Acc:106583213]	protein_coding	1403	1731	2444	1342	1767	1837	1279	1570	1172	1181	1067	1561	1750	1706	2314	1414	2056	1691	1451	1358	1049	1081	1114	1271	1521.25	1822	1221	0.785673	-0.348	-4.142	3.44647e-05
[truncated: 369 more rows]

## Sheet: pyloric_up
Upregulated differentially expressed genes (DEGs, detected by DESeq2 at p<0.01, log2 fold-change > 0.1) for V vs. M comparison of pyloric caeca at end of challenge phase presented as Salmo salar Ensembl ids and the corresponding HGNC identifiers with gene description. Raw and (DESeq2) normalised counts for each sample for M and V fish (n=6 each) are shown. The DESeq2-analysed output from SARTools…
[truncated: 7 more rows]

[truncated: 1 more sheets: pyloric_down]
