# Supplementary material for: Modulation of metabolic and immunoregulatory pathways in the gut transcriptome of Atlantic salmon (Salmo salar L.) after early nutritional programming during first feeding with plant-based diet
Source: Front Immunol. 2024 Jul 2;15:1412821. doi: 10.3389/fimmu.2024.1412821 (PMC11249740; doi:10.3389/fimmu.2024.1412821)
Supplement: Supplementary Table 2 — Excel file showing in each sheet either activated or inhibited pathways/GO terms associated with up- or downregulated genes respectively. Gene set enrichment analysis was carried out in DAVID (at p<0.01 and minimum gene count of 3) and results displayed as GO:BP terms ( Figures 3 , 5 , 6 ), KEGG ( Figure 4 ), and reactome ( Supplementary Figure S1 ) pathways for V vs. M comparison in whole intestine (at end of stimulus phase), middle or distal intestine (at end of challenge phase). Other GO terms results (GO:CC; Cellular Process and GO:MF; Metabolic Function) are also presented but is not the focus of this study. [file Table_2.xlsx]

## Sheet: A.stimulus_up
Activated pathways and GO terms (including GO:BP, KEGG and reactome) detected by DAVID gene set enrichment analysis (at p<0.01 and minimum gene count of 3) on the upregulated differentially expressed genes list for V vs. M comparison in whole gut at end of stimulus phase. Other GO terms (GO:CC; Cellular Process and GO:MF; Metabolic Function) are also presented (if any) but is not the focus of thi…
Category	Term	Count	%	PValue	Genes	List Total	Pop Hits	Pop Total	Fold Enrichment
GOTERM_BP_DIRECT	GO:0031065~positive regulation of histone deacetylation	3	3.8961	0.0044471	SREBF1, BCL6, APLNR	74	18	13064	29.4234
REACTOME_PATHWAY	R-HSA-75105~Fatty acyl-CoA biosynthesis	4	5.19481	0.00138001	SLC25A1, ACLY, ACSL4, ELOVL6	55	35	8487	17.6353
REACTOME_PATHWAY	R-HSA-1655829~Regulation of cholesterol biosynthesis by SREBP (SREBF)	4	5.19481	0.0048033	SREBF1, INSIG1, MVD, ELOVL6	55	54	8487	11.4303
GOTERM_BP_DIRECT	GO:0008610~lipid biosynthetic process	3	3.8961	0.0060382	SREBF1, ACLY, ACSL4	74	21	13064	25.2201
REACTOME_PATHWAY	R-HSA-556833~Metabolism of lipids	12	15.5844	0.00172129	SLC25A1, TIAM2, SREBF1, ACLY, PIP4P1, INSIG1, FABP7, MVD, ACSL4, ELOVL6, SBF2, MGLL	55	629	8487	2.94389
GOTERM_BP_DIRECT	GO:0006695~cholesterol biosynthetic process	4	5.19481	0.000884551	SREBF1, ACLY, INSIG1, MVD	74	34	13064	20.7695
GOTERM_BP_DIRECT	GO:0001525~angiogenesis	6	7.79221	0.00783298	ECM1, APLNR, S1PR1, MMP19, ACKR3, TEK	74	221	13064	4.79296

## Sheet: B.stimulus_down
Inhibited pathways and GO terms (including GO:BP, KEGG and reactome) detected by DAVID gene set enrichment analysis (at p<0.01 and minimum gene count of 3) on the upregulated differentially expressed genes list for V vs. M comparison in whole gut at end of stimulus phase. Other GO terms (GO:CC; Cellular Process and GO:MF; Metabolic Function) are also presented but is not the focus of this study.
Category	Term	Count	%	PValue	Genes	List Total	Pop Hits	Pop Total	Fold Enrichment
REACTOME_PATHWAY	R-HSA-451306~Ionotropic activity of kainate receptors	3	2.52101	0.00456731	CALM1, CALM2, NCALD	81	11	8487	28.5758
REACTOME_PATHWAY	R-HSA-451308~Activation of Ca-permeable Kainate Receptor	3	2.52101	0.00456731	CALM1, CALM2, NCALD	81	11	8487	28.5758
GOTERM_CC_DIRECT	GO:0005886~plasma membrane	55	46.2185	7.66433e-06	SLC48A1, GSK3B, SLC44A4, CERK, MAGT1, PTPRH, ACTB, SLC6A4, TRIM4, HMCN2, BLNK, CASP1, COTL1, SLC16A9, CLIC2, VAV3, RALBP1, PDE4D, PRKCD, ACSL6, SYTL1, AXIN1, ARHGEF18, PRKCA, ANO7, RHOF, MR1, SDHB, SYTL3, SYTL2, RNF144A, VAMP7, WDFY3, SGK1, CD46, GPRC5C, SOS2, CSF1R, RIC8B, MUC2, ATP6V0A2, MAP4, CLCA4, VASP, XCR1, TNFSF14, FZD5, ERAP1, ATP2B1, ADAP1, SLC6A8, TEC, ALPI, CALM1, CALM2	117	3728	13601	1.71503
REACTOME_PATHWAY	R-HSA-418359~Reduction of cytosolic Ca++ levels	3	2.52101	0.0054474	ATP2B1, CALM1, CALM2	81	12	8487	26.1944
GOTERM_MF_DIRECT	GO:0050998~nitric-oxide synthase binding	4	3.36134	0.000203804	CALM1, CALM2, ACTB, SLC6A4	114	14	13283	33.2907
GOTERM_BP_DIRECT	GO:1901844~regulation of cell communication by electrical coupling involved in cardiac conduction	3	2.52101	0.00154046	PDE4D, CALM1, CALM2	115	7	13064	48.6857
GOTERM_BP_DIRECT	GO:0060315~negative regulation of ryanodine-sensitive calcium-release channel activity	3	2.52101	0.0026108	CALM1, CLIC2, CALM2	115	9	13064	37.8667
GOTERM_BP_DIRECT	GO:0010880~regulation of release of sequestered calcium ion into cytosol by sarcoplasmic reticulum	4	3.36134	0.00033361	PDE4D, CALM1, CLIC2, CALM2	115	16	13064	28.4
REACTOME_PATHWAY	R-HSA-5218921~VEGFR2 mediated cell proliferation	4	3.36134	0.000700965	PRKCD, PRKCA, CALM1, CALM2	81	19	8487	22.0585
REACTOME_PATHWAY	R-HSA-844456~The NLRP3 inflammasome	3	2.52101	0.00966568	PYCARD, CASP1, HMOX1	81	16	8487	19.6458
REACTOME_PATHWAY	R-HSA-2871809~FCERI mediated Ca+2 mobilization	4	3.36134	0.0020042	VAV3, TEC, CALM1, CALM2	81	27	8487	15.5226
GOTERM_BP_DIRECT	GO:0010881~regulation of cardiac muscle contraction by regulation of the release of sequestered calcium ion	4	3.36134	0.000402529	CALM1, CLIC2, TMEM38B, CALM2	115	17	13064	26.7294
GOTERM_MF_DIRECT	GO:0019899~enzyme binding	10	8.40336	0.00169605	PYCARD, PDE4D, PRKCD, BLNK, AXIN1, ACSL6, COTL1, HMOX1, PRKCA, UBE2L3	114	322	13283	3.61856
REACTOME_PATHWAY	R-HSA-111933~Calmodulin induced events	4	3.36134	0.00358978	PRKCD, PRKCA, CALM1, CALM2	81	33	8487	12.7003
GOTERM_BP_DIRECT	GO:1900242~regulation of synaptic vesicle endocytosis	3	2.52101	0.00552921	CALM1, CALM2, ACTB	115	13	13064	26.2154
REACTOME_PATHWAY	R-HSA-111997~CaM pathway	4	3.36134	0.00358978	PRKCD, PRKCA, CALM1, CALM2	81	33	8487	12.7003
GOTERM_BP_DIRECT	GO:0060314~regulation of ryanodine-sensitive calcium-release channel activity	3	2.52101	0.00641415	PDE4D, CALM1, CALM2	115	14	13064	24.3429
REACTOME_PATHWAY	R-HSA-111996~Ca-dependent events	4	3.36134	0.00424853	PRKCD, PRKCA, CALM1, CALM2	81	35	8487	11.9746
KEGG_PATHWAY	hsa04625:C-type lectin receptor signaling pathway	6	5.04202	0.00201355	PYCARD, IRF1, PRKCD, CASP1, CALM1, CALM2	64	88	6111	6.5103
REACTOME_PATHWAY	R-HSA-1489509~DAG and IP3 signaling	4	3.36134	0.00577448	PRKCD, PRKCA, CALM1, CALM2	81	39	8487	10.7464
GOTERM_BP_DIRECT	GO:0032731~positive regulation of interleukin-1 beta production	4	3.36134	0.00505563	PYCARD, FZD5, CASP1, CCL19	115	40	13064	11.36
GOTERM_BP_DIRECT	GO:0043687~post-translational protein modification	5	4.20168	0.00247262	PSMB6, PRKCD, PRKCA, STT3B, PSMA7	115	65	13064	8.73846
GOTERM_BP_DIRECT	GO:0008217~regulation of blood pressure	5	4.20168	0.00247262	ERAP1, STK39, HMOX1, ATP2B1, SGK1	115	65	13064	8.73846
REACTOME_PATHWAY	R-HSA-112043~PLC beta mediated events	4	3.36134	0.0091502	PRKCD, PRKCA, CALM1, CALM2	81	46	8487	9.11111
REACTOME_PATHWAY	R-HSA-5578775~Ion homeostasis	4	3.36134	0.00970864	ATP2B1, CALM1, CLIC2, CALM2	81	47	8487	8.91726
KEGG_PATHWAY	hsa04061:Viral protein interaction with cytokine and cytokine receptor	5	4.20168	0.00305496	CSF1R, CXCL9, XCR1, TNFSF14, CCL19	64	59	6111	8.0919
KEGG_PATHWAY	hsa05133:Pertussis	5	4.20168	0.00305496	PYCARD, IRF1, CASP1, CALM1, CALM2	64	59	6111	8.0919
GOTERM_BP_DIRECT	GO:0007264~small GTPase mediated signal transduction	6	5.04202	0.00188648	VAV3, RALBP1, ARHGEF18, HMOX1, RHOF, SOS2	115	101	13064	6.74851
GOTERM_CC_DIRECT	GO:0005615~extracellular space	20	16.8067	0.00316104	GDF11, CXCL9, TNFRSF6B, TNFSF14, ERAP1, TFPI2, MR1, ACTB, CRHBP, MUC2, DMBT1, CASP1, TIMP2, AGR2, HMCN2, TIMP3, HMOX1, CCL19, CD46, ADAMTS9	117	1130	13601	2.05748
GOTERM_BP_DIRECT	GO:0051607~defense response to virus	7	5.88235	0.00174273	PYCARD, CXCL9, DMBT1, IRF1, CASP1, TRIM22, GBP3	115	146	13064	5.44658
REACTOME_PATHWAY	R-HSA-2672351~Stimuli-sensing channels	6	5.04202	0.00146743	ANO7, CALM1, CLIC2, SGK1, CALM2, CLCA4	81	89	8487	7.06367
REACTOME_PATHWAY	R-HSA-4420097~VEGFA-VEGFR2 Pathway	6	5.04202	0.00170084	VAV3, PRKCD, PRKCA, CALM1, CALM2, ACTB	81	92	8487	6.83333
KEGG_PATHWAY	hsa05225:Hepatocellular carcinoma	7	5.88235	0.00371848	GSK3B, FZD5, AXIN1, HMOX1, PRKCA, SOS2, ACTB	64	146	6111	4.57802
REACTOME_PATHWAY	R-HSA-5607764~CLEC7A (Dectin-1) signaling	6	5.04202	0.00178438	PYCARD, PSMB6, PRKCD, CALM1, CALM2, PSMA7	81	93	8487	6.75986
KEGG_PATHWAY	hsa04062:Chemokine signaling pathway	7	5.88235	0.0041105	VAV3, GSK3B, CXCL9, XCR1, PRKCD, CCL19, SOS2	64	149	6111	4.48584
REACTOME_PATHWAY	R-HSA-5668541~TNFR2 non-canonical NF-kB pathway	5	4.20168	0.00615904	PSMB6, TNFRSF6B, TNFSF14, PSMA7, BIRC2	81	78	8487	6.71652
GOTERM_MF_DIRECT	GO:0019901~protein kinase binding	11	9.2437	0.00433301	GSK3B, FZD5, PRKCD, BLNK, STK39, AXIN1, RHOF, CALM1, CALM2, TRIM22, ACTB	114	441	13283	2.90633
REACTOME_PATHWAY	R-HSA-111885~Opioid Signalling	5	4.20168	0.00734153	PDE4D, PRKCD, PRKCA, CALM1, CALM2	81	82	8487	6.38889
REACTOME_PATHWAY	R-HSA-194138~Signaling by VEGF	6	5.04202	0.00245602	VAV3, PRKCD, PRKCA, CALM1, CALM2, ACTB	81	100	8487	6.28667
REACTOME_PATHWAY	R-HSA-2187338~Visual phototransduction	5	4.20168	0.00866515	PRKCA, BCO2, CALM1, CALM2, DHRS3	81	86	8487	6.09173
GOTERM_BP_DIRECT	GO:0000209~protein polyubiquitination	7	5.88235	0.00492048	RNF144A, PSMB6, AXIN1, PSMA7, BIRC2, TRIM22, UBE2L3	115	180	13064	4.41778
GOTERM_BP_DIRECT	GO:0006954~inflammatory response	11	9.2437	0.000290623	PYCARD, CRHBP, CSF1R, CXCL9, XCR1, ELF3, BLNK, STK39, AGR2, PLD4, CCL19	115	300	13064	4.16533
KEGG_PATHWAY	hsa04970:Salivary secretion	5	4.20168	0.00510216	DMBT1, PRKCA, ATP2B1, CALM1, CALM2	64	68	6111	7.02091
REACTOME_PATHWAY	R-HSA-983712~Ion channel transport	8	6.72269	0.000429744	ATP6V0A2, ATP2B1, ANO7, CALM1, CLIC2, SGK1, CALM2, CLCA4	81	146	8487	5.74125
REACTOME_PATHWAY	R-HSA-5621481~C-type lectin receptors (CLRs)	6	5.04202	0.00482838	PYCARD, PSMB6, PRKCD, CALM1, CALM2, PSMA7	81	117	8487	5.37322
GOTERM_BP_DIRECT	GO:0006955~immune response	8	6.72269	0.00696845	PYCARD, XCR1, TNFSF14, FTH1, ATP6V0A2, CCL19, MR1, TRIM22	115	255	13064	3.56392
KEGG_PATHWAY	hsa05200:Pathways in cancer	12	10.084	0.00568226	EML4, GSK3B, CSF1R, RALBP1, FZD5, AXIN1, HMOX1, PRKCA, CALM1, CALM2, SOS2, BIRC2	64	450	6111	2.54625
REACTOME_PATHWAY	R-HSA-2454202~Fc epsilon receptor (FCERI) signaling	6	5.04202	0.00518706	VAV3, PSMB6, TEC, CALM1, CALM2, PSMA7	81	119	8487	5.28291
REACTOME_PATHWAY	R-HSA-9824443~Parasitic Infection Pathways	7	5.88235	0.00273518	VAV3, PYCARD, CASP1, HMOX1, CALM1, CALM2, ACTB	81	149	8487	4.92245
GOTERM_BP_DIRECT	GO:0045087~innate immune response	10	8.40336	0.0035236	PYCARD, CSF1R, TRIM39, TRIM4, DMBT1, PLD4, CD46, MR1, TRIM22, GBP3	115	350	13064	3.24571
GOTERM_BP_DIRECT	GO:0035556~intracellular signal transduction	11	9.2437	0.00315386	VAV3, GSK3B, SNRK, TEC, PRKCD, BLNK, STK39, HMOX1, PRKCA, NLRC3, SGK1	115	411	13064	3.04039
GOTERM_MF_DIRECT	GO:0042043~neurexin family protein binding	3	2.52101	0.00700653	SYTL1, SYTL3, SYTL2	114	15	13283	23.3035
REACTOME_PATHWAY	R-HSA-9658195~Leishmania infection	7	5.88235	0.00273518	VAV3, PYCARD, CASP1, HMOX1, CALM1, CALM2, ACTB	81	149	8487	4.92245
REACTOME_PATHWAY	R-HSA-3858494~Beta-catenin independent WNT signaling	6	5.04202	0.00958825	PSMB6, FZD5, PRKCA, CALM1, CALM2, PSMA7	81	138	8487	4.55556
KEGG_PATHWAY	hsa05417:Lipid and atherosclerosis	7	5.88235	0.00734407	VAV3, PYCARD, GSK3B, CASP1, PRKCA, CALM1, CALM2	64	168	6111	3.97852
REACTOME_PATHWAY	R-HSA-5357801~Programmed Cell Death	7	5.88235	0.0076317	PSMB6, IRF1, PRKCD, CASP1, PSMA7, BIRC2, UBE2L3	81	184	8487	3.98611
REACTOME_PATHWAY	R-HSA-1280215~Cytokine Signaling in Immune system	17	14.2857	4.12654e-05	CSF1R, TNFRSF6B, TNFSF14, PRKCD, PSMA7, PSMB6, VAMP7, TEC, IRF1, BLNK, CASP1, HMOX1, CCL19, SOS2, BIRC2, TRIM22, GBP3	81	548	8487	3.25041
KEGG_PATHWAY	hsa04060:Cytokine-cytokine receptor interaction	7	5.88235	0.00776829	CSF1R, GDF11, CXCL9, TNFRSF6B, XCR1, TNFSF14, CCL19	64	170	6111	3.93171
GOTERM_MF_DIRECT	GO:0016301~kinase activity	7	5.88235	0.00809658	GSK3B, CERK, STK39, PRKCA, CALM1, SGK1, CALM2	114	205	13283	3.97865
KEGG_PATHWAY	hsa05022:Pathways of neurodegeneration - multiple diseases	11	9.2437	0.0085509	PSMB6, GSK3B, DCTN5, FZD5, AXIN1, PRKCA, CALM1, CALM2, SDHB, PSMA7, UBE2L3	64	410	6111	2.56178
REACTOME_PATHWAY	R-HSA-168249~Innate Immune System	23	19.3277	2.88802e-06	VAV3, PRKCD, PLD4, NLRC3, RHOF, MAGT1, PSMA7, ACTB, PYCARD, PSMB6, TEC, TRIM4, FTH1, CASP1, TIMP2, COTL1, ATP6V0A2, HMOX1, ALDOC, CALM1, CD46, CALM2, BIRC2	81	802	8487	3.00485
GOTERM_MF_DIRECT	GO:0002020~protease binding	5	4.20168	0.00873423	PYCARD, GSK3B, TIMP2, TIMP3, ALPI	114	95	13283	6.1325
REACTOME_PATHWAY	R-HSA-449147~Signaling by Interleukins	10	8.40336	0.00712821	PSMB6, CSF1R, VAMP7, TEC, BLNK, CASP1, HMOX1, CCL19, SOS2, PSMA7	81	365	8487	2.87062
KEGG_PATHWAY	hsa04912:GnRH signaling pathway	5	4.20168	0.00943769	PRKCD, PRKCA, CALM1, CALM2, SOS2	64	81	6111	5.8941
REACTOME_PATHWAY	R-HSA-168256~Immune System	38	31.9328	3.81e-09	CSF1R, DCTN5, TNFRSF6B, PLD4, NLRC3, MAGT1, PSMA7, ACTB, UBE2L3, PYCARD, PSMB6, TRIM4, FTH1, BLNK, CASP1, TIMP2, COTL1, ATP6V0A2, HMOX1, CCL19, TRIM22, GBP3, VAV3, VASP, TNFSF14, PRKCD, ERAP1, RHOF, TEC, VAMP7, TRIM39, IRF1, ALDOC, CD46, CALM1, CALM2, SOS2, BIRC2	81	1512	8487	2.6333
REACTOME_PATHWAY	R-HSA-382551~Transport of small molecules	14	11.7647	0.00375284	SLC44A4, ATP2B1, ANO7, MAGT1, PSMA7, PSMB6, FTH1, ATP6V0A2, HMOX1, CALM1, CLIC2, SGK1, CALM2, CLCA4	81	600	8487	2.44481
REACTOME_PATHWAY	R-HSA-372790~Signaling by GPCR	13	10.9244	0.00742333	VAV3, CXCL9, XCR1, FZD5, PDE4D, PRKCD, ARHGEF18, PRKCA, CRHBP, CCL19, CALM1, CALM2, SOS2	81	577	8487	2.36068

## Sheet: C.middle_up
Activated pathways and GO terms (including GO:BP, KEGG and reactome) detected by DAVID gene set enrichment analysis (at p<0.01 and minimum gene count of 3) on the upregulated differentially expressed genes list for V vs. M comparison in middle intestine at end of challenge phase. Other GO terms (GO:CC; Cellular Process and GO:MF; Metabolic Function) are also presented but is not the focus of this…
Category	Term	Count	%	PValue	Genes	List Total	Pop Hits	Pop Total	Fold Enrichment
REACTOME_PATHWAY	R-HSA-77305~Beta oxidation of palmitoyl-CoA to myristoyl-CoA	3	0.735294	0.00300532	HADHB, HADHA, ACADVL	273	3	8487	31.0879
REACTOME_PATHWAY	R-HSA-77350~Beta oxidation of hexanoyl-CoA to butanoyl-CoA	4	0.980392	0.000310388	HADHB, HADHA, HADH, ACADS	273	5	8487	24.8703
GOTERM_MF_DIRECT	GO:0003988~acetyl-CoA C-acyltransferase activity	3	0.735294	0.00806724	HADHB, HADHA, ACAA2	390	5	13283	20.4354
GOTERM_BP_DIRECT	GO:0006101~citrate metabolic process	3	0.735294	0.00808389	CS, ACO1, ACO2	384	5	13064	20.4125
REACTOME_PATHWAY	R-HSA-77348~Beta oxidation of octanoyl-CoA to hexanoyl-CoA	3	0.735294	0.00959883	HADHB, HADHA, HADH	273	5	8487	18.6527
REACTOME_PATHWAY	R-HSA-77310~Beta oxidation of lauroyl-CoA to decanoyl-CoA-CoA	3	0.735294	0.00959883	HADHB, HADHA, HADH	273	5	8487	18.6527
REACTOME_PATHWAY	R-HSA-77286~mitochondrial fatty acid beta-oxidation of saturated fatty acids	5	1.22549	0.000186049	HADHB, HADHA, ACADVL, HADH, ACADS	273	10	8487	15.544
GOTERM_BP_DIRECT	GO:0043651~linoleic acid metabolic process	4	0.980392	0.00346163	CYP2J2, FADS2, ELOVL5, GSTP1	384	11	13064	12.3712
GOTERM_BP_DIRECT	GO:0003091~renal water homeostasis	4	0.980392	0.00451597	MYO5B, AKR1B1, AQP4, ADCY6	384	12	13064	11.3403
REACTOME_PATHWAY	R-HSA-77289~Mitochondrial Fatty Acid Beta-Oxidation	11	2.69608	8.76344e-08	HADHB, HADHA, MCEE, ACADVL, ACAA2, PCCB, DBI, ACAD11, HADH, ACADS, DECR1	273	35	8487	9.77049
GOTERM_CC_DIRECT	GO:0005753~mitochondrial proton-transporting ATP synthase complex	4	0.980392	0.00870753	ATP5F1B, ATP5MJ, ATP5F1E, ATP5ME	399	15	13601	9.09006
GOTERM_BP_DIRECT	GO:0030705~cytoskeleton-dependent intracellular transport	5	1.22549	0.00242726	CCDC88A, MYO10, HOOK1, KIF5B, KIF13B	384	20	13064	8.50521
KEGG_PATHWAY	hsa00062:Fatty acid elongation	7	1.71569	0.000145048	HADHB, HADHA, ACAA2, ELOVL5, HSD17B12, HACD3, HADH	208	25	6111	8.22635
GOTERM_BP_DIRECT	GO:0006635~fatty acid beta-oxidation	11	2.69608	8.19919e-07	HADHB, HADHA, CPT1A, ACAA2, ACAD11, HADH, ACADS, CRAT, SLC27A2, ALDH1L2, DECR1	384	47	13064	7.96232
GOTERM_MF_DIRECT	GO:0030234~enzyme regulator activity	6	1.47059	0.000995381	PPP1R7, PSMD3, MTMR9, DENND3, GCLM, CALM2	390	27	13283	7.56866
KEGG_PATHWAY	hsa00071:Fatty acid degradation	9	2.20588	1.61934e-05	ALDH3A2, HADHB, HADHA, ACADVL, CPT1A, ACAA2, ACSL4, HADH, ACADS	208	35	6111	7.55481
REACTOME_PATHWAY	R-HSA-75876~Synthesis of very long-chain fatty acyl-CoAs	5	1.22549	0.0040139	ELOVL5, ACSL4, HSD17B12, HACD3, ACSF3	273	21	8487	7.40188
REACTOME_PATHWAY	R-HSA-75105~Fatty acyl-CoA biosynthesis	8	1.96078	0.000100041	SLC25A1, ELOVL5, ACSL4, HSD17B12, HACD3, MORC2, ACSF3, SLC27A2	273	35	8487	7.10581
KEGG_PATHWAY	hsa01212:Fatty acid metabolism	13	3.18627	1.62633e-07	ACADVL, CPT1A, ACAA2, ELOVL5, ACSL4, HSD17B12, HACD3, ACSF3, HADHB, FADS2, HADHA, HADH, ACADS	208	54	6111	7.07292
KEGG_PATHWAY	hsa00630:Glyoxylate and dicarboxylate metabolism	7	1.71569	0.0004221	CS, MCEE, GLYCTK, PCCB, AMT, ACO1, ACO2	208	30	6111	6.85529
REACTOME_PATHWAY	R-HSA-9648002~RAS processing	5	1.22549	0.00564761	ZDHHC9, PRKG2, KRAS, ABHD17C, CALM2	273	23	8487	6.75824
GOTERM_BP_DIRECT	GO:0016601~Rac protein signal transduction	5	1.22549	0.00748219	DOCK5, RHOG, NF1, KRAS, HACD3	384	27	13064	6.30015
GOTERM_CC_DIRECT	GO:0000407~pre-autophagosomal structure	5	1.22549	0.00847972	ILRUN, VMP1, NBR1, TRAPPC8, ATG2B	399	28	13601	6.08709
GOTERM_BP_DIRECT	GO:0007422~peripheral nervous system development	5	1.22549	0.00853116	ALDH3A2, UGT8, GDNF, ERBB2, NF1	384	28	13064	6.07515
GOTERM_BP_DIRECT	GO:0032446~protein modification by small protein conjugation	5	1.22549	0.00853116	CDC34, UBA5, UBA1, KRAS, UBE2G1	384	28	13064	6.07515
KEGG_PATHWAY	hsa00280:Valine, leucine and isoleucine degradation	9	2.20588	9.37835e-05	ALDH3A2, HADHB, HADHA, MCEE, ACAA2, PCCB, HADH, ACADS, ACSF3	208	44	6111	6.00951
REACTOME_PATHWAY	R-HSA-109606~Intrinsic Pathway for Apoptosis	8	1.96078	0.000767553	CASP7, BCL2L11, PPP1R13B, APAF1, CARD8, NMT1, E2F1, BAX	273	48	8487	5.18132
REACTOME_PATHWAY	R-HSA-8978868~Fatty acid metabolism	25	6.12745	9.30385e-11	SLC25A1, ACADVL, ACAA2, DBI, HSD17B12, HACD3, FADS2, MCEE, SLC25A20, HADH, ACAD11, MORC2, ACADS, DECR1, CYP2J2, CPT1A, ELOVL5, ACSL4, ACSF3, HADHB, ALDH3A2, HADHA, PCCB, CRAT, SLC27A2	273	154	8487	5.04674
GOTERM_BP_DIRECT	GO:0006631~fatty acid metabolic process	12	2.94118	2.29045e-05	ALDH3A2, CYP2J2, HADHA, CPT1A, SGPL1, ILVBL, PCCB, ACSL4, DBI, HADH, MORC2, ACSF3	384	81	13064	5.04012
GOTERM_BP_DIRECT	GO:0006661~phosphatidylinositol biosynthetic process	6	1.47059	0.00813265	CDS1, SYNJ1, PI4KA, INPPL1, PI4KB, PIP5K1C	384	43	13064	4.74709
REACTOME_PATHWAY	R-HSA-4086398~Ca2+ pathway	8	1.96078	0.00238763	TCF7L2, AGO3, GNB2, AGO2, PRKG2, KRAS, MAP3K7, CALM2	273	58	8487	4.28799
GOTERM_BP_DIRECT	GO:0007030~Golgi organization	11	2.69608	0.000542248	VMP1, SEC16B, LMAN1, SPTBN5, LMAN2L, TBC1D20, HOOK1, GORASP1, TRAPPC8, CLASP1, RAB8A	384	97	13064	3.85803
GOTERM_BP_DIRECT	GO:0016236~macroautophagy	7	1.71569	0.00942136	ILRUN, GABARAPL2, VPS4B, VPS41, CHMP2B, NBR1, TECPR1	384	62	13064	3.84106
GOTERM_CC_DIRECT	GO:0033116~endoplasmic reticulum-Golgi intermediate compartment membrane	8	1.96078	0.00500688	VMP1, LMAN1, NAT8B, ZDHHC9, TBC1D20, GORASP1, VMA21, ERGIC3	399	72	13601	3.78752
GOTERM_BP_DIRECT	GO:0042147~retrograde transport, endosome to Golgi	8	1.96078	0.00587269	SNX1, TMEM87B, CLTC, TRIM27, TBC1D23, ERC1, CLN5, SNX6	384	74	13064	3.67793
GOTERM_BP_DIRECT	GO:1902600~hydrogen ion transmembrane transport	11	2.69608	0.00101154	SLC9A3, CYB5A, ATP5F1B, NNT, SLC33A1, SLC17A5, COX7C, SLC25A22, SLC15A4, ATP5F1E, ATP5ME	384	105	13064	3.56409
GOTERM_BP_DIRECT	GO:0006914~autophagy	12	2.94118	0.00195078	VMP1, GABARAPL2, SEC16B, TMEM150B, VPS4B, TGFBRAP1, CHMP2B, CLTC, VPS11, SMCR8, RAB8A, TECPR1	384	134	13064	3.04664
KEGG_PATHWAY	hsa04070:Phosphatidylinositol signaling system	9	2.20588	0.00953329	CDS1, SYNJ1, PI4KA, INPPL1, PI4KB, PIP5K1C, CALM2, PLCD1, DGKH	208	88	6111	3.00475
REACTOME_PATHWAY	R-HSA-3858494~Beta-catenin independent WNT signaling	13	3.18627	0.00154362	TCF7L2, CLTC, PSMA4, AGO3, GNB2, PSMD3, AGO2, PSME4, AP2S1, PRKG2, KRAS, MAP3K7, CALM2	273	138	8487	2.92857
GOTERM_BP_DIRECT	GO:0098609~cell-cell adhesion	13	3.18627	0.00265594	LAMA3, AQP4, F11R, SYNJ2BP, VMP1, DLG3, COL8A2, FAT1, CTNNA1, DSG2, PIP5K1C, PKP3, CD200	384	160	13064	2.76419
REACTOME_PATHWAY	R-HSA-109581~Apoptosis	14	3.43137	0.00174716	DFFA, PPP1R13B, APAF1, CARD8, PRKCD, CASP7, BCL2L11, PSMA4, PSMD3, PSME4, NMT1, E2F1, BAX, DSG2	273	159	8487	2.7373
REACTOME_PATHWAY	R-HSA-1483257~Phospholipid metabolism	15	3.67647	0.00199325	CDS1, LPGAT1, PCYT2, INPPL1, DDHD2, MTMR9, HADHB, HADHA, SYNJ1, PI4KA, CHPT1, PIP5K1C, PI4KB, LPIN2, MFSD2A	273	181	8487	2.57635
REACTOME_PATHWAY	R-HSA-5357801~Programmed Cell Death	15	3.67647	0.00232358	DFFA, PPP1R13B, APAF1, CARD8, PRKCD, CASP7, BCL2L11, PSMA4, PSMD3, CHMP2B, PSME4, NMT1, E2F1, BAX, DSG2	273	184	8487	2.53434
REACTOME_PATHWAY	R-HSA-556833~Metabolism of lipids	49	12.0098	1.03862e-08	GLTP, SLC25A1, ACADVL, LPGAT1, ACAA2, INPPL1, AKR1B1, DBI, FADS2, MCEE, SMPD1, ACAD11, HADH, ACADS, MFSD2A, CPT1A, PCYT2, ELOVL5, ACSL4, HADHB, ALDH3A2, HADHA, PCCB, SLC27A2, CDS1, MTMR9, HSD17B12, HMGCR, HSD17B7, HACD3, CYP7A1, UGT8, SGPL1, SLC25A20, PIP5K1C, MORC2, CERT1, DECR1, CYP2J2, GK, DDHD2, DHCR24, ACSF3, SYNJ1, PI4KA, CHPT1, PI4KB, LPIN2, CRAT	273	629	8487	2.42179
GOTERM_CC_DIRECT	GO:0005759~mitochondrial matrix	23	5.63725	0.000455636	MIPEP, ACADVL, OAT, ACAA2, PARG, AMT, TRNT1, ACSF3, ALDH1L2, ATP5F1E, DHTKD1, CS, PRDX3, GARS1, MCEE, PC, ATP5F1B, PCCB, ACO2, HADH, ACADS, FXN, DECR1	399	341	13601	2.29917
GOTERM_CC_DIRECT	GO:0005743~mitochondrial inner membrane	27	6.61765	0.000129698	MRPS17, SLC25A1, ACADVL, COX7C, SLC25A26, SLC25A29, ATP5F1B, NNT, COX11, ATP5MJ, SLC25A20, RDH13, ACAD11, SLC25A22, SLC25A25, ATP5ME, ATP5F1E, HADHB, HADHA, AFG3L2, UQCRQ, YME1L1, SLC25A51, MICU2, CRAT, SFXN5, SLC25A36	399	401	13601	2.29518
GOTERM_CC_DIRECT	GO:0005789~endoplasmic reticulum membrane	58	14.2157	3.91625e-08	LPGAT1, PIGN, ZDHHC6, AUP1, MAGT1, SEC61A2, FADS2, FLVCR2, NOMO1, MFSD2A, NOMO2, SMIM14, GABARAPL2, NAT8B, PCYT2, UGT1A1, ELOVL5, SSR3, RHOG, ACSL4, ALDH3A2, TBC1D20, STIM2, ILVBL, ERGIC3, SLC27A2, CDS1, LMAN2L, UBA5, MGST3, MOSPD2, HSD17B12, HMGCR, HSD17B7, HACD3, CYP7A1, APH1A, LMAN1, SGPL1, RNF170, CERT1, CYP2J2, SEC16B, CYB5A, SLC33A1, ERLIN1, DHCR24, FMO5, VMP1, ERP44, SPCS1, ZDHHC9, VMA21, …	399	913	13601	2.16548
REACTOME_PATHWAY	R-HSA-5683057~MAPK family signaling cascades	19	4.65686	0.00415413	SPTBN5, PPP2R5C, ABHD17C, CDC14A, PSMA4, ZDHHC9, GDNF, DLG3, AGO3, IL2RB, PSMD3, ERBB2, AGO2, PSME4, NF1, PRKG2, KRAS, NCAM1, CALM2	273	282	8487	2.09458
GOTERM_CC_DIRECT	GO:0005768~endosome	17	4.16667	0.00958247	VPS4B, CLTC, LPAR1, COMMD1, TOM1L2, SNX1, SMPD1, IL2RB, CHMP2B, VPS11, TRIM27, PI4KB, ANKRD50, RAB11FIP3, RAB8A, SNX6, DGKH	399	284	13601	2.04046
GOTERM_CC_DIRECT	GO:0005739~mitochondrion	68	16.6667	3.00904e-07	SLC25A1, MIPEP, ACADVL, ACAA2, ALDH1L2, COX7C, MTO1, DHTKD1, NNT, KIF5B, TRIM27, ACAD11, HADH, ACADS, HSDL2, CPT1A, PRKCD, AMT, TRNT1, TUFM, HADHB, FAM210A, AFG3L2, HADHA, DNAJC5, PCCB, YME1L1, SLC25A51, MICU2, FXN, MMADHC, OAT, GSTP1, APH1A, PRDX3, SLC25A26, SLC25A29, BCL2L11, SAMM50, ATP5F1B, BLOC1S2, COX11, ATP5MJ, SLC25A20, CERT1, RAB11FIP3, SLC25A25, DECR1, ATP5ME, GK, GLYCTK, AMMECR1, SYNJ2…	399	1220	13601	1.89997
GOTERM_BP_DIRECT	GO:0015031~protein transport	21	5.14706	0.00800036	SEC16B, GABARAPL2, LMAN2L, VPS4B, COMMD1, LYST, BICD2, SEC61A2, TOM1L2, SNX4, LMAN1, AFTPH, SNX18, HOOK1, MYO5B, GORASP1, CHMP2B, ERC1, SLC15A4, ANKRD50, ARL8B	384	378	13064	1.89005
GOTERM_CC_DIRECT	GO:0005783~endoplasmic reticulum	51	12.5	5.69529e-05	FKBP11, LPGAT1, ZDHHC6, DBI, AUP1, MAGT1, GIMAP7, ZDHHC3, SEC61A2, NKIRAS1, SMIM14, SLC30A9, UGT1A1, ELOVL5, PRKCD, SSR3, ACSL4, HADHB, TBC1D20, STIM2, ERGIC3, SLC27A2, CDS1, TOMT, MGST3, LAMA3, MOSPD2, MTMR9, ZDHHC21, HSD17B12, HMGCR, HSD17B7, HACD3, CLN5, APH1A, LMAN1, UGT8, SGPL1, RNF170, CERT1, CYB5A, USP20, ERLIN1, DHCR24, FMO5, VMP1, CCDC88A, ZDHHC9, BAX, ACO1, CRAT	399	967	13601	1.7978
REACTOME_PATHWAY	R-HSA-382551~Transport of small molecules	33	8.08824	0.00293818	SLC26A2, ABCB1, SLC41A2, SLC35D2, CLTC, AQP4, MAGT1, ADCY6, SLC25A26, SLC25A29, PSMD3, SLC17A5, AP2S1, ANO10, SLC25A22, SLC15A4, SLC39A4, PEX19, ABCA3, SLC33A1, ERLIN1, ATP2B2, SLC9A3, AFG3L2, PSMA4, SLC7A9, GNB2, MYO5B, PSME4, YME1L1, ACO1, MICU2, CALM2	273	600	8487	1.70984
REACTOME_PATHWAY	R-HSA-1430728~Metabolism	99	24.2647	1.19783e-08	GLTP, SLC23A2, LPGAT1, ACAA2, PANK1, INPPL1, ALDH1L2, FADS2, PSMD3, ACAD11, HADH, MFSD2A, CPT1A, PCYT2, ACSL4, CMBL, ALDH3A2, PSME4, SLC27A2, MMADHC, CDS1, SLC26A2, MGST3, SLC35D2, MTMR9, HACD3, UGT8, SGPL1, AANAT, PPCS, COX11, PIP5K1C, MORC2, CERT1, ATP5ME, DECR1, CYP2J2, DHCR24, ACSF3, CS, SYNJ1, RPS29, UQCRQ, GNB2, PI4KA, ACO2, PI4KB, GCLM, CALM2, RPS21, SLC25A1, ACADVL, AKR1B1, DBI, CSAD, COX…	273	1813	8487	1.69757
KEGG_PATHWAY	hsa01100:Metabolic pathways	74	18.1373	1.23621e-06	GALNT12, ACADVL, ACAA2, PIGN, PANK1, INPPL1, AKR1B1, CSAD, ALDH1L2, COX7C, DHTKD1, FADS2, MCEE, NNT, B3GALT2, NAPRT, SMPD1, HADH, ACADS, PCYT2, UGT1A1, ELOVL5, AMT, ACSL4, CMBL, NME1, HADHB, ALDH3A2, HADHA, PCCB, DGKH, CDS1, AHCY, OAT, GSTP1, MGST3, HSD17B12, HMGCR, HSD17B7, HACD3, CYP7A1, ADCY6, UGT8, SGPL1, AANAT, ATP5F1B, PPCS, ASPDH, COX11, PCBD1, RDH13, PIP5K1C, ATP5ME, CYP2J2, GK, GLYCTK, C…	208	1290	6111	1.68535
GOTERM_CC_DIRECT	GO:0043231~intracellular membrane-bounded organelle	39	9.55882	0.00425075	CASZ1, CALCOCO1, PARG, UBA5, MGST3, MYCBP2, TGFBRAP1, NLRC3, PTPRK, USP18, GIMAP7, CYP7A1, PRDX3, UGT8, SNX1, NCS1, AP2S1, CTNNA1, ANO10, RAB11FIP3, CYP2J2, SEC16B, CYB5A, ABCA3, ATP2B2, TRNT1, ARAP1, FMO5, ALDH3A2, TSPAN15, AFTPH, PSMA4, DNAJC5, NBR1, CHPT1, DSG2, DENND6A, TECPR1, DGKH	399	832	13601	1.59786
GOTERM_CC_DIRECT	GO:0070062~extracellular exosome	72	17.6471	0.000894596	SLC25A1, CLTC, AKR1B1, DBI, AUP1, F11R, ALDH1L2, RAB22A, ALCAM, NARS1, NAPRT, SMPD1, PSMD3, RAB8A, APAF1, PRKCD, RHOG, ACSL4, CMBL, NME1, TUFM, TOM1L2, SLC9A3, PSMA4, DNAJC7, DSG2, SLC27A2, ARL8B, PFN2, NAPA, SLC26A2, AHCY, ABCB1, GSTP1, VPS4B, LAMA3, AEBP1, EVPL, GNAI1, CLN5, EFNB1, LMAN1, SAMM50, ATP5F1B, DDT, PPP1R7, PCBD1, GPC4, CYP2J2, GK, GGH, UBE2G1, ATP2B2, WARS1, CS, MOB1B, ERP44, GARS1,…	399	1687	13601	1.45484
GOTERM_CC_DIRECT	GO:0016020~membrane	115	28.1863	0.000233572	SLC23A2, LPGAT1, AQP4, AUP1, ZDHHC3, FADS2, RNF19A, KIF5B, PSMD3, NOMO1, ANKRD13A, MFSD2A, ACVR1, GABARAPL2, CPT1A, PRKCD, ACSL4, LARP4B, GTPBP1, TUFM, TMEM82, TOM1L2, ILVBL, YME1L1, ARL8B, CDS1, DDX6, SLC26A2, SPTBN5, TMEM87B, ABCB1, LMAN2L, MGST3, MYCBP2, UBR3, EVPL, TMEM243, APH1A, SNX4, SNX1, RNF213, SLC15A4, SLC33A1, DHCR24, CYRIA, CHERP, CCDC88A, XKR9, AGO3, FUBP3, TMEM238, GNB2, AGO2, FAT1…	399	2886	13601	1.35831
GOTERM_CC_DIRECT	GO:0016021~integral component of membrane	134	32.8431	0.000650714	GALNT12, SLC23A2, LPGAT1, ZDHHC6, AQP4, F11R, ZDHHC3, ALCAM, RNF19A, SLC39A4, NOMO1, MFSD2A, NOMO2, ACVR1, PAQR9, CPT1A, SLC30A9, ACSL4, TMEM82, ALDH3A2, SLC9A3, AFG3L2, TBC1D20, STIM2, ILVBL, TMEM79, SLC25A51, YME1L1, SLC27A2, PFN2, CDS1, SLC26A2, TMEM87B, ABCB1, LMAN2L, SLC41A2, MGST3, SLC35D2, LPAR1, UBR3, MST1R, HACD3, TMEM243, APH1A, UGT8, SGPL1, NPC1L1, COX11, RNF170, SLC38A9, ATP5MJ, SLC15…	399	3557	13601	1.28416
GOTERM_CC_DIRECT	GO:0005829~cytosol	170	41.6667	0.000369794	GLTP, PANK1, INPPL1, PPP2R2A, GIMAP7, CDC14A, NARS1, RASSF3, RNF19A, KIF5B, PSMD3, TRIM25, FBXO3, ARFIP1, TRIM27, MAP3K7, GABARAPL2, PRKCD, CMBL, LARP4B, TRNT1, GTPBP1, ALDH3A2, CDC34, PSME4, TRIM16, DENND6A, TBC1D23, SLC27A2, MMADHC, ARL8B, RAI14, ILRUN, DDX6, CASZ1, SPTBN5, TMEM87B, UBA5, ANKRD11, MYCBP2, MTMR9, EVPL, PRDX3, EPB41L5, SNX1, AANAT, BCL2L11, RNF213, ATXN1, PPCS, BLOC1S2, CEP192, P…	399	4667	13601	1.24168

## Sheet: D.middle_down
Inhibited pathways and GO terms (including GO:BP, KEGG and reactome) detected by DAVID gene set enrichment analysis (at p<0.01 and minimum gene count of 3) on the upregulated differentially expressed genes list for V vs. M comparison in middle intestine at end of challenge phase. Other GO terms (GO:CC; Cellular Process and GO:MF; Metabolic Function) are also presented but is not the focus of this…
Category	Term	Count	%	PValue	Genes	List Total	Pop Hits	Pop Total	Fold Enrichment
KEGG_PATHWAY	hsa05330:Allograft rejection	5	1.29199	0.000774435	CD40, CD28, GZMB, HLA-DQA1, HLA-E	169	16	6111	11.2999
GOTERM_MF_DIRECT	GO:0030021~extracellular matrix structural constituent conferring compression resistance	4	1.03359	0.00597869	VCAN, OGN, BGN, HAPLN1	366	14	13283	10.3692
GOTERM_BP_DIRECT	GO:0032753~positive regulation of interleukin-4 production	5	1.29199	0.00130377	FCER1G, CD28, GATA3, ZP3, HLA-E	363	18	13064	9.99694
KEGG_PATHWAY	hsa05332:Graft-versus-host disease	4	1.03359	0.00878072	CD28, GZMB, HLA-DQA1, HLA-E	169	16	6111	9.03994
KEGG_PATHWAY	hsa05320:Autoimmune thyroid disease	5	1.29199	0.00228749	CD40, CD28, GZMB, HLA-DQA1, HLA-E	169	21	6111	8.60947
GOTERM_BP_DIRECT	GO:0030217~T cell differentiation	8	2.06718	5.94661e-05	LFNG, DLL4, CD4, RHOH, GATA3, IL7R, IKZF3, VAV1	363	37	13064	7.7814
GOTERM_BP_DIRECT	GO:0071773~cellular response to BMP stimulus	5	1.29199	0.00701535	TMEM100, BMP4, SFRP1, GATA3, ADAMTS12	363	28	13064	6.4266
REACTOME_PATHWAY	R-HSA-380108~Chemokine receptors bind chemokines	6	1.55039	0.00279654	CXCL11, CXCR3, CCR9, ACKR3, CCR7, CXCL5	248	34	8487	6.03914
GOTERM_BP_DIRECT	GO:0042110~T cell activation	6	1.55039	0.00334008	CD4, KIF13B, NCK2, CD28, NLRC3, RASGRP1	363	37	13064	5.83605
GOTERM_BP_DIRECT	GO:0006958~complement activation, classical pathway	9	2.32558	0.000142952	IGHM, APCS, IGHV3-72, IGLC7, C1S, IGHV3-33, CLU, MBL2, C1QC	363	56	13064	5.78394
GOTERM_BP_DIRECT	GO:0060326~cell chemotaxis	9	2.32558	0.000142952	HOXB9, VCAM1, BIN2, LOX, CXCR3, CCR9, RHOG, ACKR3, CCR7	363	56	13064	5.78394
GOTERM_MF_DIRECT	GO:0003823~antigen binding	7	1.80879	0.00120672	IGHM, IGHV3-72, CD40, IGLC7, IGHV3-33, IGKV4-1, IL7R	366	44	13283	5.77378
GOTERM_BP_DIRECT	GO:0070098~chemokine-mediated signaling pathway	6	1.55039	0.00421722	CXCL11, CXCR3, CCR9, ACKR3, CXCL5, CMKLR1	363	39	13064	5.53677
GOTERM_MF_DIRECT	GO:0005518~collagen binding	9	2.32558	0.000196266	MRC2, CCBE1, C1QTNF1, SPARC, LOX, CTSK, ITGA11, AEBP1, TGFBI	366	59	13283	5.53612
GOTERM_BP_DIRECT	GO:0002062~chondrocyte differentiation	7	1.80879	0.00199506	DLL4, BMP4, CYTL1, CCN2, TGFBI, ADAMTS12, RUNX1	363	48	13064	5.24839
GOTERM_BP_DIRECT	GO:0007160~cell-matrix adhesion	13	3.35917	8.43176e-06	ECM2, VCAM1, EPDR1, ADAMTS12, NPNT, FBLN5, THBS3, SGCE, ITGA11, HOXD3, CCN2, ITGA5, FERMT3	363	92	13064	5.0854
GOTERM_BP_DIRECT	GO:0007157~heterophilic cell-cell adhesion via plasma membrane cell adhesion molecules	6	1.55039	0.0071086	VCAM1, ALCAM, ADGRL1, FAT4, ITGA5, NECTIN3	363	44	13064	4.90759
KEGG_PATHWAY	hsa04514:Cell adhesion molecules	16	4.13437	7.15346e-07	NLGN3, CD40, VCAM1, LRRC4, VSIR, HLA-E, CLDN5, VCAN, CD4, ALCAM, CDH1, CD28, SLITRK6, NECTIN3, HLA-DQA1, JAM2	169	119	6111	4.86182
GOTERM_CC_DIRECT	GO:0005581~collagen trimer	9	2.32558	0.000816783	COLEC12, C1QTNF3, CCBE1, COL15A1, C1QTNF1, LOX, COL23A1, MBL2, C1QC	383	71	13601	4.50149
KEGG_PATHWAY	hsa04610:Complement and coagulation cascades	8	2.06718	0.0019052	F7, C1S, PROS1, A2M, CLU, F3, MBL2, C1QC	169	65	6111	4.45043
GOTERM_MF_DIRECT	GO:0005201~extracellular matrix structural constituent	14	3.61757	2.76987e-05	FBN2, COL15A1, SPARC, COL23A1, BGN, AEBP1, NPNT, THBS3, CD4, MGP, VWA1, TGFBI, CRELD1, ZP3	366	121	13283	4.19911
GOTERM_MF_DIRECT	GO:0050839~cell adhesion molecule binding	7	1.80879	0.00642886	NLGN3, VCAM1, CDH1, ADGRL1, ADAM8, TGFBI, NECTIN3	366	61	13283	4.1647
KEGG_PATHWAY	hsa04145:Phagosome	12	3.10078	0.000129841	COLEC12, ATP6V1A, MRC2, STX12, TUBB3, NCF4, ITGA5, HLA-DQA1, THBS3, MBL2, TLR2, HLA-E	169	105	6111	4.13254
GOTERM_BP_DIRECT	GO:0006935~chemotaxis	9	2.32558	0.00177746	CXCL11, FES, CXCR3, CCR9, MOSPD2, ACKR3, CCR7, CXCL5, CMKLR1	363	81	13064	3.99878
GOTERM_MF_DIRECT	GO:0005178~integrin binding	14	3.61757	5.91239e-05	ECM2, VCAM1, NPNT, FBLN5, MMP14, ITGA11, S1PR3, TGFBI, TLN2, CCN2, ITGA5, PLPP3, JAM2, FERMT3	366	130	13283	3.90841
GOTERM_BP_DIRECT	GO:0007229~integrin-mediated signaling pathway	9	2.32558	0.00224274	NRP1, FYB1, ITGA11, ADAM8, CCN2, ITGA5, PLPP3, VAV1, FERMT3	363	84	13064	3.85596
GOTERM_CC_DIRECT	GO:0072562~blood microparticle	9	2.32558	0.00283198	IGHM, APCS, C1S, PROS1, IGKV4-1, STOM, A2M, CLU, C1QC	383	86	13601	3.71635
REACTOME_PATHWAY	R-HSA-1474228~Degradation of the extracellular matrix	12	3.10078	0.000368116	FBN2, SCUBE3, MMP14, COL15A1, BMP1, MMP15, CDH1, CTSK, COL23A1, CAPN3, ADAM8, A2M	248	111	8487	3.69965
GOTERM_BP_DIRECT	GO:0007264~small GTPase mediated signal transduction	10	2.58398	0.00193467	DOCK10, ABR, ARHGAP31, RHEB, CCDC88C, RHOG, RHOH, RND3, RASGRP1, VAV1	363	101	13064	3.56327
GOTERM_BP_DIRECT	GO:0050728~negative regulation of inflammatory response	9	2.32558	0.00370077	C1QTNF3, NLRP12, CALCRL, PTGIS, NR1H4, NR1D2, NLRC3, GATA3, TRIM45	363	91	13064	3.55935
GOTERM_BP_DIRECT	GO:0051056~regulation of small GTPase mediated signal transduction	11	2.84238	0.00116379	ARHGAP9, ABR, ARHGAP20, ARHGAP31, ARHGEF15, SWAP70, SRGAP3, ARHGAP15, VAV1, DEF6, ARHGEF6	363	113	13064	3.50335
GOTERM_CC_DIRECT	GO:0005604~basement membrane	8	2.06718	0.00869735	COL15A1, SPARC, CCDC80, COL23A1, VWA1, TGFBI, EFNA5, NPNT	383	83	13601	3.42282
GOTERM_BP_DIRECT	GO:0008360~regulation of cell shape	12	3.10078	0.000855379	FMNL3, PRAG1, FES, EPB41, SH3KBP1, BAMBI, CDC42EP3, RHOG, RHOH, PLEKHO1, ARHGAP15, RND3	363	128	13064	3.37397
GOTERM_BP_DIRECT	GO:0002250~adaptive immune response	16	4.13437	8.78433e-05	IGHM, IGHV3-72, IGLC7, IGHV3-33, MCOLN1, HLA-E, CD79B, CD4, ALCAM, IGKV2-28, GPR183, IGKV4-1, IGKV1D-8, CSK, TNFRSF21, HLA-DQA1	363	172	13064	3.34781
GOTERM_CC_DIRECT	GO:0031012~extracellular matrix	20	5.16796	1.11223e-05	COLEC12, FBN2, CCBE1, COL15A1, ECM2, COL23A1, BGN, ADAMTS12, FBLN5, HAPLN1, MMP14, VCAN, LOX, MMP15, CRISPLD2, MGP, OGN, TGFBI, CCN2, ZP3	383	216	13601	3.28812
GOTERM_BP_DIRECT	GO:0006955~immune response	23	5.94315	2.44861e-06	MAP4K2, FYB1, IGHV3-33, TCF7, CXCL5, VAV1, HLA-E, CD79B, CD4, IGKV2-28, CTSK, CXCR3, GPR183, IGKV4-1, CCR9, IGKV1D-8, ACKR3, CCR7, IL7R, HLA-DQA1, C1QC, CMKLR1, TLR2	363	255	13064	3.24606
GOTERM_CC_DIRECT	GO:0009897~external side of plasma membrane	25	6.45995	1.16931e-06	IGHM, CD40, EFNA5, SLC4A3, CD79B, ALCAM, CXCR3, CTSK, CCR9, CCR7, MBL2, IGHV3-72, FCER1G, VCAM1, IGLC7, IGHV3-33, TRPV1, F3, HLA-E, CD4, ITGA11, CD28, ACKR3, ITGA5, IL7R	383	279	13601	3.18206
REACTOME_PATHWAY	R-HSA-1474244~Extracellular matrix organization	23	5.94315	3.81722e-06	FBN2, COL15A1, VCAM1, SPARC, COL23A1, BGN, FBLN5, HAPLN1, BMP4, SCUBE3, MMP14, VCAN, BMP1, LOX, MMP15, CDH1, CTSK, ITGA11, CAPN3, ADAM8, ITGA5, A2M, JAM2	248	252	8487	3.12342
GOTERM_BP_DIRECT	GO:0042742~defense response to bacterium	9	2.32558	0.00823965	COLEC12, IGHM, IGHV3-72, FCER1G, IGLC7, IGHV3-33, DHX15, NR1H4, MBL2	363	104	13064	3.11443
REACTOME_PATHWAY	R-HSA-9013148~CDC42 GTPase cycle	13	3.35917	0.00103686	ARHGAP9, ARHGEF15, WIPF1, DEF6, DOCK10, FMNL3, ABR, ARHGAP20, ARHGAP31, CDC42EP3, STOM, SRGAP3, ARHGEF6	248	145	8487	3.06816
GOTERM_BP_DIRECT	GO:0071356~cellular response to tumor necrosis factor	9	2.32558	0.00920159	SFRP1, CD40, VCAM1, CTSK, GATA3, TRPV1, ADAMTS12, NPNT, TNFRSF21	363	106	13064	3.05567
GOTERM_MF_DIRECT	GO:0042826~histone deacetylase binding	9	2.32558	0.00926717	HOXA10, MTA1, HEY2, GMNN, CRY1, TCF21, MTA3, IKZF3, TBX2	366	107	13283	3.05263
GOTERM_MF_DIRECT	GO:0008201~heparin binding	11	2.84238	0.00582523	BMP4, NRP1, CXCL11, SFRP1, ECM2, CCDC80, CRISPLD2, COL23A1, CCN2, SOD3, THBS3	366	142	13283	2.81138
GOTERM_BP_DIRECT	GO:0030198~extracellular matrix organization	12	3.10078	0.00373856	MMP14, COL15A1, ECM2, CCDC80, MMP15, CRISPLD2, COL23A1, VWA1, TGFBI, ITGA5, ADAMTS12, NPNT	363	154	13064	2.80434
REACTOME_PATHWAY	R-HSA-1500931~Cell-Cell communication	10	2.58398	0.00955754	CLDN5, FYB1, CADM2, CDH1, CDH11, SNAI1, NCK2, NECTIN3, SDK2, ARHGEF6	248	123	8487	2.78226
REACTOME_PATHWAY	R-HSA-9013149~RAC1 GTPase cycle	14	3.61757	0.00166302	ARHGAP9, ARHGEF15, WIPF1, SWAP70, NCF4, ARHGAP15, VAV1, DEF6, DOCK10, ABR, ARHGAP20, ARHGAP31, SRGAP3, ARHGEF6	248	174	8487	2.75348
REACTOME_PATHWAY	R-HSA-8980692~RHOA GTPase cycle	11	2.84238	0.00837872	FMNL3, ARHGAP9, TMEM87A, ABR, ARHGAP20, ARHGAP31, ARHGEF15, STOM, TEX2, VAV1, DEF6	248	142	8487	2.65098
GOTERM_BP_DIRECT	GO:0001525~angiogenesis	16	4.13437	0.00127247	SRPK2, NRP1, COL15A1, CALCRL, ANGPT2, FMNL3, DLL4, TMEM100, MMP14, CXCR3, ID1, ACKR3, ADAM8, TGFBI, CCN2, ITGA5	363	221	13064	2.60554
GOTERM_BP_DIRECT	GO:0070374~positive regulation of ERK1 and ERK2 cascade	12	3.10078	0.00654713	BMP4, NRP1, CD4, GPR183, PDGFC, CARD9, ACKR3, CCR7, CCN2, NPNT, RASGRP1, MTURN	363	166	13064	2.60161
KEGG_PATHWAY	hsa04060:Cytokine-cytokine receptor interaction	12	3.10078	0.00692791	BMP4, CXCL11, CD4, CD40, CXCR3, CCR9, ACKR3, CCR7, IL17RE, IL7R, CXCL5, TNFRSF21	169	170	6111	2.55245
REACTOME_PATHWAY	R-HSA-9012999~RHO GTPase cycle	29	7.49354	2.9621e-05	ARHGAP9, TMEM87A, PRAG1, WIPF1, NCF4, MOSPD2, ARHGAP15, RND3, DOCK10, ABR, GJA1, ARHGAP20, STK38, NCK2, STOM, CSK, SRGAP3, ARHGEF15, SWAP70, RHOG, RHOH, TEX2, VAV1, DEF6, SRRM1, FMNL3, ARHGAP31, CDC42EP3, ARHGEF6	248	418	8487	2.37424
GOTERM_BP_DIRECT	GO:0007155~cell adhesion	27	6.97674	0.000125493	NLGN3, COL15A1, HEPACAM, RND3, HAPLN1, THBS3, ALCAM, CXCR3, CHST10, CCN2, ENTPD1, CADM4, VCAM1, CADM2, OLFM4, NPNT, CLDN5, CD4, VCAN, FES, ITGA11, CDH11, ACKR3, TGFBI, TLN2, ITGA5, NECTIN3	363	423	13064	2.29717
GOTERM_BP_DIRECT	GO:0045087~innate immune response	22	5.68475	0.00075881	COLEC12, SRPK2, APCS, MAP4K2, IGHM, IGHV3-72, SLC15A2, FCER1G, IGLC7, C1S, IGHV3-33, ENDOD1, NR1H4, PLD4, GATA3, CLU, HLA-E, POLR3A, FES, C1QC, MBL2, TLR2	363	350	13064	2.26216
GOTERM_CC_DIRECT	GO:0009986~cell surface	29	7.49354	0.000550252	NLGN3, IGHM, CD40, SPARC, INTU, HHIP, CLU, SCUBE3, CXCR3, PDGFC, SLITRK6, CCR9, CCR7, PROM1, JAM2, MBL2, FCER1G, VCAM1, COL23A1, BGN, ANO6, F3, HLA-E, SFRP1, CD28, ACKR3, ADAM8, ITGA5, TLR2	383	509	13601	2.02326
GOTERM_MF_DIRECT	GO:0005509~calcium ion binding	30	7.75194	0.000678148	FBN2, APCS, SPARC, C1S, PROS1, RASGRP1, FBLN5, THBS3, SGCE, DLL4, SCUBE3, CDH1, CAPN3, CCBE1, SYT1, SWAP70, EPDR1, NPNT, RUNX1, F7, VCAN, BMP1, EHD4, MGP, CDH11, ADAM8, CRELD1, FAT4, ITGA5, PVALB	366	554	13283	1.96529
GOTERM_CC_DIRECT	GO:0005615~extracellular space	62	16.0207	4.81647e-07	IGHM, NRP1, SPARC, PROS1, CPZ, CLU, CXCL5, HAPLN1, C1QTNF3, C1QTNF1, IGKV2-28, CTSK, CPXM1, CTSF, CCN2, MBL2, SFTPB, CCBE1, PTGIS, COL23A1, BGN, OLFM4, KMO, F3, HLA-E, F7, SFRP1, VCAN, MMP14, LOX, CRISPLD2, MMP15, IGKV4-1, VWA1, ZP3, COLEC12, FBN2, APCS, COL15A1, C1S, AEBP1, FBLN5, TTBK2, SCUBE3, PDGFC, STOM, CYTL1, A2M, PROM1, LGI1, ANGPT2, VCAM1, IGLC7, SOD3, BMP4, CXCL11, BMP1, OGN, IGKV1D-8, …	383	1130	13601	1.94843
REACTOME_PATHWAY	R-HSA-194315~Signaling by Rho GTPases	32	8.26873	0.00103003	ARHGAP9, TMEM87A, PRAG1, WIPF1, NCF4, MOSPD2, ARHGAP15, RND3, DOCK10, ABR, GJA1, ARHGAP20, TUBB3, CDH1, STK38, NCK2, STOM, CSK, SRGAP3, NDEL1, ARHGEF15, SWAP70, RHOG, RHOH, TEX2, VAV1, DEF6, SRRM1, FMNL3, ARHGAP31, CDC42EP3, ARHGEF6	248	594	8487	1.8436
GOTERM_BP_DIRECT	GO:0030154~cell differentiation	26	6.71835	0.00521163	TDRKH, COL15A1, DAPL1, CREBL2, GATA3, RASGRP1, PURB, ZCWPW1, CCN2, NDEL1, SRPK2, FOXD3, SRPK3, SYT1, NR2F1, NR1H4, NR1D2, FOXL1, FLI1, DUSP6, RBL2, SFRP1, BMP1, FES, ID1, MGP	363	519	13064	1.80292
REACTOME_PATHWAY	R-HSA-9716542~Signaling by Rho GTPases, Miro GTPases and RHOBTB3	32	8.26873	0.00153945	ARHGAP9, TMEM87A, PRAG1, WIPF1, NCF4, MOSPD2, ARHGAP15, RND3, DOCK10, ABR, GJA1, ARHGAP20, TUBB3, CDH1, STK38, NCK2, STOM, CSK, SRGAP3, NDEL1, ARHGEF15, SWAP70, RHOG, RHOH, TEX2, VAV1, DEF6, SRRM1, FMNL3, ARHGAP31, CDC42EP3, ARHGEF6	248	609	8487	1.79819
GOTERM_CC_DIRECT	GO:0005576~extracellular region	68	17.5711	3.04672e-06	ARHGAP9, DHRS13, SPARC, ECM2, SIRPD, HHIP, PROS1, CLU, CXCL5, HAPLN1, LFNG, C1QTNF1, CDH1, IGKV2-28, CTSK, CCN2, VSTM4, MBL2, SFTPB, IGHV3-72, IGHV3-33, BGN, EPDR1, TIMD4, IL17RE, OLFM4, NPNT, UNC13D, F7, SFRP1, VCAN, CCDC80, NPC1, LOX, BIN2, CRISPLD2, IGKV4-1, MAPT, ZP3, FBN2, APCS, COL15A1, C1S, HTRA3, ITIH6, ENDOD1, AEBP1, ADAMTS12, FBLN5, THBS3, PDGFC, A2M, ST3GAL2, LGI1, ANGPT2, IGLC7, GZMB,…	383	1359	13601	1.77689
GOTERM_BP_DIRECT	GO:0007165~signal transduction	46	11.8863	0.000912687	ARHGAP9, NRP1, COL15A1, HHIP, CREBL2, GATA3, ARHGAP15, RND3, RASGRP1, CXCL5, TTBK2, CD79B, DLL4, SCUBE3, ABR, GJA1, ARHGAP20, RASSF1, ALCAM, MTA1, KIF13B, TP53BP2, NCK2, CYTL1, CCN2, SRGAP3, ANGPT2, KSR1, NR2F1, RHOH, OLFM4, TEX2, NLRP12, DOK2, CD4, CXCL11, ARHGAP31, BMP1, RHEB, OGN, CDC42EP3, PLPP3, ZP3, IL7R, TNFRSF21, TLR2	363	1005	13064	1.64726
GOTERM_CC_DIRECT	GO:0005887~integral component of plasma membrane	46	11.8863	0.00542053	NLGN3, CD40, CALCRL, HHIP, MOSPD2, SLC4A3, P2RY8, SGCE, CD79B, GJA1, C1QTNF1, ALCAM, TSPAN9, CXCR3, P2RY2, SLITRK6, CCR9, STOM, S1PR3, PROM1, HLA-DQA1, JAM2, CMKLR1, ENTPD1, FCER1G, SLC15A2, OPN3, VCAM1, GPR34, ATP8B2, SLC35G2, TRPV1, MCOLN1, F3, CD4, MMP14, NPC1, MMP15, GPR183, TSPAN18, CD28, ADGRL1, ADAM8, PLPP3, TNFRSF21, TLR2	383	1086	13601	1.50418
GOTERM_MF_DIRECT	GO:0042802~identical protein binding	56	14.4703	0.00904543	PRAG1, IKZF3, LITAF, GIMAP7, ZNF48, CXCL5, VSIR, C1QTNF3, RASSF1, C1QTNF1, ALCAM, CDH1, HEY2, CAPN3, NDEL1, MBL2, FCER1G, COL23A1, EPDR1, MIF4GD, CLDN5, SFRP1, PRPF6, VWA1, MAPT, ZP3, TARS1, PVALB, TLR2, APCS, C1S, HTRA3, GATA3, RASGRP1, GMCL1, CD79B, SCUBE3, EMG1, TP53BP2, STOM, CSK, A2M, ZRSR2, SYT1, CARD9, TRPV1, MCOLN1, CD4, RALYL, BMP1, TEF, CCDC88C, ID1, CD28, TGFBI, NECTIN3	366	1458	13283	1.39394
REACTOME_PATHWAY	R-HSA-162582~Signal Transduction	86	22.2222	0.00214151	PRR5, ARHGAP9, NRP1, SPARC, PRAG1, WIPF1, SH3KBP1, HHIP, NCF4, RND3, CXCL5, DOCK10, LFNG, GJA1, TUBB3, CDH1, HEY2, CCR9, NCK2, CCR7, NDEL1, CMKLR1, TLE4, KSR1, ARHGEF15, SWAP70, RHOG, MATK, RHOH, TEX2, F3, DUSP6, VAV1, SRRM1, RUNX1, SFRP1, PRKAR1B, CDC42EP3, ITGA5, FKBP5, ARHGEF6, ATP6V1A, TMEM87A, DDX5, CALCRL, INTU, TCF7, MOSPD2, GATA3, ARHGAP15, RASGRP1, THBS3, DLL4, ABR, ARHGAP20, MTA1, CXCR3…	248	2219	8487	1.32631
GOTERM_CC_DIRECT	GO:0005886~plasma membrane	137	35.4005	0.000233005	SPARC, ITPRIP, CERK, SIRPD, HHIP, PROS1, SLC4A3, GJA1, ALCAM, CDH1, IGFLR1, CAPN3, CCN2, VSTM4, CMKLR1, ENTPD1, SLC15A2, PAQR7, ACSL1, IGHV3-33, SWAP70, COL23A1, TIMD4, OLFM4, HLA-E, CLDN5, SFRP1, PRKAR1B, BIN2, IGKV4-1, SLC27A6, ADAM8, TRIM16, TLN2, PLPP3, ATP6V1A, CALCRL, EPB41, EFNA5, RASGRP1, CD79B, SCUBE3, TSPAN9, PDGFC, PROM1, HLA-DQA1, CARMIL1, ATP8B4, OPN3, FYB1, VCAM1, ATP8B2, SYT1, CADM…	383	3728	13601	1.30502
GOTERM_CC_DIRECT	GO:0016021~integral component of membrane	124	32.0413	0.00438775	TDRKH, ITPRIP, CERK, SLC4A3, TMEM145, GJA1, ALCAM, CDH1, IGFLR1, VSTM4, CMKLR1, ENTPD1, ST6GAL2, SLC15A2, PAQR7, TMEM178B, ACSL1, COL23A1, TIMD4, TEX2, KMO, HLA-E, RUNX1, CLDN5, CCDC80, CYP2U1, EOGT, SLC27A6, ADAM8, PLPP3, FBN2, TMEM87A, CALCRL, HEPACAM, EPB41, B3GLCT, PLD4, TMTC1, CD79B, CHST11, TSPAN9, RDH10, CHST10, PROM1, HLA-DQA1, ST3GAL2, ATP8B4, TMEM86A, OPN3, CADM4, VCAM1, ATP8B2, SYT1, C…	383	3557	13601	1.23797

## Sheet: E.distal_up
Activated pathways and GO terms (including GO:BP, KEGG and reactome) detected by DAVID gene set enrichment analysis (at p<0.01 and minimum gene count of 3) on the upregulated differentially expressed genes list for V vs. M comparison in distal intestine at end of challenge phase. Other GO terms (GO:CC; Cellular Process and GO:MF; Metabolic Function) are also presented but is not the focus of this…
Category	Term	Count	%	PValue	Genes	List Total	Pop Hits	Pop Total	Fold Enrichment
GOTERM_MF_DIRECT	GO:0005096~GTPase activator activity	16	6.13027	3.39062e-05	DOCK4, RAP1GDS1, ASAP3, AGAP2, ARHGAP29, TBC1D9, IQGAP2, ADAP1, GMIP, SH3BP1, GNAQ, RASA2, CHN1, ARHGEF1, NCKAP1L, SRGAP3	243	240	13283	3.64417
GOTERM_BP_DIRECT	GO:0043378~positive regulation of CD8-positive, alpha-beta T cell differentiation	3	1.14943	0.00215053	CBFB, NCKAP1L, RUNX3	252	4	13064	38.881
GOTERM_BP_DIRECT	GO:0051142~positive regulation of NK T cell proliferation	3	1.14943	0.00353881	IL12B, JAK2, IL12RB2	252	5	13064	31.1048
GOTERM_BP_DIRECT	GO:0032819~positive regulation of natural killer cell proliferation	4	1.53257	0.00023167	IL12B, JAK2, IL12RB2, HLA-E	252	7	13064	29.6236
REACTOME_PATHWAY	R-HSA-8949275~RUNX3 Regulates Immune Response and Cell Migration	3	1.14943	0.0050408	CBFB, ITGAL, RUNX3	161	6	8487	26.3571
GOTERM_BP_DIRECT	GO:0072678~T cell migration	3	1.14943	0.00953796	FUT7, MSN, ITGB7	252	8	13064	19.4405
GOTERM_CC_DIRECT	GO:0005886~plasma membrane	96	36.7816	0.000471681	OSCP1, RET, SCARB1, GSK3B, DOCK4, CSF3R, SIRPD, FLT3, DGKB, LRRC4, ITGAE, TM7SF3, ITGAL, SLC7A10, BICD2, IGF1R, PPP1R9B, RIMS1, PSTPIP1, LIPH, CCR9, RAC2, PIP4K2A, ITGB7, JAK2, SLC12A7, EPHB3, CCR2, OXGR1, IL15RA, COL23A1, ACSL6, CYBB, TACR3, ATP11B, GMIP, HLA-E, INPP4A, CNKSR2, ADAM17, PIK3CA, ASPH, PRKAR1B, BIN2, ANOS1, ERVW-1, ARHGEF1, TRIM16, LCP1, TLN1, RAPGEF6, CDC42SE1, PTGER4, IGSF8, SLC4…	258	3728	13601	1.35752
GOTERM_BP_DIRECT	GO:0035722~interleukin-12-mediated signaling pathway	3	1.14943	0.00953796	IL12B, JAK2, IL12RB2	252	8	13064	19.4405
GOTERM_MF_DIRECT	GO:0004896~cytokine receptor activity	6	2.29885	0.000845012	IL15RA, CSF3R, FLT3, IL10RA, IL12B, IL12RB2	243	41	13283	7.9994
GOTERM_CC_DIRECT	GO:0009897~external side of plasma membrane	15	5.74713	0.00087039	CSF3R, VCAM1, MOG, ITGAE, ITGAL, HLA-E, CD2, IGLL5, PTPRC, CD209, CCR9, IL12B, CD22, CCR2, IL12RB2	258	279	13601	2.83425
GOTERM_MF_DIRECT	GO:0019901~protein kinase binding	19	7.27969	0.00120811	IL15RA, GSK3B, NPM1, AGAP2, MSN, TRAF2, LIME1, HDAC7, CNKSR2, PTPRC, CCND2, STING1, PRC1, CHEK2, RAC2, SIK1, JAK2, SLC12A7, IL12RB2	243	441	13283	2.35508
GOTERM_BP_DIRECT	GO:0050770~regulation of axonogenesis	4	1.53257	0.00540794	RET, GSK3B, CHN1, EPHB3	252	19	13064	10.914
GOTERM_BP_DIRECT	GO:0007159~leukocyte cell-cell adhesion	5	1.91571	0.00142576	VCAM1, PTPRC, CD209, MSN, ITGAL	252	26	13064	9.96947
GOTERM_BP_DIRECT	GO:0034113~heterotypic cell-cell adhesion	4	1.53257	0.00721595	CD2, VCAM1, PTPRC, ITGB7	252	21	13064	9.87453
GOTERM_CC_DIRECT	GO:0030175~filopodium	7	2.68199	0.00204904	VCAM1, ABI1, IGF2BP1, MSN, LCP1, IQGAP2, PPP1R9B	258	70	13601	5.27171
GOTERM_BP_DIRECT	GO:0060333~interferon-gamma-mediated signaling pathway	4	1.53257	0.00721595	IRF4, IRF8, JAK2, HLA-E	252	21	13064	9.87453
GOTERM_BP_DIRECT	GO:0032743~positive regulation of interleukin-2 production	5	1.91571	0.00278363	PTPRC, IRF4, TRAF2, SPTBN1, CCR2	252	31	13064	8.3615
GOTERM_BP_DIRECT	GO:0042102~positive regulation of T cell proliferation	7	2.68199	0.000181367	VCAM1, PTPRC, CD209, IL12B, NCKAP1L, JAK2, IL12RB2	252	44	13064	8.24747
GOTERM_MF_DIRECT	GO:0004712~protein serine/threonine/tyrosine kinase activity	17	6.51341	0.00254152	RET, GSK3B, FLT3, MATK, PRPF4B, HIPK3, IGF1R, SNRK, PIK3CA, C8ORF44-SGK3, CHEK2, SIK1, ULK1, JAK2, MAP4K5, EPHB3, MAP4K4	243	397	13283	2.34071
GOTERM_BP_DIRECT	GO:0046427~positive regulation of JAK-STAT cascade	5	1.91571	0.00313395	IL10RA, AGAP2, IL12B, JAK2, IL12RB2	252	32	13064	8.1002
REACTOME_PATHWAY	R-HSA-9020591~Interleukin-12 signaling	5	1.91571	0.00545328	IL12B, MSN, LCP1, JAK2, IL12RB2	161	38	8487	6.93609
GOTERM_BP_DIRECT	GO:0050829~defense response to Gram-negative bacterium	5	1.91571	0.00706693	DMBT1, NFKBIZ, IL12B, LYZ, MPEG1	252	40	13064	6.48016
REACTOME_PATHWAY	R-HSA-1660499~Synthesis of PIPs at the plasma membrane	6	2.29885	0.0023908	INPP4A, PIK3CA, PLEKHA1, PLEKHA2, INPP5D, PIP4K2A	161	50	8487	6.32571
GOTERM_BP_DIRECT	GO:0032729~positive regulation of interferon-gamma production	6	2.29885	0.00263396	CD2, IRF8, IL12B, JAK2, CCR2, IL12RB2	252	50	13064	6.22095
REACTOME_PATHWAY	R-HSA-447115~Interleukin-12 family signaling	5	1.91571	0.00919262	IL12B, MSN, LCP1, JAK2, IL12RB2	161	44	8487	5.99026
GOTERM_BP_DIRECT	GO:0032760~positive regulation of tumor necrosis factor production	8	3.06513	0.000534701	CD2, ARFGEF2, PTPRC, CYBB, IL12B, JAK2, CCR2, HLA-E	252	74	13064	5.60446
GOTERM_CC_DIRECT	GO:0009986~cell surface	20	7.66284	0.00373114	IL15RA, SCARB1, VCAM1, IGSF3, COL23A1, MSN, HMMR, ITGAL, IQGAP2, SORL1, HLA-E, CD2, ADAM17, PTPRC, CD209, ANOS1, CCR9, ITGB7, TLN1, CD22	258	509	13601	2.0714
REACTOME_PATHWAY	R-HSA-877300~Interferon gamma signaling	7	2.68199	0.00183939	TRIM62, VCAM1, IRF4, IRF8, TRIM25, JAK2, HLA-E	161	69	8487	5.34783
GOTERM_BP_DIRECT	GO:0050853~B cell receptor signaling pathway	6	2.29885	0.00714604	IGLL5, PTPRC, PLEKHA1, RFTN1, NCKAP1L, LIME1	252	63	13064	4.93726
REACTOME_PATHWAY	R-HSA-1483255~PI Metabolism	7	2.68199	0.00365623	INPP4A, PIK3CA, PLEKHA1, PLEKHA2, INPP5D, PIP4K2A, TNFAIP8L2	161	79	8487	4.67089
GOTERM_CC_DIRECT	GO:0005829~cytosol	109	41.7625	0.00569407	WIPF1, DGKB, GIMAP4, PPP2R2A, IKZF3, GIMAP7, BACH2, RIMS1, CCND2, NUDT18, IL12B, TRIM25, PIP4K2A, EPHB3, SDS, MATK, RUNX3, INPP4A, RNF123, ADAM17, PRKAR1B, DDIT4, ULK1, TRIM16, TBC1D23, TLN1, PFKFB4, CUL5, EPAS1, AGAP2, HMMR, IQGAP2, MEFV, RASGRP2, FBXO44, INPP5D, NCKAP1L, SRGAP3, N4BP2, SPTBN1, NIBAN1, SPECC1, TIA1, ATP8B2, DENND4B, PMM1, EPHX2, MSN, ARHGAP29, HOOK3, ADAP1, C8ORF44-SGK3, MKS1, C…	258	4667	13601	1.23123
GOTERM_BP_DIRECT	GO:0019221~cytokine-mediated signaling pathway	8	3.06513	0.00263046	CSF3R, FLT3, IL10RA, NFKBIZ, IL12B, JAK2, CCR2, IL12RB2	252	97	13064	4.27557
GOTERM_CC_DIRECT	GO:0030027~lamellipodium	10	3.83142	0.00676349	PSTPIP1, SH3BP1, PIK3CA, ABI1, IGF2BP1, RAC2, APBB1, MEFV, IQGAP2, PPP1R9B	258	178	13601	2.96163
REACTOME_PATHWAY	R-HSA-9013149~RAC1 GTPase cycle	12	4.5977	0.00043269	DOCK4, SH3BP1, PIK3CA, WIPF1, CHN1, ABI1, CYBB, ARHGAP29, NCKAP1L, SRGAP3, IQGAP2, GMIP	161	174	8487	3.63547
KEGG_PATHWAY	hsa04630:JAK-STAT signaling pathway	8	3.06513	0.00743723	IL15RA, CSF3R, CCND2, PIK3CA, IL10RA, IL12B, JAK2, IL12RB2	132	106	6111	3.494
KEGG_PATHWAY	hsa05163:Human cytomegalovirus infection	11	4.21456	0.00590913	PTGER4, GSK3B, STING1, PIK3CA, IL10RA, GNAQ, RAC2, TRAF2, ARHGEF1, ITPR3, HLA-E	132	184	6111	2.76766
GOTERM_BP_DIRECT	GO:0035556~intracellular signal transduction	18	6.89655	0.00253872	ARFGEF2, GSK3B, DGKB, ARHGAP29, GMIP, CNKSR2, SNRK, C8ORF44-SGK3, CD209, INPP5D, RASA2, CHN1, DDIT4, SIK1, JAK2, MAP4K5, GPR155, MAP4K4	252	411	13064	2.27042
GOTERM_BP_DIRECT	GO:0045087~innate immune response	15	5.74713	0.00785639	TASL, TRIM62, CYBB, TRAF2, MEFV, MPEG1, HLA-E, IGLL5, PSTPIP1, STING1, DMBT1, CD209, TRIM25, TNFAIP8L2, SERINC5	252	350	13064	2.22177
KEGG_PATHWAY	hsa05200:Pathways in cancer	21	8.04598	0.00132138	PTGER4, RET, IL15RA, GSK3B, CSF3R, FLT3, EPAS1, NCOA3, TRAF2, RASGRP2, IGF1R, CCND2, PIK3CA, GNAQ, RAC2, IL12B, ARHGEF1, JAK2, IL12RB2, PPARD, RUNX1T1	132	450	6111	2.16045
GOTERM_MF_DIRECT	GO:0005524~ATP binding	37	14.1762	0.00841326	RET, GSK3B, PRPS1, PFKFB4, DGKB, FLT3, AGAP2, IGF1R, PAPSS1, CHEK2, GRK6, PIP4K2A, JAK2, MAP4K5, N4BP2, EPHB3, MAP4K4, PDK1, KCNJ10, ATP8B2, ACSL6, MATK, PRPF4B, ATP11B, HOOK3, RUNX3, HIPK3, COASY, SNRK, ABCB10, UBE2R2, PIK3CA, C8ORF44-SGK3, SIK1, ULK1, MYO1F, FARSB	243	1314	13283	1.5392
REACTOME_PATHWAY	R-HSA-1280215~Cytokine Signaling in Immune system	21	8.04598	0.00327448	IL15RA, TRIM62, CSF3R, VCAM1, CUL5, FLT3, IL10RA, MSN, TRAF2, HLA-E, ADAM17, PIK3CA, IRF4, INPP5D, IRF8, IL12B, TRIM25, LCP1, JAK2, CCR2, IL12RB2	161	548	8487	2.02007
REACTOME_PATHWAY	R-HSA-168256~Immune System	48	18.3908	0.000203211	CSF3R, CUL5, FLT3, WIPF1, ITPR3, ITGAL, IQGAP2, MEFV, RASGRP2, FBXO44, PSTPIP1, NAPRT, INPP5D, BTLA, RAC2, IL12B, TRIM25, ITGB7, NCKAP1L, JAK2, CCR2, IL12RB2, IL15RA, TRIM62, VCAM1, IL10RA, CYBB, GGH, MSN, TRAF2, ATP11B, PPP2R5C, LYZ, HLA-E, RNF123, ADAM17, PTPRC, UBE2R2, BIN2, STING1, PIK3CA, IRF4, CD209, ABI1, IRF8, LCP1, SEC24C, CD22	161	1512	8487	1.67347
REACTOME_PATHWAY	R-HSA-162582~Signal Transduction	63	24.1379	0.000287243	RET, GSK3B, DOCK4, FLT3, WIPF1, DGKB, IGF1R, CCR9, RAC2, PIP4K2A, JAK2, CCR2, PDK1, OXGR1, NCOA3, MATK, CYBB, TACR3, TRAF2, PPP2R5C, GMIP, RUNX3, CNKSR2, ADAM17, TFDP1, PIK3CA, PRKAR1B, RASA2, ANOS1, ARHGEF1, ULK1, TLN1, PPARD, PTGER4, CUL5, CBFB, GRP, EPAS1, RAP1GDS1, ITPR3, IQGAP2, RASGRP2, HDAC7, SH3BP1, GRK6, CHN1, IGF2BP1, RGS21, NCKAP1L, SRGAP3, MTA2, SPTBN1, SUZ12, TIA1, ARHGAP29, ADAP1, P…	161	2219	8487	1.49662

## Sheet: F.distal_down
Inhibited pathways and GO terms (including GO:BP, KEGG and reactome) detected by DAVID gene set enrichment analysis (at p<0.01 and minimum gene count of 3) on the upregulated differentially expressed genes list for V vs. M comparison in distal intestine at end of challenge phase. Other GO terms (GO:CC; Cellular Process and GO:MF; Metabolic Function) are also presented but is not the focus of this…
Category	Term	Count	%	PValue	Genes	List Total	Pop Hits	Pop Total	Fold Enrichment
KEGG_PATHWAY	hsa00511:Other glycan degradation	6	1.7341	6.1047e-05	GLB1, HEXB, FUCA1, FUCA2, MAN2B1, AGA	189	15	6111	12.9333
GOTERM_CC_DIRECT	GO:0005764~lysosome	37	10.6936	2.57779e-17	GRN, ASAH1, PLEKHF1, HEXB, CTSZ, PRCP, CTSV, IFI30, GABARAP, GGA3, CTSL, LAMP2, PSAP, SLC17A5, CTSH, CTSF, AGA, CTBS, CTSD, CTSB, CTSA, FUCA1, VPS33A, FUCA2, SLC11A2, ATP6AP2, EPDR1, PRSS16, NAGA, GALC, GALNS, CAT, NBR1, PPT1, MAN2B1, DNASE2, LGMN	335	262	13601	5.73359
GOTERM_CC_DIRECT	GO:0043202~lysosomal lumen	23	6.6474	1.25311e-16	CTSA, CUBN, ASAH1, HEXB, FUCA1, EPDR1, CTSV, IFI30, GALC, GALNS, TCN2, GM2A, GLB1, CTSL, LAMP2, PSAP, PPT1, MAN2B1, CTSF, GPC6, CTSD, PLBD2, LGMN	335	88	13601	10.6114
GOTERM_CC_DIRECT	GO:0070062~extracellular exosome	92	26.5896	1.03152e-13	CLIC4, CRTC2, HEXB, CTSZ, SAT2, PLOD1, PEPD, PTPRF, CNDP2, SCPEP1, PCMT1, GM2A, RPS19, CDH1, CTSL, CFL2, FTH1, RUVBL1, LAMP2, CTSH, PGM2, CTSF, FAM3C, RAC1, ENPP6, CTSD, CTSB, CUBN, AMN, SLC15A2, ATP6AP1, DCXR, ATP6AP2, APOA1, APOA4, PDZK1, MIF, ITFG1, SFRP1, MEP1A, GPD1, CAT, ATP6V1B2, DNASE2, UBE2V1, ALDOA, FKBP4, ATP6V0C, PLBD2, PAFAH1B1, ASAH1, GRN, ASAH2, SLC22A5, RAB5C, TMPRSS2, SLC3A1, PRC…	335	1687	13601	2.21411
REACTOME_PATHWAY	R-HSA-9027307~Biosynthesis of maresin-like SPMs	3	0.867052	0.00419614	CYP2C8, CYP2D6, CYP3A4	230	4	8487	27.675
REACTOME_PATHWAY	R-HSA-8964011~HDL clearance	3	0.867052	0.00686938	CUBN, AMN, APOA1	230	5	8487	22.14
REACTOME_PATHWAY	R-HSA-1679131~Trafficking and processing of endosomal TLR	4	1.15607	0.00453857	CTSL, CTSV, CTSB, LGMN	230	13	8487	11.3538
GOTERM_CC_DIRECT	GO:0035578~azurophil granule lumen	12	3.46821	1.5183e-06	CTSA, GALNS, GRN, DPP7, GM2A, GLB1, HEXB, CREG1, FUCA1, FUCA2, MAN2B1, AGA	335	73	13601	6.67397
GOTERM_CC_DIRECT	GO:0031526~brush border membrane	10	2.89017	4.23086e-06	SLC34A2, CUBN, AMN, SLC22A5, SLC7A9, SLC11A2, SLC3A1, PDZK1, SLC5A1, ABCG2	335	52	13601	7.80769
REACTOME_PATHWAY	R-HSA-9749641~Aspirin ADME	5	1.44509	0.00117279	CYP2C8, UGT1A1, CYP2D6, UGT2A1, CYP3A4	230	18	8487	10.25
GOTERM_CC_DIRECT	GO:0005576~extracellular region	59	17.052	1.89119e-05	ADPGK, HEXB, CTSZ, C1ORF35, CTSV, IFI30, GM2A, CDH1, CTSL, FTH1, ACP7, CTSH, PGM2, FAM3C, ENPP6, CTSD, CTSB, SBSPON, PLA2G12B, CXADR, APOA1, EPDR1, APOA4, MIF, FNDC7, BTC, SFRP1, CAT, ALDOA, DNASE1L3, PLBD2, ASAH1, GRN, ASAH2, LPL, TMPRSS2, TFPI, SPATA6, CST3, DPP7, CREG1, PSAP, PDGFC, SLIT1, AGA, CTSA, GDF11, FUCA1, FUCA2, GALNS, TCN2, GLB1, PPT1, RLN3, MAN2B1, ALPI, CRLF1, ITM2B, LGMN	335	1359	13601	1.76262
GOTERM_CC_DIRECT	GO:1904813~ficolin-1-rich granule lumen	13	3.75723	2.11397e-05	ASAH1, CTSZ, C1ORF35, MIF, CST3, GLB1, FTH1, CAT, CTSH, PGM2, ALDOA, CTSD, CTSB	335	113	13601	4.6708
GOTERM_BP_DIRECT	GO:0046483~heterocycle metabolic process	3	0.867052	0.00176537	UGT1A1, CYP2D6, CYP3A4	321	3	13064	40.6978
GOTERM_MF_DIRECT	GO:0005506~iron ion binding	12	3.46821	4.11615e-05	CYP2C8, CYP2D6, ETHE1, CYP4V2, FAXDC2, FTH1, TBXAS1, OGFOD2, MSMO1, PLOD1, CYP3A4, CYP46A1	328	102	13283	4.76435
REACTOME_PATHWAY	R-HSA-77387~Insulin receptor recycling	6	1.7341	0.000309512	ATP6AP1, ATP6V1B2, ATP6V0E2, CTSD, ATP6V0C, PTPRF	230	23	8487	9.62609
GOTERM_BP_DIRECT	GO:0030091~protein repair	3	0.867052	0.00569567	MSRA, PCMT1, MSRB1	321	5	13064	24.4187
KEGG_PATHWAY	hsa04142:Lysosome	29	8.3815	4.28577e-18	ASAH1, HEXB, CTSZ, CTSV, GGA3, GM2A, CTSL, LAMP2, PSAP, SLC17A5, CTSH, CTSF, AGA, CTSD, CTSB, CTSA, ATP6AP1, FUCA1, FUCA2, SLC11A2, NAGA, GALC, GALNS, GLB1, PPT1, MAN2B1, DNASE2, ATP6V0C, LGMN	189	117	6111	8.01425
GOTERM_BP_DIRECT	GO:0051006~positive regulation of lipoprotein lipase activity	3	0.867052	0.00569567	APOA1, APOA4, ABHD5	321	5	13064	24.4187
REACTOME_PATHWAY	R-HSA-1660662~Glycosphingolipid metabolism	8	2.31214	4.9025e-05	CTSA, GALC, ASAH1, ASAH2, GM2A, GLB1, HEXB, PSAP	230	37	8487	7.97838
GOTERM_CC_DIRECT	GO:0005615~extracellular space	49	14.1618	0.000124385	WFIKKN2, CTSZ, CTSV, NENF, CTSL, CFL2, LAMP2, CTSH, CTSF, FAM3C, CTBS, CTSD, CTSB, AMN, CXADR, UTP11, APOA1, APOA4, MIF, THNSL2, BTC, SFRP1, MEP1A, CAT, ALDOA, ASAH1, GRN, LPL, TFPI, CST3, ERBB3, CREG1, PSAP, PDGFC, SLIT1, STOM, CKB, AGA, GPC6, GDF11, SEMA4D, SUSD2, FUCA2, PRSS33, TCN2, MAN2B1, CBLN3, CRLF1, ITM2B	335	1130	13601	1.76053
GOTERM_BP_DIRECT	GO:1990961~drug transmembrane export	5	1.44509	4.03936e-05	SLC15A2, SLC22A5, ATP7B, SLC47A1, PDZK1	321	9	13064	22.6099
GOTERM_BP_DIRECT	GO:0016139~glycoside catabolic process	3	0.867052	0.00840568	FUCA1, FUCA2, NAGA	321	6	13064	20.3489
GOTERM_MF_DIRECT	GO:0004197~cysteine-type endopeptidase activity	9	2.60116	0.000184261	SFRP1, CTSL, CTSZ, CTSH, CTSF, CTSV, CTSD, CTSB, LGMN	328	65	13283	5.60727
REACTOME_PATHWAY	R-HSA-8854214~TBC/RABGAPs	8	2.31214	0.000114537	GABARAPL2, MAP1LC3B, RAB5C, GGA3, TBC1D17, GABARAP, RAB11A, RAB11B	230	42	8487	7.02857
REACTOME_PATHWAY	R-HSA-1483166~Synthesis of PA	5	1.44509	0.00815509	GPD1, DDHD2, GPAT3, ALPI, AGPAT4	230	30	8487	6.15
GOTERM_CC_DIRECT	GO:0005765~lysosomal membrane	20	5.78035	0.00032319	TMEM45B, CUBN, GRN, PLEKHF1, RAB5C, SLC31A2, RNF13, VPS33A, ATP6AP2, SLC11A2, DAB2, GNAQ, LAMP2, PSAP, SLC17A5, ATP6V1B2, ATP6V0E2, SLC49A4, CTSD, ATP6V0C	335	317	13601	2.56151
GOTERM_CC_DIRECT	GO:0043231~intracellular membrane-bounded organelle	38	10.9827	0.000331172	DPAGT1, STX12, RNF13, CTSZ, PIK3R4, SNX13, PRCP, ABHD5, IFI30, CYP3A4, MAP1LC3B, DPP7, GM2A, CYP2D6, CTSL, LAMP2, PSAP, CTSH, HAO1, CTSF, CTSA, GDF11, FUCA1, DAPK2, STAM, RAB11A, MSRA, DAB2, CYP2C8, GLB1, CAT, NBR1, ATP6V1B2, PPT1, PEMT, MAN2B1, SLC49A4, ITM2B	335	832	13601	1.85433
REACTOME_PATHWAY	R-HSA-917937~Iron uptake and transport	7	2.02312	0.00153794	ATP6AP1, FTH1, SLC11A2, ATP6V1B2, ATP6V0E2, ATP6V0C, ABCG2	230	47	8487	5.49574
GOTERM_BP_DIRECT	GO:0009313~oligosaccharide catabolic process	4	1.15607	0.0020757	GM2A, HEXB, MAN2B1, CTBS	321	11	13064	14.7992
GOTERM_CC_DIRECT	GO:0016324~apical plasma membrane	20	5.78035	0.000469958	SLC34A2, ABCG8, CUBN, AMN, SLC15A2, SLC47A1, SLC22A5, ATP6AP2, SLC11A2, SLC52A3, SLC3A1, PDZK1, SLC5A1, ERBB3, SLC7A9, CTSL, TRPV5, ATP6V1B2, CTSB, ABCG2	335	327	13601	2.48318
GOTERM_CC_DIRECT	GO:0005770~late endosome	12	3.46821	0.000494484	GRN, ATP7B, AP5Z1, RNF128, SLC31A2, VPS33A, LAMP2, SLC11A2, PSAP, NBR1, PIK3R4, LGMN	335	135	13601	3.60889
GOTERM_CC_DIRECT	GO:0005789~endoplasmic reticulum membrane	40	11.5607	0.000505395	DPAGT1, PPP1R15A, FAAH, SLC35D1, RNF13, ADPGK, FAXDC2, TECR, MSMO1, HSD17B12, PLOD1, DNAJC25, CYP3A4, CYP46A1, AGPAT4, CREB3L3, CYP2D6, CYP4V2, GPAT3, RAC1, UGT2A1, CERT1, GABARAPL2, PCYT1B, PCYT2, UGT1A1, ATP6AP1, ATP8B2, EPHX1, ATP6AP2, CIDEB, CYP2C8, NCEH1, XK, TBXAS1, REEP2, TMEM106C, PEMT, SERINC1, RNF185	335	913	13601	1.77875
KEGG_PATHWAY	hsa04977:Vitamin digestion and absorption	5	1.44509	0.00344301	CUBN, TCN2, SLC52A3, APOA1, APOA4	189	21	6111	7.69841
GOTERM_BP_DIRECT	GO:0006825~copper ion transport	4	1.15607	0.0020757	ATP7B, SLC31A2, SLC11A2, FKBP4	321	11	13064	14.7992
GOTERM_CC_DIRECT	GO:0005768~endosome	18	5.20231	0.000665482	CUBN, GRN, PLEKHF1, RAB5C, RNF13, SLC11A2, PRSS16, ARRB2, COMMD1, SYTL4, RAB11A, RAB11B, TM9SF2, TCN2, RAB25, CDH1, CREG1, PLIN3	335	284	13601	2.57324
GOTERM_CC_DIRECT	GO:0005783~endoplasmic reticulum	41	11.8497	0.000796824	PRKN, PPP1R15A, GRN, SLC22A5, RNF13, UBXN2A, ADPGK, CTSZ, TECR, MSMO1, HNRNPR, HSD17B12, PLOD1, NENF, CYP46A1, TFPI, AGPAT4, CST3, CREB3L3, CYP2D6, STOM, GPAT3, APBB1, CTSF, AGA, CERT1, CTSA, CUBN, PCYT1B, UGT1A1, CIDEB, TMEM64, RNF128, TBXAS1, CAT, ABI1, REEP2, PEMT, CBLN3, DNASE1L3, RNF185	335	967	13601	1.72141
GOTERM_MF_DIRECT	GO:0008234~cysteine-type peptidase activity	6	1.7341	0.00102229	CTSL, CTSZ, CTSH, CTSF, CTSV, CTSB	328	32	13283	7.59318
REACTOME_PATHWAY	R-HSA-211897~Cytochrome P450 - arranged by substrate type	6	1.7341	0.00834961	CYP2C8, CYP2D6, CYP4V2, TBXAS1, CYP3A4, CYP46A1	230	47	8487	4.71064
GOTERM_MF_DIRECT	GO:0008233~peptidase activity	9	2.60116	0.00106297	NPEPL1, CTSH, ABHD5, AGA, PEPD, CTSD, CNDP2, CTSB, LGMN	328	84	13283	4.33896
GOTERM_BP_DIRECT	GO:0042573~retinoic acid metabolic process	4	1.15607	0.0020757	SCPEP1, CYP2C8, UGT1A1, CYP3A4	321	11	13064	14.7992
GOTERM_CC_DIRECT	GO:0010008~endosome membrane	15	4.33526	0.00109316	TMEM45B, CUBN, AMN, PLEKHF1, ATP6AP1, VPS33A, ATP6AP2, COMMD1, TM9SF2, GGA3, PLIN3, ATP6V0E2, CTSD, ATP6V0C, ITM2B	335	220	13601	2.76818
GOTERM_CC_DIRECT	GO:0030665~clathrin-coated vesicle membrane	6	1.7341	0.00116851	DAB2, ATP6AP1, ATP6AP2, ATP6V1B2, ATP6V0E2, ATP6V0C	335	33	13601	7.38182
REACTOME_PATHWAY	R-HSA-9748784~Drug ADME	8	2.31214	0.00159555	CYP2C8, UGT1A1, CYP2D6, RAC1, UGT2A1, CYP3A4, CNDP2, ABCG2	230	64	8487	4.6125
REACTOME_PATHWAY	R-HSA-428157~Sphingolipid metabolism	9	2.60116	0.0010529	CTSA, GALC, ASAH1, ASAH2, GM2A, GLB1, HEXB, PSAP, CERT1	230	77	8487	4.31299
GOTERM_CC_DIRECT	GO:0031410~cytoplasmic vesicle	17	4.91329	0.00149177	GABARAPL2, ARL14, DAPK2, CTSZ, SLC11A2, PIK3R4, APOA1, ARRB2, DUSP16, GABARAP, RAB11A, MAP1LC3B, ATP7B, RAB25, SNX9, RAC1, SNX7	335	279	13601	2.47384
REACTOME_PATHWAY	R-HSA-211945~Phase I - Functionalization of compounds	8	2.31214	0.00291348	CYP2C8, MTARC2, CYP2D6, CYP4V2, EPHX1, TBXAS1, CYP3A4, CYP46A1	230	71	8487	4.15775
REACTOME_PATHWAY	R-HSA-2132295~MHC class II antigen presentation	11	3.17919	0.000294607	CTSA, CTSL, CTSH, CTSF, CTSV, IFI30, DYNLL1, CTSD, TUBB4A, CTSB, LGMN	230	98	8487	4.14184
GOTERM_BP_DIRECT	GO:0019886~antigen processing and presentation of exogenous peptide antigen via MHC class II	6	1.7341	5.6321e-05	CTSL, CTSF, CTSV, IFI30, CTSD, LGMN	321	18	13064	13.5659
GOTERM_MF_DIRECT	GO:0016705~oxidoreductase activity, acting on paired donors, with incorporation or reduction of molecular oxygen	6	1.7341	0.00176607	CYP2C8, CYP2D6, CYP4V2, TBXAS1, OGFOD2, CYP3A4	328	36	13283	6.74949
REACTOME_PATHWAY	R-HSA-174824~Plasma lipoprotein assembly, remodeling, and clearance	7	2.02312	0.00791976	CUBN, AMN, NCEH1, CREB3L3, LPL, APOA1, APOA4	230	65	8487	3.97385
KEGG_PATHWAY	hsa04975:Fat digestion and absorption	6	1.7341	0.00199049	ABCG8, FABP2, PLA2G12B, GOT2, APOA1, APOA4	189	30	6111	6.46667
GOTERM_BP_DIRECT	GO:0007035~vacuolar acidification	6	1.7341	7.49099e-05	CLIC4, ATP6AP1, ATP6AP2, ATP6V1B2, ATP6V0E2, ATP6V0C	321	19	13064	12.8519
GOTERM_BP_DIRECT	GO:0008210~estrogen metabolic process	5	1.44509	0.000653219	CYP2C8, UGT1A1, TIPARP, CYP2D6, CYP3A4	321	17	13064	11.9699
GOTERM_BP_DIRECT	GO:0007042~lysosomal lumen acidification	6	1.7341	0.000125915	GRN, ATP6AP1, CREG1, ATP6AP2, PPT1, ATP6V0C	321	21	13064	11.6279
KEGG_PATHWAY	hsa00982:Drug metabolism - cytochrome P450	5	1.44509	0.00762959	CYP2C8, UGT1A1, CYP2D6, UGT2A1, CYP3A4	189	26	6111	6.21795
GOTERM_BP_DIRECT	GO:0042759~long-chain fatty acid biosynthetic process	4	1.15607	0.00433617	CYP2C8, ASAH2, CYP2D6, CYP3A4	321	14	13064	11.6279
REACTOME_PATHWAY	R-HSA-74752~Signaling by Insulin receptor	7	2.02312	0.00981928	ATP6AP1, PIK3R4, ATP6V1B2, ATP6V0E2, CTSD, ATP6V0C, PTPRF	230	68	8487	3.79853
REACTOME_PATHWAY	R-HSA-6798695~Neutrophil degranulation	33	9.53757	9.65817e-09	GRN, ASAH1, RAB5C, HEXB, CTSZ, C1ORF35, PRCP, CST3, DPP7, GM2A, CREG1, FTH1, LAMP2, PSAP, CTSH, PGM2, STOM, AGA, RAC1, CTSD, CTSB, CTSA, FUCA1, FUCA2, ATP6AP2, MIF, DYNLL1, GALNS, GLB1, CAT, MAN2B1, ALDOA, ATP6V0C	230	384	8487	3.17109
GOTERM_BP_DIRECT	GO:0097067~cellular response to thyroid hormone stimulus	4	1.15607	0.00643368	GHSR, CTSL, CTSH, CTSB	321	16	13064	10.1745
GOTERM_BP_DIRECT	GO:0051603~proteolysis involved in cellular protein catabolic process	7	2.02312	0.000130577	CTSL, CTSZ, CTSH, CTSF, CTSV, CTSB, LGMN	321	33	13064	8.63287
GOTERM_BP_DIRECT	GO:0019915~lipid storage	5	1.44509	0.00297545	GM2A, HEXB, PLIN3, CIDEB, APOA1	321	25	13064	8.13956
KEGG_PATHWAY	hsa04976:Bile secretion	8	2.31214	0.00226736	ABCG8, NCEH1, UGT1A1, EPHX1, SLC5A1, UGT2A1, CYP3A4, ABCG2	189	60	6111	4.31111
KEGG_PATHWAY	hsa04137:Mitophagy - animal	8	2.31214	0.00328957	PRKN, GABARAPL2, JUN, MAP1LC3B, NBR1, TBC1D17, GABARAP, ATF4	189	64	6111	4.04167
GOTERM_CC_DIRECT	GO:1904724~tertiary granule lumen	6	1.7341	0.00349835	CST3, ASAH1, FTH1, CTSH, ALDOA, CTSD	335	42	13601	5.8
GOTERM_BP_DIRECT	GO:0070328~triglyceride homeostasis	5	1.44509	0.00297545	ABCG8, PLA2G12B, LPL, APOA1, APOA4	321	25	13064	8.13956
GOTERM_MF_DIRECT	GO:0016787~hydrolase activity	13	3.75723	0.00400272	ASAH1, TMEM86A, EPHX1, ABHD5, FAHD2A, CNDP2, NCEH1, ATP7B, XPNPEP1, ACP7, ATP6V1B2, AGA, ATP6V0E2	328	200	13283	2.6323
GOTERM_BP_DIRECT	GO:0008654~phospholipid biosynthetic process	5	1.44509	0.00397242	PCYT2, HEXB, GPAT3, SERINC1, AGPAT4	321	27	13064	7.53663
REACTOME_PATHWAY	R-HSA-211859~Biological oxidations	12	3.46821	0.00146608	CYP2C8, SLC35D1, UGT1A1, MTARC2, CYP2D6, CYP4V2, EPHX1, TBXAS1, UGT2A1, CYP3A4, CYP46A1, CNDP2	230	141	8487	3.14043
GOTERM_BP_DIRECT	GO:0008202~steroid metabolic process	5	1.44509	0.00918136	CYP2C8, UGT1A1, CYP2D6, MSMO1, CYP3A4	321	34	13064	5.98497
REACTOME_PATHWAY	R-HSA-1632852~Macroautophagy	10	2.89017	0.0047851	PRKN, GABARAPL2, MAP1LC3B, NBR1, PIK3R4, PLIN3, UBE2V1, DYNLL1, TUBB4A, GABARAP	230	119	8487	3.10084
GOTERM_CC_DIRECT	GO:0101003~ficolin-1-rich granule membrane	6	1.7341	0.00473296	LAMP2, ATP6AP2, PRCP, RAC1, DYNLL1, ATP6V0C	335	45	13601	5.41333
REACTOME_PATHWAY	R-HSA-9612973~Autophagy	11	3.17919	0.00296087	PRKN, GABARAPL2, MAP1LC3B, LAMP2, NBR1, PIK3R4, PLIN3, UBE2V1, DYNLL1, TUBB4A, GABARAP	230	132	8487	3.075
KEGG_PATHWAY	hsa04145:Phagosome	10	2.89017	0.00480885	STX12, RAB5C, ATP6AP1, CTSL, LAMP2, ATP6V1B2, RAC1, ATP6V0E2, TUBB4A, ATP6V0C	189	105	6111	3.07937
GOTERM_BP_DIRECT	GO:0045668~negative regulation of osteoblast differentiation	6	1.7341	0.00617909	SFRP1, SEMA4D, BAMBI, NBR1, TMEM64, TOB1	321	48	13064	5.08723
GOTERM_BP_DIRECT	GO:0050680~negative regulation of epithelial cell proliferation	7	2.02312	0.00311852	DAB2, SFRP1, RIDA, TMIGD1, TINF2, PDX1, MCC	321	59	13064	4.82855
GOTERM_BP_DIRECT	GO:0016236~macroautophagy	7	2.02312	0.00400286	PRKN, GABARAPL2, MAP1LC3B, NBR1, PIK3R4, STAM, GABARAP	321	62	13064	4.59492
GOTERM_CC_DIRECT	GO:0005776~autophagosome	7	2.02312	0.00512781	GABARAPL2, MAP1LC3B, VPS33A, NBR1, PIK3R4, TBC1D17, GABARAP	335	65	13601	4.37231
GOTERM_BP_DIRECT	GO:0016042~lipid catabolic process	7	2.02312	0.00506037	NCEH1, PLA2G12B, PPT1, LPL, APOA4, ENPP6, PAFAH1B1	321	65	13064	4.38284
GOTERM_BP_DIRECT	GO:0006898~receptor-mediated endocytosis	7	2.02312	0.00506037	NLGN3, CUBN, DAB2, AMN, PPT1, SNX9, ARHGAP27	321	65	13064	4.38284
GOTERM_CC_DIRECT	GO:0036021~endolysosome lumen	3	0.867052	0.00572459	CTSL, CTSB, LGMN	335	5	13601	24.36
GOTERM_MF_DIRECT	GO:0004185~serine-type carboxypeptidase activity	3	0.867052	0.005752	CTSA, SCPEP1, PRCP	328	5	13283	24.2982
GOTERM_MF_DIRECT	GO:0030170~pyridoxal phosphate binding	6	1.7341	0.00576746	ALAS1, MTARC2, GOT2, CISD1, ABAT, THNSL2	328	47	13283	5.16982
GOTERM_CC_DIRECT	GO:0005794~Golgi apparatus	38	10.9827	0.00578003	PRKN, PPP1R15A, TMEM45B, STX12, GRN, ASAH2, SLC35D1, GABARAP, CST3, DPP7, ATP7B, GGA3, RAB25, CDH1, CTSL, ST3GAL5, FAM3C, CERT1, GABARAPL2, CUBN, MAMDC4, ATP8B2, DAPK2, SLC11A2, DDHD2, CIDEB, FHDC1, RAB11A, RAB11B, TM9SF2, RNF128, GLB1, GNAQ, CAT, PPT1, PLIN3, CBLN3, ITM2B	335	979	13601	1.57589
GOTERM_BP_DIRECT	GO:0006805~xenobiotic metabolic process	7	2.02312	0.00506037	CYP2C8, NCEH1, UGT1A1, CYP2D6, EPHX1, CYP3A4, CYP46A1	321	65	13064	4.38284
GOTERM_BP_DIRECT	GO:1902600~hydrogen ion transmembrane transport	10	2.89017	0.00108538	SLC15A2, SLC47A1, ATP6AP1, COX4I1, SLC11A2, ATP6AP2, SLC17A5, ATP6V1B2, ATP6V0E2, ATP6V0C	321	105	13064	3.87598
GOTERM_CC_DIRECT	GO:0035577~azurophil granule membrane	6	1.7341	0.00682251	RAB5C, LAMP2, PSAP, STOM, PRCP, ATP6V0C	335	49	13601	4.97143
REACTOME_PATHWAY	R-HSA-9007101~Rab regulation of trafficking	9	2.60116	0.00912473	GABARAPL2, MAP1LC3B, RAB5C, GGA3, TBC1D17, GABARAP, RAB11A, RAB11B, MON1B	230	109	8487	3.04679
KEGG_PATHWAY	hsa04210:Apoptosis	10	2.89017	0.00914485	JUN, CTSL, TRADD, CTSZ, CTSH, CTSF, CTSV, CTSD, ATF4, CTSB	189	116	6111	2.78736
GOTERM_CC_DIRECT	GO:0055038~recycling endosome membrane	8	2.31214	0.00789331	STX12, SCAMP4, GGA3, SLC11A2, RAC1, NDRG1, RAB11A, RAB11B	335	93	13601	3.49247
REACTOME_PATHWAY	R-HSA-8978868~Fatty acid metabolism	11	3.17919	0.00872279	CYP2C8, FAAH, ACBD4, SLC22A5, MID1IP1, TBXAS1, TECR, PPT1, HSD17B12, HTD2, HAO2	230	154	8487	2.63571
REACTOME_PATHWAY	R-HSA-5668914~Diseases of metabolism	15	4.33526	0.00177256	CTSA, DPAGT1, SBSPON, SLC34A2, CUBN, AMN, SLC35D1, UGT1A1, HEXB, DCXR, GALNS, TCN2, GLB1, TBXAS1, GPC6	230	212	8487	2.61085
REACTOME_PATHWAY	R-HSA-556833~Metabolism of lipids	42	12.1387	8.33174e-08	ASAH1, FAAH, ALAS1, ASAH2, SLC22A5, HEXB, TECR, PIK3R4, MSMO1, HSD17B12, ABHD5, CYP3A4, CYP46A1, AGPAT4, GM2A, CYP2D6, PSAP, GPAT3, HTD2, ENPP6, CERT1, HAO2, CTSA, CUBN, PCYT1B, PCYT2, ACBD4, VDR, MID1IP1, DDHD2, APOA1, GALC, FABP2, CYP2C8, GLB1, GPD1, TBXAS1, PPT1, PEMT, PLIN3, ALPI, LGMN	230	629	8487	2.46391
GOTERM_BP_DIRECT	GO:0005975~carbohydrate metabolic process	11	3.17919	0.00246173	GLB1, ADPGK, HEXB, FUCA2, ST3GAL5, SLC3A1, NAGA, PGM2, MAN2B1, YDJC, GALK2	321	141	13064	3.17501
GOTERM_MF_DIRECT	GO:0005375~copper ion transmembrane transporter activity	3	0.867052	0.0084881	ATP7B, SLC31A2, SLC11A2	328	6	13283	20.2485
REACTOME_PATHWAY	R-HSA-168249~Innate Immune System	43	12.4277	1.81075e-05	GRN, ASAH1, RAB5C, HEXB, CTSZ, PIK3R4, C1ORF35, PRCP, CTSV, CST3, DPP7, GM2A, CTSL, CREG1, FTH1, LAMP2, PSAP, CTSH, PGM2, STOM, AGA, RAC1, ATP6V0E2, CTSD, CTSB, CTSA, JUN, FUCA1, FUCA2, ATP6AP2, MIF, DYNLL1, GALNS, GLB1, CAT, ABI1, PELI1, ATP6V1B2, MAN2B1, UBE2V1, ALDOA, ATP6V0C, LGMN	230	802	8487	1.97843
REACTOME_PATHWAY	R-HSA-382551~Transport of small molecules	32	9.24855	0.000331986	MRS2, SLC47A1, SLC22A5, SLC35D1, SLC3A1, LPL, SLC5A1, SLC1A7, ATP7B, CREB3L3, FTH1, SLC17A5, STOM, ATP6V0E2, SLC34A2, CUBN, ABCG8, AMN, SLC15A2, ATP6AP1, ATP8B2, SLC11A2, APOA1, APOA4, RAB11A, NCEH1, SLC7A9, TRPV5, ATP6V1B2, ATP6V0C, RNF185, ABCG2	230	600	8487	1.968
KEGG_PATHWAY	hsa01100:Metabolic pathways	60	17.341	0.000529962	DPAGT1, ALAS1, ADPGK, HEXB, COX4I1, TECR, ABAT, MSMO1, SAT2, PLOD1, COX6A1, CNDP2, ENOSF1, PGM2, ME3, UGT2A1, ENPP6, PCYT1B, PLA2G12B, PCYT2, UGT1A1, ATP6AP1, DCXR, MIF, IVD, ETHE1, CAT, ATP6V1B2, ALDOA, ATP6V0C, PAFAH1B1, ASAH1, ASAH2, PDHB, HSD17B12, CYP3A4, AK7, AGPAT4, ST3GAL5, GPAT3, HAO1, CKB, HTD2, ATP6V0E2, HAO2, PCK2, GOT2, NAGA, SUOX, UCKL1, GALC, GALNS, CYP2C8, DAO, GLB1, TBXAS1, PPT1,…	189	1290	6111	1.50388
GOTERM_BP_DIRECT	GO:0006508~proteolysis	19	5.49133	0.000452639	CTSA, CTSZ, PRSS16, TMPRSS2, PRCP, PEPD, PRSS33, CNDP2, SCPEP1, DPP7, NPEPL1, XPNPEP1, CTSL, CTSH, AGA, CTSF, CTSD, CTSB, LGMN	321	301	13064	2.56897
REACTOME_PATHWAY	R-HSA-1430728~Metabolism	82	23.6994	5.4389e-07	FAAH, ALAS1, ADPGK, HEXB, COX4I1, TECR, MSMO1, COX6A1, CYP46A1, CNDP2, GM2A, RPS19, CYP2D6, CYP4V2, PGM2, ME3, UGT2A1, ENPP6, PDK2, CUBN, AMN, PCYT1B, PCYT2, UGT1A1, DCXR, APOA1, APOA4, NUP93, IVD, ETHE1, GPD1, PLIN3, ALDOA, ABCG2, ASAH1, ASAH2, SLC22A5, SLC35D1, MTARC2, PIK3R4, LPL, ABHD5, PDHB, HSD17B12, CYP3A4, AK7, AGPAT4, RIDA, PSAP, GPAT3, HAO1, CKB, HTD2, GPC6, CERT1, HAO2, PCK2, CTSA, ACB…	230	1813	8487	1.66895
REACTOME_PATHWAY	R-HSA-168256~Immune System	56	16.185	0.00999112	HEXB, CTSZ, C1ORF35, CTSV, IFI30, GM2A, CDH1, CTSL, TRIM2, FTH1, LAMP2, TRIM69, CTSH, PGM2, CTSF, RAC1, CTSD, CTSB, FBXW4, CXADR, ATP6AP2, MIF, DYNLL1, NUP93, CAT, ATP6V1B2, PELI1, UBE2V1, ALDOA, ATP6V0C, PRKN, ASAH1, GRN, RAB5C, PIK3R4, PRCP, CST3, DPP7, CREG1, PSAP, STOM, AGA, ATP6V0E2, CTSA, JUN, KLHL25, FUCA1, FUCA2, BTBD6, TUBB4A, GALNS, GLB1, ABI1, MAN2B1, CRLF1, LGMN	230	1512	8487	1.36667
