# Supplementary material for: Modulation of metabolic and immunoregulatory pathways in the gut transcriptome of Atlantic salmon (Salmo salar L.) after early nutritional programming during first feeding with plant-based diet
Source: Front Immunol. 2024 Jul 2;15:1412821. doi: 10.3389/fimmu.2024.1412821 (PMC11249740; doi:10.3389/fimmu.2024.1412821)
Supplement: Supplementary Table 3 — Excel file showing upstream regulators predicted by IPA (at p<0.01, |z-score|> 2 where z-score>2 for activated regulators and z-score<-2 for inhibited regulators) that drives this study gene expression in V vs. M fish comparison in whole intestine (stimulus phase), middle or distal intestine (challenge phase). Each excel sheet represent either activated or inhibited upstream regulators for each comparison. [file Table_3.xlsx]

## Sheet: A.activated_stimulus
Activated upstream regulators predicted by IPA (at p<0.01, z-score > 2) that drives this study gene expression in V vs. M fish comparison in whole intestine at end of stimulus phase.
Upstream Regulator	Expr Log Ratio	Molecule Type	Predicted Activation State	Activation z-score	p-value of overlap	Target Molecules in Dataset
SOX2		transcription regulator	Activated	2.646	5.23e-05	ACKR3,AXIN1,CNKSR3,CSF1R,CXCL9,CXCR4,ELF3,FABP7,GBP3,GSK3B
EGFR		kinase	Activated	2.459	0.00066	ACTB,BCL2,BCL6,CXCR4,DSC2,ERAP1,FABP7,IRF1,POSTN,PSMB6
PPARG		ligand-dependent nuclear receptor	Activated	2.412	6.04e-05	ACLY,ACSL4,BCL2,BCL6,DHRS3,ELOVL6,HCAR2,HMOX1,INSIG1,MGLL
Creb		group	Activated	2.401	0.022	ANTXR1,BCL2,CASP1,CSF1R,GIMAP8,PFKFB4,PRKCA
SREBF2		transcription regulator	Activated	2.388	2.83e-07	ACLY,ALDOC,CXCR4,ELOVL6,FABP7,INSIG1,IRF1,MVD,SREBF1
ERK1/2		group	Activated	2.251	4.22e-05	BCL2,BIRC2,CDC42EP5,CXCR4,KCNH2,PFKFB4,POSTN,PSMB6,SGK1,SNAI2
lysophosphatidylcholine		chemical - other	Activated	2.236	0.000784	ACLY,ACSL4,AXL,INSIG1,MVD,SREBF1
PPP2CA		phosphatase	Activated	2.219	0.000159	AXIN1,BCL2,CASP1,HCAR2,IRF1
EOMES		transcription regulator	Activated	2.213	0.000275	APLNR,BCL2,BCL6,CXCR4,MICAL2,TFPI2
PTGER2		G-protein coupled receptor	Activated	2.2	0.00173	CSF1R,CXCR4,ECM1,TIMP2,TIMP3
TWIST1		transcription regulator	Activated	2.189	0.0256	AXL,BCL2,PAMR1,SNAI2,TIMP3
MLXIPL		transcription regulator	Activated	2.186	0.00124	ACLY,ELOVL6,RPL9,SREBF1,TKT,TXNIP
FN1		other	Activated	2.183	0.0274	BCL2,KCNH2,MUC2,SNAI2,TIMP2
MYB		transcription regulator	Activated	2.168	0.00407	ATP2B1,BCL2,BLNK,CXCR4,PRAG1,SNAI2
dexamethasone		chemical drug	Activated	2.153	1.64e-13	ACKR3,ACLY,ACSL4,ACTB,ATP2B1,BCL2,BCL6,BIRC2,BNIP3,CALB1
CEBPB		transcription regulator	Activated	2.104	0.0109	ANTXR1,APLNR,BCL2,BLNK,CSF1R,CXCR4,GSK3B,PRKCD,RIC8B,SGK1
filgrastim		biologic drug	Activated	2.025	0.0024	ACSL4,CD46,CSF1R,CXCR4,DDAH2,GBP3,PDE4D,PLD4,S1PR1,SGK1
PPARD		ligand-dependent nuclear receptor	Activated	2	0.0866	ACSL6,BCL2,FABP7,LIPG,SREBF1
PTGS2		enzyme	Activated	2	0.111	BCL2,CXCR4,PYCARD,TEK

## Sheet: B.inhibited_stimulus
Inhibited upstream regulators predicted by IPA (at p<0.01, z-score < -2) that drives this study gene expression in V vs. M fish comparison in whole intestine at end of stimulus phase.
Upstream Regulator	Expr Log Ratio	Molecule Type	Predicted Activation State	Activation z-score	p-value of overlap	Target Molecules in Dataset
APP		other	Inhibited	-2.852	4.11e-06	ACTB,ADAP1,ALDOC,ATP2B1,AXIN1,AXL,BCL2,CALB1,CASP1,CSF1R
1-methyl-4-phenyl-1,2,3,6-tetrahydropyridine		chemical toxicant	Inhibited	-2.611	2e-06	BCL2,CALB1,CASP1,CSF1R,HMOX1,MVD,PYCARD,SGK1
F2		peptidase	Inhibited	-2.535	1.2e-05	ADAMTS9,BIRC2,CASP1,COTL1,CXCR4,HMOX1,MGLL,TEK,TFPI2,TIMP2
CREB1		transcription regulator	Inhibited	-2.454	4.95e-05	BCL2,BNIP3,CRHBP,CXCR4,DCX,DMBT1,ECM1,GDF11,HMOX1,MIDN
E. coli B4 lipopolysaccharide		chemical toxicant	Inhibited	-2.395	0.0244	BCL2,CXCL9,HMOX1,PANK1,PYCARD,TXNIP
INSIG1	0.717	other	Inhibited	-2.393	0.000227	ACLY,ACSL4,CXCR4,ELOVL6,LIPG,SREBF1
FOXA2		transcription regulator	Inhibited	-2.376	0.000368	ACSL6,AGR2,ALDOC,BIRC2,CXCR4,DCX,GPRC5C,MUC2,SREBF1,TEK
IL1		group	Inhibited	-2.359	0.000465	BCL2,CASP1,CSF1R,CXCL9,ELF3,FTH1,FZD5,HMOX1,IRF1,SREBF1
PTEN		phosphatase	Inhibited	-2.273	0.019	ADAMTS9,BCL2,CXCR4,ELOVL6,FTH1,GPRC5C,MVD,SDHB,SLC25A1,SNAI2
molybdenum disulfide		chemical reagent	Inhibited	-2.236	0.0047	FTH1,HMOX1,PFKFB4,TEK,TFPI2
GW9662		chemical reagent	Inhibited	-2.219	0.00135	ACLY,AGR2,BCL2,INSIG1,SREBF1
arachidonic acid		chemical - endogenous mammalian	Inhibited	-2.2	0.00153	ACSL4,BCL2,ELOVL6,HMOX1,SREBF1
IKBKB		kinase	Inhibited	-2.198	1.6e-07	BCL2,BIRC2,CCL19,CSF1R,CXCR4,GBP3,HMOX1,IRF1,KRT8,MUC2
IL1A		cytokine	Inhibited	-2.19	0.0504	BCL2,BIRC2,FTH1,HMOX1,IRF1
aspirin		chemical drug	Inhibited	-2.19	0.00289	APLNR,BCL2,CXCR4,POSTN,SOX7,TEK
MAPK14		kinase	Inhibited	-2.184	0.0298	BCL2,HMOX1,SGK1,SREBF1,TIMP2
spironolactone		chemical drug	Inhibited	-2.176	0.00135	BCL2,CXCR4,POSTN,TIMP2,TIMP3
IRF7		transcription regulator	Inhibited	-2.166	0.0117	CCL19,CXCL9,GBP3,IRF1,TRIM22
PGR		ligand-dependent nuclear receptor	Inhibited	-2.086	0.0015	BCL6,BIRC2,CYRIA,FGFRL1,FLOT2,GOT1,KCNH2,POSTN,ROBO1,SGK1
lipopolysaccharide		chemical drug	Inhibited	-2.018	2.85e-11	ACKR3,ACLY,ACTB,ALDOC,APLNR,ATP2B1,AXL,BCL2,BCL6,BIRC2
SLC13A1		transporter	Inhibited	-2	0.00569	ACLY,ELOVL6,INSIG1,MVD
MNT		transcription regulator	Inhibited	-2	0.00106	AXL,BCL6,BNIP3,TXNIP
DRD2		G-protein coupled receptor	Inhibited	-2	0.00547	CSF1R,GOT1,GSK3B,TNFSF14

## Sheet: C.activated_middle
Activated upstream regulators predicted by IPA (at p<0.01, z-score > 2) that drives this study gene expression in V vs. M fish comparison in middle intestine at end of challenge phase.
Upstream Regulator	Expr Fold Change	Molecule Type	Predicted Activation State	Activation z-score	p-value of overlap	Target Molecules in Dataset	Mechanistic Network
Alpha catenin		group	Activated	3.105	0.0048	ADAM8,ADAMTS12,BGN,C1QTNF3,CDH11,COL15A1,ITGA5,SNAI1,VCAM1,WIPF1	117 (7)
elaidic acid		chemical - endogenous mammalian	Activated	2.534	5.98e-06	ACSL1,ACSL4,ATP5F1B,CD9,DBI,DHCR24,HMGCR,HSD17B12,HSD17B7,PCYT2,SGPL1,STX12,VCAM1
EML4-ALK		fusion gene/product	Activated	2.333	7.93e-05	APAF1,BAX,BCL2L11,CDH1,CERT1,DUSP6,PDGFC,SP100,SPARC,TLR2,VCAN	48 (3)
ethanol		chemical - endogenous mammalian	Activated	2.878	7.96e-06	ACKR3,ADCY6,AQP4,BAX,BMP4,CCN2,CLU,CMBL,CPT1A,CYB5A,CYP7A1,DUSP6,E2F1,EIF3M,FOXD3,GNAI1,GSTP1,GTPBP1,GZMB,HMGCR,ID1,IGHM,MCOLN1,MGST3,NR2F1,NRIP1,PHB1,PROM1,RAB8A,RHOG,SLC27A2,SNAI1,SYT1,TENT5A,TLR2,TUFM,VCAM1	262 (19)
fenofibrate		chemical drug	Activated	2.693	0.000107	ACAA2,ACADVL,ACSL1,ACSL4,BCL2L11,CD200,CD40,CLU,CPT1A,CYP7A1,DBI,DECR1,FADS2,HADHA,HADHB,NPC1L1,PANK1,PSMA4,SLC25A20,SLC27A2,VCAM1	347 (21)
GLIS2		transcription regulator	Activated	2.236	0.00377	CCN2,MGP,MMP14,SNAI1,SPARC	238 (12)
L-glutamic acid		chemical - endogenous mammalian	Activated	2.966	0.0297	ATP5ME,BAX,BCL2L11,CDS1,CLDN5,CYP7A1,DHCR24,FADS2,HMGCR
HNF4A		transcription regulator	Activated	2.166	1.51e-05	ACAA2,ACO1,ACO2,ACSL1,ACVR1,AFP,AKR1B1,ALCAM,AMT,APCS,APH1A,C1S,CDC14A,CDC42EP3,CDH1,CHERP,COX11,COX7C,CPT1A,CRAT,CREBL2,CRY1,CS,CSK,CYP2J2,CYP4F3,CYP7A1,DUSP6,ELMOD3,EMG1,ERLIN1,EVPL,F11R,F7,FAM53C,FASTKD2,FHIP1B,HADHA,HADHB,HSDL2,IL2RB,ING4,ITGA5,KLHL6,LMAN2L,LPGAT1,MAP3K7,MBL2,MCEE,MGST3,MIPEP,MPRIP,MTF2,NAPA,NBR1,NME1,NPC1L1,NPNT,NR1H4,NR2F1,P2RY2,PANK1,PCBD1,PFN2,PHB1,PI4KB,PIGN,PPCS,PROM1,P…	273 (7)
spironolactone		chemical drug	Activated	2.8	0.0167	BGN,BMP4,CCN2,CCR7,FKBP5,GDNF,HHIP,LOX
TNFSF10		cytokine	Activated	2.758	0.0687	ANGPT2,BAX,CD28,CD4,GATA3,IL7R,NR2F1,SP100
RUNX3		transcription regulator	Activated	2.75	0.058	BAX,BCL2L11,CCN2,CCR7,CD4,CDH11,LOX,RUNX1
MED1		transcription regulator	Activated	2.739	0.0212	BAX,CD79B,CLTC,CYP7A1,E2F1,ERBB2,FADS2,FKBP5,GSTP1,HSD17B12,IL2RB,NF1,SLC27A2
INSR		kinase	Activated	2.072	0.000297	ACAA2,ACADS,ACADVL,ACO2,ACSL1,ACSL4,AFP,ATP5F1B,BMP4,CCN2,CPT1A,CRAT,CRY1,CS,DECR1,EZH1,FOXD3,GJA1,GMCL1,HADHA,HADHB,HMGCR,HOXB9,HSD17B7,ITGA5,NRF1,OGN,RND3,SIX4,SLC25A20,SLC44A1,TLR2,TUBB3,VCAM1	341 (24)
KLF15		transcription regulator	Activated	2.657	8.56e-06	ACADS,ACADVL,ACSL1,CCN2,CMKLR1,DECR1,E2F1,HADHA,HADHB,SLC25A20,VCAM1	213 (7)
FBXO32		enzyme	Activated	2.646	0.0156	BCL2L11,ERP44,HOOK1,MAPT,OAT,PTGIS,SLC33A1
KLF2		transcription regulator	Activated	2.039	9.09e-05	ACKR3,ANGPT2,BMP4,CCN2,CCR7,CD40,CXCR3,F3,ID1,IL7R,MMP14,PLPP3,PROS1,PTGIS,SEMA3F,VAV1,VCAM1	211 (11)
SRSF1		other	Activated	2.621	0.0107	ADAM8,CD200,CDH1,GSTP1,MST1R,NARS1,WARS1
geldanamycin		chemical drug	Activated	2.547	0.0181	AGO2,AKR1B1,APAF1,BAX,BGN,CD40,CLU,DNAJC7,ERBB2,FAT1,FKBP5,GJA1,GSTP1,HACD3,HLA-DQA1,MAPT
LY294002		chemical drug	Activated	2.441	9.03e-05	ABCB1,ACKR3,ANGPT2,ATP2B2,BAX,BCL2L11,CCN2,CDH1,CXCL5,CYP7A1,DHCR24,DUSP6,ENTPD1,F3,FEZ2,GJA1,GK,GMNN,GPR183,GSTP1,HAPLN1,HMGCR,IGHM,KRAS,MMP14,MTA1,NRF1,PLPP3,RBL2,RND3,SNAI1,SPRY1,TLR2,VCAM1,VCAN	191 (17)
PIK3CA		kinase	Activated	2.449	0.0108	ALCAM,CD40,CDH1,CDH11,CXCR3,F3,GDNF,ITGA5,LOX,MMP14,SNAI1,SPARC,SRPK2
gemfibrozil		chemical drug	Activated	2.449	0.0275	ACADVL,CPT1A,DECR1,GDNF,HADHA,HADHB
DDX5	-1.192	enzyme	Activated	2.449	0.162	ATP5ME,BAX,COX7C,CXCL11,NRP1,UQCRQ
methotrexate		chemical drug	Activated	2.045	0.00092	ACAA2,ACADVL,ACO1,ACSL4,CD28,CDH1,CPT1A,CXCL11,CXCR3,CYP7A1,HADHA,HADHB,ID1,NR1H4,PFN2,SLC27A2,TEF,VCAM1	303 (18)
methyl-beta-cyclodextrin		chemical drug	Activated	2	0.00428	CYB5A,FOXD3,HMGCR,MAPT,VCAM1	188 (15)
cephaloridine		chemical drug	Activated	2.425	0.0914	CCN2,DSG2,E2F1,GSTP1,TONSL,ZNF367
mir-142		microRNA	Activated	2.28	0.00451	ERP44,HLA-E,IL2RB,NRP1,PROM1,RHOG,S1PR3,UBE2G1,VPS4B
PPARGC1B		transcription regulator	Activated	2.415	0.0259	ACADVL,ATP5F1B,CS,DHCR24,ERBB2,HMGCR
nitric oxide		chemical - endogenous mammalian	Activated	2.412	0.0314	APAF1,BAX,CASP7,CCN2,DUSP6,GCLM,GSTP1,IL7R,NCAM1,SLC23A2
tyrphostin AG 1478		chemical drug	Activated	2.412	0.0344	F3,GMNN,HAPLN1,RUNX1,S1PR3,VCAM1
REST		transcription regulator	Activated	2.384	0.0374	CMKLR1,DHCR24,EFNA5,JAM2,NRP1,OAT,SNAI1,SNAP25,SYT1,TUBB3
mono-(2-ethylhexyl)phthalate		chemical toxicant	Activated	3.035	0.000841	ACADVL,ACO1,ACO2,ACSL1,ACSL4,ATP5F1B,BAX,CS,HADH,HADHA,KIF5B,PC,TCF7L2,TIMD4	316 (16)
MYCN		transcription regulator	Activated	2.63	0.000896	ABCA3,ABCB1,BAX,CCN2,CDH11,CDKL5,CLU,E2F1,EFNA5,EZH1,KDM5B,MAGT1,MRC2,MTF2,NCAM1,NME1,PHB1,PROM1,PTPRK,SPARC,SYT1,TUFM	121 (7)
N-[N-(3,5-difluorophenacetyl-L-Ala)]-S-phenylglycine t-butyl ester		chemical - protease inhibitor	Activated	2.197	7.21e-05	ACKR3,ADGRL1,DLL4,HAPLN1,HEY2,IL7R,ITGA5,LOX,RND3,SEMA3F,SNAI1,TCF7L2,TGFBI	219 (14)
KLF4		transcription regulator	Activated	2.259	0.0184	ACVR1,ALCAM,BAX,CDH1,DLL4,E2F1,EVPL,HEY2,NF1,NRP1,PROM1,RICTOR,SEMA3F,SOD3,UBE2E3,USP18,VCAM1,ZNF48
OVOL2		transcription regulator	Activated	2.429	0.00484	ARHGAP20,ARHGAP31,EFNA5,HLA-DQA1,NR2F1,WIPF1
clopidogrel		chemical drug	Activated	2.236	0.0731	ACKR3,ALDH1L2,F3,GARS1,NR2F1
COL18A1		other	Activated	2.219	0.144	F3,F7,ID1,NRP1,TNFRSF21
diclofenac		chemical drug	Activated	2.219	0.168	AQP4,GARS1,KRAS,TMEM100,WARS1
PROC		peptidase	Activated	2.2	0.0163	ANGPT2,CLU,CXCL5,TLR2,VCAM1
pirinixic acid		chemical toxicant	Activated	3.377	2.91e-07	ACAA2,ACADS,ACADVL,ACSL1,ACSL4,AFP,ALDH3A2,APCS,BAX,CD200,CLU,CPT1A,CYP2J2,CYP7A1,DBI,DECR1,ELOVL5,ENTPD1,F3,FADS2,FCER1G,HADH,HADHA,HADHB,HLA-DQA1,HLA-E,HMGCR,LPIN2,MBL2,MGST3,NPC1,PSMA4,SLC25A20,SLC27A2,TUFM,VCAM1	367 (20)
MEOX2		transcription regulator	Activated	2.191	0.0125	CDH1,F3,ID1,MMP14,VCAM1
Nr1h		group	Activated	2.186	0.368	CCR7,CD40,CYP7A1,DHCR24,NPC1,SFRP1
NOG		growth factor	Activated	2.183	0.0277	BMP4,CCN2,NCAM1,SNAI1,VCAN
PPARA		ligand-dependent nuclear receptor	Activated	3.233	5.23e-08	ACAA2,ACADS,ACADVL,ACSL1,AHCY,ALDH3A2,APAF1,APCS,ATP5F1B,BAX,C1S,CPT1A,CS,CSAD,CYP7A1,DBI,DECR1,ELOVL5,ENTPD1,F11R,FADS2,GDNF,GSTP1,HADH,HADHA,HADHB,HLA-DQA1,HLA-E,HMGCR,MBL2,MGST3,NPC1L1,PAQR7,PAQR9,PC,SLC25A20,SLC27A2,TLR2,VCAM1	255 (14)
NR1H3		ligand-dependent nuclear receptor	Activated	2.157	0.208	APCS,CCR7,CD4,CD40,CDH1,CYP7A1,GSTP1,HMGCR,SNAI1,VCAN
ARNT		transcription regulator	Activated	2.144	0.418	AHRR,BAMBI,CCR7,CDCP1,CXCR3,IGHM
ADORA2A		G-protein coupled receptor	Activated	2.138	0.0297	CAMKV,CD28,CLDN5,HHIP,KIF5B,NAPA,SPARC,STK38,TUBB3
PPARG		ligand-dependent nuclear receptor	Activated	2.136	9.68e-05	ABCA3,ACAA2,ACADS,ACSL1,ACSL4,APAF1,APH1A,BAX,CCN2,CCR7,CD40,CDH1,CPT1A,CRAT,CS,CXCL5,F11R,GABARAPL2,HADHA,HADHB,HMGCR,MMP14,NRF1,PACS1,PC,PRKG2,SFTPB,SLC25A20,SLC44A1,SNX1,VCAM1,VSIR,WIPF1	355 (22)
PPARGC1A		transcription regulator	Activated	3.118	3.46e-05	A2M,ACADS,ACADVL,ACO2,APAF1,ATP2B2,ATP5F1B,BAX,BMP4,CALM1 (includes others),CCN2,CD40,CPT1A,CPXM1,CS,CYP7A1,ERBB2,GK,HAPLN1,MMP15,NPC1L1,NR1H4,NRF1,OGN,PCYT2,PRDX3,SLC25A20,SLC25A25,SLC4A3,TONSL,UGT1A1,VCAM1,VCAN	329 (21)
pyrrolidine dithiocarbamate		chemical reagent	Activated	2.058	0.00601	CCN2,CD40,CXCL5,GCLM,GZMB,MMP14,MST1R,TLR2,UGT1A1,VCAM1	194 (13)
rosiglitazone		chemical drug	Activated	2.049	6.58e-06	ACAA2,ACADS,ACADVL,ACO2,ACSL1,ADAM8,BAX,C1QC,CCN2,CDH1,CERT1,CPT1A,CS,CXCL11,DECR1,EPHX2,ERP44,F3,GATA3,GK,HADH,HADHB,IDH3B,IL7R,LFNG,LOX,MTA3,NCK2,PC,PLPP3,SLC25A20,SLC27A2,SLC27A6,SNAI1,UQCRQ	337 (22)
SB203580		chemical drug	Activated	2.035	0.000117	AANAT,AQP4,BAX,BCL2L11,BMP4,CCN2,CD200,CD28,CD40,CDH1,CLDN5,CTSK,CXCL11,CXCL5,CYP2J2,EXOC3L4,F3,FYB1,GJA1,GK,GSTP1,GZMB,HAPLN1,HEPACAM,RUNX1,SNAI1,SOD3,SPARC,TLR2,TOX,TRPV1,VCAM1	301 (17)
sunitinib		chemical drug	Activated	2.415	0.00598	ANGPT2,BCL2L11,CCN2,CTNNA1,LAMA3,RUNX1,TGFBI	156 (12)
THOC1		transcription regulator	Activated	2	3e-05	APAF1,BAX,BCL2L11,E2F1	153 (6)
THZ1		chemical drug	Activated	3.051	0.000195	BGN,CCDC80,CCN2,CLU,FBLN5,GPR183,LOX,LYST,MGP,PTGIS,SFRP1,TUBB3,VCAN	218 (7)
TNFRSF10A		transmembrane receptor	Activated	2	0.00802	CD28,CD4,GATA3,IL7R	206 (11)
tunicamycin		chemical - endogenous non-mammalian	Activated	2.364	0.000736	ABCB1,BAX,CDH1,CLDN5,CPT1A,E2F1,FKBP11,HAPLN1,HOOK1,KRAS,LMAN1,MFSD2A,NAPA,NARS1,PROM1,SSR3,TLR2,UBA5,VCAM1,WARS1	304 (17)
IKZF2		transcription regulator	Activated	2	0.0271	CD28,GATA3,HLA-E,IKZF3
CAB39L		kinase	Activated	2	0.0296	ATP5F1E,ATP5ME,COX7C,UQCRQ
aprepitant		chemical drug	Activated	2	0.0296	MMP14,OLFM4,SPARC,UNC13D
HNF4G		transcription regulator	Activated	2	0.0576	CYP7A1,ITGA5,MPRIP,TLN2
TLR5		transmembrane receptor	Activated	2	0.0665	CD40,MAST4,NR1H4,VWA1,ZBTB10
EHF		transcription regulator	Activated	2	0.37	BMP4,CCBE1,E2F1,ERBB2
IRF2BP2		transcription regulator	Activated	2	1	FASTKD2,FYB1,IGHM,VCAM1

## Sheet: D.inhibited_middle
Inhibited upstream regulators predicted by IPA (at p<0.01, z-score < -2) that drives this study gene expression in V vs. M fish comparison in middle intestine at end of challenge phase.
Upstream Regulator	Expr Fold Change	Molecule Type	Predicted Activation State	Activation z-score	p-value of overlap	Target Molecules in Dataset	Mechanistic Network
5-O-mycolyl-beta-araf-(1->2)-5-O-mycolyl-alpha-araf-(1->1')-glycerol		chemical - endogenous non-mammalian	Inhibited	-2.813	0.00491	ACSL1,CCR7,CD40,CMKLR1,CXCL11,NLRC3,RND3,VCAM1	216 (12)
AGT		growth factor	Inhibited	-4.077	2.67e-06	ADAM8,AEBP1,ANGPT2,APCS,ATP2B2,BAX,BGN,BMP1,C1QTNF1,CCBE1,CCDC80,CCN2,CCR7,COL15A1,COLEC10,CPXM1,CPZ,CRISPLD2,CTSK,CYP2J2,DLL4,E2F1,EFNA5,F3,FBLN5,FKBP5,FOXL1,GFI1,GGH,GJA1,GNB2,GSTP1,HMGCR,ITGA5,KRAS,LOX,MAPT,NAT8B,NFIC,NPNT,PCYOX1L,PDGFC,PROM1,PTGIS,RASGRP1,RUNX1,SCUBE3,SOD3,SPARC,SRGAP3,TBX2,TEF,TGFBI,TLN2,TUBB3,VCAM1,XIRP1	308 (20)
beta-estradiol		chemical - endogenous mammalian	Inhibited	-2.182	4.93e-14	A2M,ABCA3,ABCB1,ACAA2,ACADVL,ACKR3,ACSL1,AEBP1,AFP,AGO2,ALCAM,ALDH3A2,APAF1,ARHGEF15,ASB1,ATP2B2,ATP5F1B,ATP5ME,BAMBI,BAX,BCL2L11,BGN,BMP4,CALM1 (includes others),CCDC80,CCN2,CD40,CDH1,CDH11,CIZ1,CLDN5,CLU,COL8A2,COLEC12,CPT1A,CPXM1,CTNNA1,CTSK,CXCL11,CXCL5,CYB5A,DDX17,DECR1,DHCR24,DLG3,DLL4,DSG2,DUSP6,E2F1,EMG1,ERBB2,F3,F7,FEZ2,FMO5,GARS1,GATA3,GDNF,GJA1,GK,GSTP1,HADH,HEY2,HLA-DQA1,HLA-E,HMGCR,H…	372 (20)
bleomycin		biologic drug	Inhibited	-2.534	0.00585	ACKR3,ANGPT2,BAX,BMP1,BMP4,CCN2,CDH11,CTSK,GFI1,GPR34,ID1,LOX,MMP14,SFRP1,SNAI1,STOM,TLR2,ZBTB10	299 (20)
carbenoxolone		chemical toxicant	Inhibited	-2.213	0.00248	BAX,BCL2L11,CCN2,HMGCR,LOX	229 (12)
ciprofloxacin		chemical drug	Inhibited	-2.137	0.00335	ACO2,ADAM8,ATP6V1A,BMP4,CD40,COLEC12,EPB41L5,NRP1,TUFM,UBTD1
GDF2		growth factor	Inhibited	-3.046	0.016	BAMBI,CDH11,GATA3,HEY2,HTRA3,ID1,NRP1,TMEM100,TUBB3,VCAM1
E. coli B4 lipopolysaccharide		chemical toxicant	Inhibited	-3.046	0.0181	APAF1,BAX,CASP7,CCR7,CD40,CYP7A1,F3,FCER1G,GNAI1,KLHL6,KMO,PANK1,PROS1,TLR2,USP18,VCAM1
CLPP		peptidase	Inhibited	-3.437	1.32e-12	ACADS,ACADVL,ACO2,ACSL1,ATP5F1B,CRAT,CS,DECR1,HADH,HADHA,HADHB,IDH3B,PC,PHB1,PRDX3,SAMM50,SLC25A20,TUFM,USP18
colistin		biologic drug	Inhibited	-2.121	0.00694	ALCAM,BMP1,BMP4,CD9,MCOLN1,NPNT,NRIP1,SYNJ1,TMEM100
CPT1B		enzyme	Inhibited	-2.55	0.00728	ACADVL,ACSL1,ATP5F1B,ATP5ME,CS,CYTL1,DBI,HADH,HADHA,KRAS,PANK1,PRKAR1B,RHEB,UQCRQ
ERK1/2		group	Inhibited	-2.398	0.00978	ANGPT2,APH1A,BAX,BCL2L11,CCN2,CCR7,CD40,CXCL5,CYP7A1,E2F1,F3,FKBP5,GJA1,ID1,MAPT,SNAI1,VCAM1,VCAN	180 (15)
FN1		enzyme	Inhibited	-2.204	0.0085	AHCY,CASP7,CCN2,CDH1,CXCL5,DHCR24,F3,ITGA5,MAP3K7,MGP,MMP14,SNAI1,SPARC,TLR2	275 (19)
E. coli B5 lipopolysaccharide		chemical - endogenous non-mammalian	Inhibited	-2.743	0.197	ACKR3,CCR7,CCR9,CD40,CXCR3,CYP7A1,DBI,F3,GCLM,IL7R,TLR2
forskolin		chemical toxicant	Inhibited	-2.328	0.000411	AANAT,ATP6V1A,BAMBI,BCL2L11,CALM1 (includes others),CCN2,CD200,CD4,CD9,CERK,CLU,COL15A1,CREBL2,CRISPLD2,CXCL5,DUSP6,FBLN5,FKBP5,GJA1,GK,GSTP1,HAPLN1,HHIP,HLA-DQA1,HSD17B7,ID1,LITAF,MFSD2A,NPC1,PROS1,PSMD3,QKI,RUNX1,S1PR3,SFTPB,SLC41A2,SNAP25,SPARC,STOM,USP18,VCAN	297 (20)
FOS		transcription regulator	Inhibited	-2.035	0.00084	A2M,ABCB1,BCL2L11,CASZ1,CCN2,CDH1,CDH11,CLU,COL8A2,CYP2J2,CYP7A1,EPHX2,F3,FEZ2,GJA1,GSTP1,HOOK1,KIF5B,LAMA3,LOX,MYO5B,NRIP1,PAOX,PCYT2,PPP2R2A,PTPN12,QKI,RUNX1,SNAI1,SWAP70,SYT1,TGFBI,VCAM1	291 (16)
IL1A		cytokine	Inhibited	-2.658	0.0548	ALDH3A2,BAX,CD40,CTSK,CXCL5,ITGA5,JAM2,LOX,MMP14,RBL2,SPARC,TLR2,VCAM1
LDLR		transporter	Inhibited	-2.646	0.0215	ALCAM,BGN,CD4,CD40,CYP7A1,F3,FADS2,GJA1,HMGCR,MMP14,NPC1L1,PCYT2,VCAM1,VCAN
IL12 (family)		group	Inhibited	-2.611	0.12	BCL2L11,CD4,ENTPD1,GATA3,GIMAP4,GZMB,IKZF3,NRP1
FOXM1		transcription regulator	Inhibited	-2.46	0.00874	CDH1,CXCR3,CYP7A1,GATA3,HEY2,ITGA5,LOX,PROM1,SFRP1,SFTPB,SNAI1,VCAN	300 (18)
BMP4	-1.14	growth factor	Inhibited	-2.551	0.132	BMP4,CCR7,CDH1,GATA3,GJA1,ID1,MMP14,NCAM1,PRR5,SNAI1,SPARC
GABA		chemical - endogenous mammalian	Inhibited	-3	0.00226	ACSL1,ADCY6,ATP2B2,ATP5F1B,CDC34,CHERP,CHPT1,CLTC,CYP2J2,CYP2U1,DDX5,DHCR24,GCLM,HADH,HSD17B7,KRAS,LMAN1,MCOLN1,PANK1,PC,PCCB,RPS21,RPS29,SNRNP27,UBA1
HGF		growth factor	Inhibited	-2.608	1.47e-05	A2M,ACKR3,AFP,ANGPT2,APAF1,CALCRL,CALM1 (includes others),CCN2,CD28,CD40,CDC14A,CDH1,CRY1,CTSK,DUSP6,ENTPD1,F3,FKBP5,GMNN,ID1,INPPL1,MMP14,NPC1,NRIP1,NRP1,ORC2,PHB1,PLPP3,PPP2R2A,SFRP1,SIX4,SLC9A3R1,SNAI1,ST14,VCAM1	310 (19)
IFNG		cytokine	Inhibited	-2.249	2.04e-05	A2M,ABCB1,ACO1,AHCY,AUTS2,BAX,BCL2L11,C1QC,CAPN3,CASP7,CCN2,CCR7,CD200,CD4,CD40,CDH1,CHST11,CSK,CTSK,CXCL11,CXCL5,CXCR3,CYB5A,CYRIA,DDX5,DECR1,E2F1,ENDOD1,ENTPD1,ERBB2,F11R,F3,FCER1G,FKBP5,FXN,GATA3,GDNF,GJA1,GSTP1,GZMB,HLA-DQA1,HLA-E,HMGCR,ID1,IDH3B,IGHM,IL2RB,IL7R,ITGA5,KMO,KRAS,LOX,MFSD2A,MORC2,MST1R,MTA3,NCAM1,NF1,NRP1,OPN3,PDGFC,PI4KB,PRKCD,PRKG2,PROM1,PSMA4,RUNX1,S1PR3,SFRP1,SGPL1,SNAI1,SNA…	264 (17)
IGF1		growth factor	Inhibited	-2.317	0.000449	A2M,AKR1B1,ANGPT2,APH1A,AQP4,BAX,BCL2L11,BGN,BMP4,CCDC80,CCN2,CDH1,CLU,DDX5,DUSP6,E2F1,F3,GDNF,HAPLN1,HMGCR,ID1,ITGA5,MAPT,MMP14,NCAM1,OLFM4,SLC23A2,SLC25A25,SPARC,TBX2,TGFBI,TRPV1,TUBB3,UBE2G1,VCAM1	332 (21)
IHH		enzyme	Inhibited	-2.043	0.00949	BMP4,CHST11,GPR34,HAPLN1,HHIP,HSD17B7,SLC26A2,TCF7L2
IKBKB		kinase	Inhibited	-2.247	0.00082	AEBP1,AFP,BAX,CCN2,CCR7,CD200,CDH1,CLU,CTSF,CTSK,CXCL5,DUSP6,F3,MAPT,MGP,OGN,SFRP1,SNAI1,SOD3,VCAM1,VCAN	250 (17)
SOX7		transcription regulator	Inhibited	-2.449	0.0177	CALCRL,DLL4,EVPL,MMP14,TGFBI,VCAN
tanespimycin		chemical drug	Inhibited	-2.449	0.121	CALM1 (includes others),ERBB2,HMGCR,KRAS,MAP3K7,PRDX3,STK38
CNTF		cytokine	Inhibited	-2.4	0.509	A2M,GJA1,IL7R,PHB1,TLR2,VAV1,VPS41
IL1B		cytokine	Inhibited	-2.943	0.000266	A2M,ADAM8,AKR1B1,APCS,AQP4,BAMBI,BAX,BGN,BMP4,CCN2,CCR7,CD4,CD40,CDH1,CLU,CRISPLD2,CTSF,CXCL11,CXCL5,CYP7A1,DBI,DDX5,DLL4,E2F1,ERBB2,F3,FADS2,FERMT3,FKBP5,GATA3,GJA1,GZMB,HLA-E,IKZF3,IL7R,ITGA5,LAMA3,LOX,MAPT,MMP14,NFYB,NR1H4,NRP1,PBRM1,PDGFC,PHB1,PRKCD,PTGIS,S1PR3,SGPL1,SLC25A25,SNAI1,SNAP25,SPARC,TLR2,UGT1A1,USP18,VCAM1,VCAN	248 (17)
kanamycin A		chemical drug	Inhibited	-2.121	0.00779	ALCAM,BMP1,BMP4,CD9,MCOLN1,NPNT,NRIP1,SYNJ1,TMEM100
KDR		kinase	Inhibited	-2.213	0.000579	A2M,ANGPT2,DLL4,F3,MMP14,NME1,SFRP1	221 (19)
CCN2	-1.131	growth factor	Inhibited	-2.383	0.058	AFP,CCN2,HAPLN1,HSD17B7,LOX,MMP14,SPARC
KLF3		transcription regulator	Inhibited	-2.449	0.000448	CEP170B,CTNNA1,CYRIA,DFFA,EIF4E3,FMNL3,GFI1,GSTP1,KLHL6,LMAN2L,MATK,MICU2,MSTO1,RASSF1,SEC16B,SLC38A9,SUN1,SUSD3,TNFRSF21,TSPAN17,VAV1,ZDHHC14,ZFYVE21,ZNF367
IKBKG		kinase	Inhibited	-2.345	0.0322	AEBP1,BAX,CLU,CTSF,DUSP6,MGP,OGN,SFRP1,SOD3
LEP		growth factor	Inhibited	-2.343	9.33e-05	ACADVL,ACO1,ADAM8,ANGPT2,APAF1,BAX,BMP4,CASP7,CDH1,CPT1A,CYB5A,CYP7A1,DFFA,DLL4,DUSP6,ELOVL5,EPHX2,ERBB2,F3,FADS2,FMO5,GDNF,GHRL,HEY2,HMGCR,MLX,MMP14,MTA1,SMPD1,SNAP25,SPARC,TRPV1,VCAM1	316 (21)
lipopolysaccharide		chemical drug	Inhibited	-2	3.87e-13	ABCB1,ACAA2,ACKR3,ACO1,ACSL1,ACVR1,ALCAM,ANGPT2,APAF1,APCS,AQP4,ATP8B2,BAMBI,BAX,BCL2L11,BGN,BMP4,C1QC,CALCRL,CALM1 (includes others),CASP7,CCN2,CCR7,CCR9,CD200,CD22,CD28,CD4,CD40,CD79B,CD9,CDC42EP3,CDH1,CDH11,CLDN5,CPT1A,CSK,CTSK,CXCL11,CXCL5,CXCR3,CYB5A,CYP7A1,DDT,DDX17,DDX6,DENND3,DHCR24,DLL4,DOCK10,E2F1,ENTPD1,EPHX2,ERP44,F2RL2,F3,FCER1G,FES,FLI1,FOXL1,FYB1,GCLM,GHRL,GIMAP7,GJA1,GK,GPC4,GPR18…	326 (18)
lithium chloride		chemical drug	Inhibited	-2.921	0.000329	BAX,BMP4,CD4,DLL4,GATA3,GDNF,GFI1,HAPLN1,HMGCR,MAPT,PRKCD,SNAI1,VCAN	357 (21)
LMNA		other	Inhibited	-2.207	0.000963	ADAMTS12,AFP,BAMBI,CCN2,CD28,E2F1,ENTPD1,GJA1,HTRA3,MAP4K2,MMP14,MMP15,NPC1,NUFIP2,RICTOR,RPS21,SLC33A1,SLC41A2,SUN1,TBC1D23,TUBB3	178 (12)
F2		peptidase	Inhibited	-2.312	0.0287	AKR1B1,ANGPT2,BAX,CCN2,CLU,DOCK10,EHD4,ENTPD1,EPB41,F3,F7,PROS1,TENT5A,TUBB3,VCAM1
MYD88		other	Inhibited	-2.279	0.0101	ABCB1,ACSL1,APCS,BAMBI,CD200,CD40,CTSK,DLL4,FCER1G,GZMB,IGHM,IL7R,LPAR1,MMP14,PSMA4,TFEC,TLR2,USP18,VCAM1
MAP4K4		kinase	Inhibited	-2.714	0.000313	ACAA2,ACADS,ACADVL,ACO2,CHPT1,COX11,HADH,HADHA,HADHB,ITGA5,PEX19,ST3GAL2
mir-21		microRNA	Inhibited	-2.533	0.00194	APAF1,CD40,CDH1,CLU,E2F1,EIF4E3,GATA3,IGHM,KIF5B,NME1,NMT1,P2RY2,PRAG1,RNF19A,SOD3,SPRY1,TBC1D23,TCF21,TLR2,TUBB3,UBE2G1,VCAM1	267 (15)
EPHB4		kinase	Inhibited	-2.236	0.0277	BMP4,GATA3,NCAM1,RUNX1,TBX2
LTA		cytokine	Inhibited	-2.236	0.0339	APCS,CD40,ERBB2,ITGA5,VCAM1
RETNLB		other	Inhibited	-2.236	0.112	BMP1,CCN2,SFRP1,STOM,TLR2
TPH1		enzyme	Inhibited	-2.236	0.116	GIMAP4,GIMAP7,KMO,MAPT,SUSD3
ibrutinib		chemical drug	Inhibited	-2.236	0.477	BMP4,COX7C,DOCK5,NRIP1,PHB1
NFkB (complex)		complex	Inhibited	-2.168	0.00071	A2M,ABCB1,ACKR3,BAMBI,BAX,CARD8,CASP7,CCN2,CCR7,CD40,CDH1,CLU,CXCL11,CXCL5,DFFA,ERBB2,F3,GATA3,GDNF,GPR34,IL7R,LITAF,MBL2,MST1R,MTA1,NCAM1,NLRP12,P2RY2,PRKCD,RUNX1,SNAI1,SOD3,TENT5A,TFEC,TLR2,VCAM1	275 (17)
ISG15		other	Inhibited	-2.219	0.0149	COL15A1,ITGA11,PTGIS,USP18,VCAN
NFKBIA		transcription regulator	Inhibited	-2.319	4.68e-07	A2M,ACKR3,AEBP1,BAX,CD40,CDH1,CLU,CSK,CTNNA1,CTSF,CXCL11,DUSP6,ERBB2,F3,GZMB,HLA-DQA1,HOXA10,HOXD3,ID1,IL7R,LITAF,MATK,MGP,MMP14,MMP15,NBR1,NLRP12,OGN,OLFM4,RNF19A,SEMA3F,SFRP1,SOD3,TLR2,UBA1,VCAM1	279 (15)
NGF		growth factor	Inhibited	-2.396	0.00937	A2M,BAMBI,BAX,BCL2L11,CCR7,CD40,CDH1,DUSP6,EHD4,ID1,RBL2,SLC41A2,SNAP25,STOM,SYNJ2BP,TRPV1	304 (18)
NOTCH3		transcription regulator	Inhibited	-2.36	0.000629	CDH1,CDH11,COL15A1,HEY2,ID1,ITGA11,PRAG1,PROM1,SPARC
FMR1		translation regulator	Inhibited	-2.213	0.438	ATP2B2,DLG3,RPS21,RPS29,SNAP25,SYT1,UQCRQ,VWA1
NPM1		transcription regulator	Inhibited	-3.162	0.00189	ADAM8,ANO6,BAMBI,CCN2,CDH11,E2F1,F3,GJA1,HOXA10,LOX,MAPT,TGFBI,ZP3	264 (13)
OSM		cytokine	Inhibited	-2.718	0.00114	A2M,AFP,ANGPT2,BAMBI,BCL2L11,C1S,CADM4,CDH1,CDK17,CIZ1,CRY1,CXCL5,CYP4F3,DHCR24,ECM2,EVPL,F3,FMO5,ID1,KIF5B,LITAF,MYCBP2,NOMO1 (includes others),NRIP1,PLCD1,QKI,RUNX1,SMPD1,TLR2,UBE2G1,UGT1A1,VCAM1,VPS11	267 (18)
NDRG1		kinase	Inhibited	-2.204	0.0766	BCL2L11,CDH1,CXCL5,ERBB2,SNAI1
BACH1		transcription regulator	Inhibited	-2.2	0.0229	ATP5F1B,CALM1 (includes others),DNAJC7,GCLM,PHB1,SLC25A22
RICTOR	1.125	other	Inhibited	-2.189	0.0209	ATP5F1B,ATP6V1A,BAX,BCL2L11,CD4,CDH1,COX11,IL7R,PSMA4,PSMD3,PSME4,RPS21,RPS29,SNAI1,UQCRQ,VCAM1
P38 MAPK		group	Inhibited	-2.223	0.00479	AQP4,BAX,BGN,CCN2,CCR7,CD40,CLDN5,CTSK,CXCL11,CYP4F3,F3,GJA1,JAM2,LAMA3,NBR1,NR1H4,PTPN12,RND3,RUNX1,SNAI1,TLR2,VCAM1	231 (17)
STAT4		transcription regulator	Inhibited	-2.169	0.0291	ARHGAP15,BCL2L11,FCER1G,FYB1,GATA3,GJA1,MATK,PFN2,RASSF1,RNF130,SUN1,UNC13D,VSIR
pembrolizumab		biologic drug	Inhibited	-2.449	0.00287	CD4,CMKLR1,E2F1,GZMB,HLA-DQA1,HLA-E
TLR7		transmembrane receptor	Inhibited	-2.168	0.518	CCR7,CD40,FCER1G,NCF4,NR1H4,TMEM150B,TMEM154
Pam3-Cys-Ser-Lys4		chemical reagent	Inhibited	-2.166	0.0676	ANGPT2,BCL2L11,CARD9,CCN2,CCR7,CD40,F3,GFI1,TLR2,VCAM1
MAPK9		kinase	Inhibited	-2.157	0.104	BAX,BCL2L11,BMP1,BMP4,CCN2,CHERP,F3,HMGCR,SOD3
ZBTB16		transcription regulator	Inhibited	-2.157	0.251	ATP6V1A,CD40,CXCR3,CYP7A1,GATA3,IL7R,KLHL6,PI4KB,TCF7L2
HMGB1		transcription regulator	Inhibited	-2.139	0.179	BAX,CD40,CXCL5,TLR2,VCAM1
PGAM2		phosphatase	Inhibited	-2	0.00363	BMP4,CDH11,COLEC12,SFRP1
CCR2		G-protein coupled receptor	Inhibited	-2.137	0.0259	AEBP1,BGN,C1QC,CD40,OGN,SPARC,TGFBI,VCAN
SMARCA4		transcription regulator	Inhibited	-3.367	3.43e-06	A2M,ABCB1,AFP,BAMBI,BMP4,CCN2,CDH1,CDH11,CXCR3,DUSP6,E2F1,ECM2,EFNB1,F3,FAM167A,FCHSD2,FKBP5,GPR183,GSTP1,HHIP,HLA-E,IL7R,ITGA5,LAMA3,LOX,MGP,NRP1,PLEKHO1,PLPP3,PPCS,RASSF1,SFTPB,SLC23A2,SLC35G2,SLC43A3,SNAI1,SOD3,TBX2,TCF7L2,TLR2,TMEM154,UNC13D,WIPF1,ZNF503	260 (18)
SORL1		transporter	Inhibited	-3.464	0.0035	BGN,CD4,CMKLR1,EFNA5,F3,HLA-E,ITGA11,ITGA5,MRC2,PACS1,PDGFC,SEMA3F,SFRP1
metronidazole		chemical drug	Inhibited	-2.121	0.014	ALCAM,BMP1,BMP4,CD9,MCOLN1,NPNT,NRIP1,SYNJ1,TMEM100
STX18		transporter	Inhibited	-2.121	0.0259	BMP1,CCN2,FBN2,MTF2,MYO1E,NCK2,SFRP1,TGFBI
IL17A		cytokine	Inhibited	-2.106	0.302	C1S,CCN2,CD40,CDH1,CTSK,CXCL5,ENTPD1,LOX,NRP1,S1PR3,SNAI1,TLR2,VCAM1
IL18		cytokine	Inhibited	-2.094	0.175	CCR7,CD40,CDH1,CXCL11,GIMAP4,GJA1,GZMB,MMP15,VCAM1
SOST		other	Inhibited	-2	0.00377	ACADS,ACADVL,CPT1A,CTSK,HADHA
SPI1		transcription regulator	Inhibited	-2.821	0.00418	BAX,C1QC,CCR7,CD79B,CTSK,DUSP6,E2F1,FCER1G,FES,FLI1,GFI1,IL7R,ITGA5,NCF4,PARP12,TFEC,TLR2,USP18,VAV1	263 (17)
Tgf beta		group	Inhibited	-2.048	9.77e-06	AMT,BAMBI,BGN,CCN2,CCR7,CDH1,CDH11,CHST11,CLU,CTSK,ENTPD1,GATA3,GRID2IP,GZMB,HEY2,ID1,ITGA5,LAMA3,LOX,MMADHC,MMP14,MMP15,MYCBP2,PC,PLPP3,PROM1,QKI,RUNX1,SNAI1,SPARC,TFEC,TGFBI,TLR2,VCAM1	300 (19)
lysophosphatidic acid		chemical - other	Inhibited	-2.037	0.015	CCN2,F3,FKBP5,GDNF,GMNN,S1PR3,SNAI1,VCAM1
TGFB1		growth factor	Inhibited	-2.215	6.03e-10	ACAA2,ACVR1,ADAMTS12,AFP,ALDH3A2,ATXN1,AUTS2,B3GALT2,BAMBI,BAX,BCL2L11,BGN,BMP1,BMP4,C1QC,C1S,CALM1 (includes others),CCN2,CCR7,CD28,CD4,CD40,CD9,CDC42EP3,CDH1,CDH11,CDK17,CHST11,CLU,CPXM1,CTSK,CXCR3,CYP7A1,DDX5,DDX6,DHCR24,DOCK4,DSG2,E2F1,EIF4H,ELOVL5,EPB41L5,F3,FADS2,FAM53B,FBLN5,FCER1G,FLI1,GARS1,GATA3,GDNF,GFI1,GJA1,GTPBP1,GZMB,HADH,HLA-DQA1,HMGCR,HOOK1,ID1,IGHM,IKZF3,IL2RB,ITGA11,ITGA5,KDM5B…	333 (20)
TWIST1		transcription regulator	Inhibited	-2.061	0.000127	ALCAM,BAX,BCL2L11,C1QTNF1,CD40,CDH1,CLU,FAT4,FBN2,MGST3,MRC2,NCAM1,PROM1,SNAI1,TGFBI,TNFRSF21,USP18,VCAN	215 (8)
Vegf		group	Inhibited	-3.305	2.58e-05	A2M,ABCB1,ACKR3,ANGPT2,APAF1,AQP4,BAX,BCL2L11,C1QTNF1,CALCRL,CALM1 (includes others),CD40,CDC14A,CDH1,CRY1,CXCL11,DLL4,DUSP6,ENTPD1,F3,FKBP5,GASK1B,GMNN,ID1,JAM2,LPAR1,MGP,MMP14,NLRP12,NPC1,NRP1,PC,PLPP3,SFRP1,VCAM1	238 (14)
VEGFA		growth factor	Inhibited	-2.386	5e-05	ACSL1,ANGPT2,BAX,BMP4,CCN2,CD40,CLDN5,DECR1,DLL4,E2F1,F3,GJA1,ID1,MMP15,NME1,NRF1,NRP1,PLPP3,PRPF6,RUNX1,SFTPB,SPARC,TUFM,VCAM1	249 (20)
CSF3		cytokine	Inhibited	-2	0.0241	BAX,CCR7,CXCL5,DUSP6,ENTPD1,GDNF,GFI1,GJA1,GPR183,GZMB,HLA-DQA1,TLR2,VCAM1
MEX3A		other	Inhibited	-2	0.0322	NPC1L1,NRP1,OLFM4,SLC27A2
PAX7		transcription regulator	Inhibited	-2	0.0766	C1QTNF3,CDH11,NPNT,SLC44A1,ZNF407
FGF10		growth factor	Inhibited	-2	0.0912	BMP4,LFNG,MMP14,SNAI1
tetrabromobisphenol A		chemical toxicant	Inhibited	-2	0.101	CCN2,COL15A1,LOX,SNAI1
NRIP1	1.125	transcription regulator	Inhibited	-2	0.161	ACAA2,ACO2,HADHB,SLC25A20
TRAF3IP2		enzyme	Inhibited	-2	0.192	CCN2,GATA3,GFI1,VCAM1
Bvht		other	Inhibited	-2	0.204	DLL4,SNAI1,TBX2,TCF21
cardiotoxin		chemical - other	Inhibited	-2	0.365	ATP6V1A,BGN,DOK2,E2F1,GDNF,GMNN,IL7R,ITGA5,MMP15
GLI3		transcription regulator	Inhibited	-2	0.37	BMP4,HHIP,RUNX1,SFRP1
ascorbic acid		chemical - endogenous mammalian	Inhibited	-2	0.405	MGP,PRKCD,SLC23A2,SPARC

## Sheet: E.activated_distal
Activated upstream regulators predicted by IPA (at p<0.01, z-score > 2) that drives this study gene expression in V vs. M fish comparison in distal intestine at end of challenge phase.
Upstream Regulator	Expr Log Ratio	Molecule Type	Predicted Activation State	Activation z-score	p-value of overlap	Target Molecules in Dataset
E. coli B5 lipopolysaccharide		chemical - endogenous non-mammalian	Activated	2.72	0.0523	APOA1,CAT,CCR9,CSF3R,CYBB,IL12B,IL12RB2,IL15RA,ITGAL,MSN,SLC11A2
FLCN		other	Activated	3.337	7.91e-07	ABCG2,AGA,ALDOA,ASAH1,BHLHE41,CKB,COX4I1,CTSA,CTSZ,DNASE2,GALC,HEXB,LAMP2,LCP1,SLC17A5
IL12 (family)		group	Activated	3.061	0.0048	DDIT4,FUT7,GIMAP4,IKZF2,IKZF3,IL12RB2,IRF4,IRF8,NFKBIZ,PTPRC
NPC1		transporter	Activated	2.926	5.43e-10	ABCG8,ATF4,ATP6AP1,ATP6V0C,ATP6V1B2,CCR2,CD22,CTSA,CTSB,CTSD,CTSF,CTSH,CTSZ,FTH1,GRN,HDAC7,LAMP2,LPL,LYZ,VPS33A
ELOVL3		enzyme	Activated	2.828	0.000287	CYBB,EPAS1,FADS6,IFI30,IQGAP2,LYZ,MSMO1,TECR
CD28		transmembrane receptor	Activated	2.784	6.03e-05	ATP11B,CCND2,CCR9,IGF1R,IGLL1/IGLL5,IL10RA,IL12RB2,IL15RA,IL4I1,IRF4,IRF8,ITGAL,ITGB7,JUN,KLF2,LCP1,NLGN3,PTGER4,RAD23B,RNF128,STOM,TOB1
RABL6		other	Activated	2	0.0731	ABAT,CHEK2,HMMR,PRC1
eltrombopag		chemical drug	Activated	2.611	2.52e-06	ATP6V1B2,CTSA,CTSB,CTSD,CTSF,GBA1,PSAP
TRAPPC1		other	Activated	2.55	6.37e-05	ATF4,IRF4,IRF8,MAN1B1,PPP1R15A,RAD23B,RNF185,STT3B,TRAF2,UBXN2A
cardiotoxin		chemical - other	Activated	2.449	0.00698	CCND2,CCR2,CSF3R,CTSB,CTSH,CTSV,FLT3,GDF11,GM2A,IL10RA,ITGB7,NPM1,PTPRC
RABGEF1		enzyme	Activated	2.449	0.00131	CTSH,FUCA1,GBA1,HEXB,LGMN,SLC11A2
SOX2		transcription regulator	Activated	2.749	0.176	ABCG2,CDH1,FABP2,GSK3B,JUN,LAMP2,LRRC4,MOG,PDK1,PDX1,PLLP,SERINC5,TBX3,TIA1,TM7SF3,WIPF1
KCNJ2		ion channel	Activated	2	0.344	IQGAP2,SPECC1,SPTBN1,TLN1
INHBA		growth factor	Activated	2.396	0.271	AMMECR1,BAMBI,CCND2,CCR2,CDH1,COX6A1,ERBB3
SSTR2		G-protein coupled receptor	Activated	2.449	0.00643	BTC,CCND2,CDH1,JUN,KLF2,LPL,PPP1R15A,SLIT1
PARP1		enzyme	Activated	2.423	0.0513	CCR2,CDH1,HES1,IL12B,ITGAL,JUN,VCAM1
CBX5		transcription regulator	Activated	2.236	0.196	C15orf48,GALC,SBSPON,TSPAN13,TSPAN8
KDM5A		transcription regulator	Activated	2.646	0.19	AP5Z1,CERT1,COX4I1,COX6A1,PGM2,TRMT1,VPS33A
IL21		cytokine	Activated	2.611	0.141	BACH2,CCND2,CD2,IL12RB2,IL4I1,IRF4,PTPRC
IL22		cytokine	Activated	2.347	0.157	DMBT1,FTH1,GRP,IL12B,PTGS1,STING1
NFkB (complex)		complex	Activated	2.169	0.000291	ATP6AP2,BAMBI,CCND2,CCR2,CDH1,CYBB,CYP3A4,DMBT1,EPAS1,FTH1,FUCA1,HNF4A,IGLL1/IGLL5,IL10RA,IL12B,IL15RA,IRF4,ITGAL,JUN,LAMP2,NFKBIZ,PDX1,RFTN1,SLC11A2,SLC12A7,SLC3A1,SNAI2,SOX5,TFEC,TRAF2,VCAM1
TRAF3IP2		enzyme	Activated	2	0.105	CCR2,ITGAL,NFKBIZ,VCAM1
CAV1		transmembrane receptor	Activated	2.145	0.00143	ADAM17,CDH1,CTSD,HSD17B12,NPM1,PDK2,RAC1,SNAI2,TFPI,TRAF2,VCAM1
IL18		cytokine	Activated	2.594	0.0239	CCR2,CDH1,DDIT4,GIMAP4,IL12RB2,INPP5D,ITGAL,JUN,NFKBIZ,VCAM1
CD200R1		transmembrane receptor	Activated	2	0.0699	CCR2,CCR9,JUN,JUND
ERG		transcription regulator	Activated	2.39	0.138	ARFGEF2,CDH1,GTF3C6,HMMR,IGF1R,NDRG1,PTGER4,RASA2,TMPRSS2,WIPF1
RORC		ligand-dependent nuclear receptor	Activated	2.219	0.0504	ACSL6,ALDOA,APOA4,BTLA,CYP2C8,GOT2,IL4I1,PDK1,USP53
NFKB1		transcription regulator	Activated	2.182	0.0441	ATP6AP2,BAMBI,CCND2,CD209,CTSB,CYBB,EPAS1,IL10RA,IL12B,IRF4,SNAI2,TRAF2,VCAM1
DRD2		G-protein coupled receptor	Activated	2	0.173	GSK3B,JUN,TRAF2,VCAM1
SPI1		transcription regulator	Activated	2.095	6.98e-05	ARID3A,CAT,CCND2,CD209,COX4I1,CSF3R,CYBB,DAB2,FTH1,FUT7,HDAC7,HES1,HIC1,IL12B,IRF4,JUN,LYZ,PTPRC,RUNX3,TFEC
BACE1		peptidase	Activated	2	0.000756	CTSB,CTSD,LAMP2,MAP1LC3B
rifaximin		chemical drug	Activated	2	0.00366	ALPI,FARSB,NDRG1,PAPSS1
beta-carotene		chemical - endogenous mammalian	Activated	2	0.00425	APOA1,CCR9,LPL,MID1IP1,SCARB1
ammonium		chemical - endogenous mammalian	Activated	2.53	0.0218	CTSB,CTSD,CUL5,DYNLL1,LGMN,MIF,PTGER4,RUVBL1,TBCA,XPNPEP1

## Sheet: F.inhibited_distal
Inhibited upstream regulators predicted by IPA (at p<0.01, z-score < -2) that drives this study gene expression in V vs. M fish comparison in distal intestine at end of challenge phase.
Upstream Regulator	Expr Log Ratio	Molecule Type	Predicted Activation State	Activation z-score	p-value of overlap	Target Molecules in Dataset
genistein		chemical drug	Inhibited	-4.695	3.67e-15	AGA,ALAS1,APOA1,ASAH1,ATF4,ATP6AP1,CAT,CCR2,CHEK2,CTSA,CTSB,CTSD,CTSF,CTSH,CTSL,CTSV,DNASE1L3,DNASE2,FUCA1,GABARAP,GALC,GALNS,GBA1,GGA3,GLB1,GM2A,GRK6,HEXB,IGF1R,JUN,JUND,LGMN,LPL,MAN2B1,PFKFB4,PLBD2,PPT1,PSAP,SCPEP1,SLC11A2,VCAM1,VDR
TFEB		transcription regulator	Inhibited	-3.681	2.29e-06	ASAH1,ATP6V0C,ATP6V1B2,CDH1,CTSA,CTSB,CTSD,CTSF,GABARAP,GALNS,GBA1,GLB1,HEXB,HMMR,IFI30,JUN,MAP1LC3B,PLBD2,PSAP,RUVBL1,SCPEP1,SNAI2,VPS33A,ZNF644
resveratrol		chemical drug	Inhibited	-3.51	0.00227	ADAM17,CCND2,CDH1,COX4I1,CYBB,DYNLL1,GLB1,HMMR,IL12B,ITGAL,JUN,JUND,PDX1,PPP1R15A,TRAF2,VCAM1,VDR
HNF4A	0.193	transcription regulator	Inhibited	-3.372	1.69e-08	ABCB10,ABCG8,ADSS2,AGA,APOA1,APOA4,ASAH1,ATF4,ATP6V0C,ATP7B,BSDC1,CAT,CDH1,CEP83,CFL2,CHEK2,COASY,CRIP1,CTSA,CTSB,CTSZ,CUL5,CXADR,CYP2C8,CYP3A4,DPAGT1,DUSP16,EPHX1,FABP2,FAHD2A,FARSB,FTH1,GPC6,GSK3B,HAO1,HAO2,HNF4A,HNRNPR,HOOK3,IFI30,IGF1R,IGSF8,IL10RA,ITGAL,JUN,MID1IP1,MON1B,MSN,MSRB1,NAGA,NBR1,NCOA3,NDRG1,NPM1,OGFOD2,PCK2,PCMT1,PDK1,PDK2,PDZK1,PEMT,PEPD,PFKFB4,PLA2G12B,PPARD,PRCP,PRPS1,PSAP,RAB…
GCN2iB		chemical drug	Inhibited	-2.433	0.0241	ALDOA,APOA1,ATF4,COX4I1,LPL,PDHB
pirinixic acid		chemical toxicant	Inhibited	-3.105	3.9e-05	ABCG2,ALAS1,APOA1,APOA4,CAT,CREB3L3,CTSB,CYP2C8,CYP3A4,DYNLL1,FABP2,GOT2,GPD1,HLA-E,HNF4A,IRF8,LECT2,LPL,PCK2,PDHB,PTPRC,PTPRF,SLC22A5,ST3GAL5,TBCA,VCAM1
dexamethasone		chemical drug	Inhibited	-3.071	2.24e-11	ADAM17,ALAS1,ANOS1,APOA1,APOA4,ARRB2,ASPH,ATF4,ATP11B,ATP6V1B2,BHLHE41,CAT,CCND2,CCR2,CD209,CD22,CDH1,CELF2,CLIC4,COX4I1,CREG1,CRIP1,CRYBG1,CST3,CTSB,CTSD,CTSL,CTSV,CXADR,CYBB,CYP2C8,CYP2D6,CYP3A4,DDIT4,DPAGT1,DUSP16,EPAS1,FILIP1L,FKBP4,FTH1,GNAQ,GPR183,GRN,GRP,HES1,HMGB3,HMMR,IGF1R,IL10RA,IL12B,IRF2BP2,IRF8,ITGB7,ITPR3,IVD,JAK2,JUN,JUND,LPL,MAP1LC3B,MID1IP1,MIF,MPEG1,MSRB1,NAGA,NFKBIZ,NIBAN1,NPM…
AMPK		complex	Inhibited	-2.4	0.0307	CAT,CCND2,CDH1,CYBB,CYP3A4,PDHB,VCAM1
RANBP3L		other	Inhibited	-2.236	0.0142	ATP6V0E2,EPDR1,GLIPR2,ITGB7,TSPAN13
EIF2AK3		kinase	Inhibited	-2.412	0.031	ATF4,JUN,MAP1LC3B,NDRG1,PCK2,PPP1R15A,PRKN,SLC1A7
valproic acid		chemical drug	Inhibited	-3.012	0.000718	ABHD5,APOA1,APOA4,ATF4,C8orf44-SGK3/SGK3,CAT,CCND2,CD209,CDH1,CRLF1,CTSB,CXADR,CYP2C8,FABP2,HDAC7,IGF1R,JUN,JUND,MSMO1,PPP2R2A,RUNX3,SLC35D1,ST3GAL5,UGT1A1
beta-estradiol		chemical - endogenous mammalian	Inhibited	-2.894	1.15e-13	ABAT,ABCB10,ABCG2,ABHD5,ALDOA,APBB1,APOA1,APOA4,ARRB2,ASAH1,ATP6AP1,ATP6AP2,BAMBI,BTC,C15orf48,C8orf44-SGK3/SGK3,CCND2,CCR2,CDH1,CELF2,CKB,CLIC4,CLTRN,CRLF1,CSF3R,CTSB,CTSD,CTSH,CTSL,CUBN,CXADR,CYBB,CYP3A4,DAB2,DDIT4,DMBT1,DYNLL1,EIF3F,EPAS1,ERBB3,FAAH,FARSB,FUCA1,GHSR,GLB1,GM2A,GRP,GSK3B,HES1,HLA-E,HMMR,HOOK3,HSD17B12,IFI30,IGF1R,IKZF3,IL10RA,IL12B,IQGAP2,IRF4,ITGAE,JAK2,JUN,JUND,KLF2,LAMP2,LGMN…
pioglitazone		chemical drug	Inhibited	-2.886	0.00038	ABCB10,APOA1,APOA4,ATF4,CAT,COX4I1,CYP3A4,EPAS1,LPL,NCEH1,PDX1,PPARD,PTGS1,SCARB1
NEUROG3		transcription regulator	Inhibited	-2	0.253	CTSV,ERBB3,PDX1,SNAI2
IL10RA	0.169	transmembrane receptor	Inhibited	-2.714	0.134	ABAT,CSF3R,DDIT4,HAO2,IL12B,IL15RA,ITGB7,MEP1A,MSRB1,PARVG,TFEC
PPARG		ligand-dependent nuclear receptor	Inhibited	-2.871	7.01e-05	ABCG2,APOA1,CAT,CDH1,CTSL,EPAS1,EPHX1,FABP2,GABARAPL2,GPD1,HES1,IVD,JUN,LPL,NDRG1,PCK2,PDHB,PDX1,PEPD,PLIN3,PMM1,PPARD,PTPRF,SCARB1,TBXAS1,VCAM1,VDR,WIPF1
mir-155		microRNA	Inhibited	-2.028	0.069	ALDOA,CD209,IL12B,INPP5D,IRF4,IRF8,PELI1
mir-17		microRNA	Inhibited	-2.129	0.0977	BCL11B,CDH1,DAB2,NCOA3,TRAF2
NEUROG1		transcription regulator	Inhibited	-2	0.0699	CCND2,EPAS1,LCP1,MTARC2
NFE2L2		transcription regulator	Inhibited	-2.78	5.69e-08	ABCG2,ALAS1,ALDOA,APOA4,ATF4,CAT,CDH1,COX4I1,CREG1,CTSD,CYBB,DYNLL1,EPAS1,EPHX1,FTH1,GNAQ,GSK3B,ITGB7,LAMP2,LPL,MAP1LC3B,MATK,MSMO1,NBR1,PAFAH1B1,PRPS1,RUNX1T1,RUVBL1,SCARB1,SLC3A1,SNAI2,STING1,TBXAS1,TCN2,UGT1A1,VCAM1
FGF1		growth factor	Inhibited	-2.401	0.0946	CDH1,IKZF2,JUN,SNAI2,VCAM1,ZNF589
trichostatin A		chemical drug	Inhibited	-2.661	3.19e-06	ABCB10,ABHD5,C8orf44-SGK3/SGK3,CCND2,CDH1,CSF3R,CTSA,CTSB,CTSD,CTSF,CXADR,CYBB,CYP2C8,CYP3A4,CYP46A1,DNASE1L3,DUSP16,EPHB3,EPHX1,FTH1,GDF11,HES1,IGF2BP1,IL10RA,IL12B,IRF4,IRF8,JUND,LGMN,LIPH,MAP1LC3B,MAP4K4,MSN,NDRG1,PAFAH1B1,PTGS1,RAD23B,RET,RUNX3,SCAMP2,SFRP1,SLC5A1,SOX12,TMPRSS2,TRADD,UGT1A1,ULK1,VCAM1,VPS33A
FOXO3		transcription regulator	Inhibited	-2.545	8e-05	CASTOR2,CAT,CCND2,CDH1,CTSB,CTSV,DDIT4,IGF1R,IKZF2,MAP1LC3B,NDRG1,PIK3CA,PPP1R15A,PRCP,PTGS1,PTPRC,RUVBL1,SESN3,SOX5,TFDP1,ULK1,VCAM1
CDKN2A		transcription regulator	Inhibited	-2.137	0.0156	BACH2,BCL11B,CCR9,FLT3,GABARAP,GLB1,GOT2,IGF1R,IGLL1/IGLL5,JAK2,JUN,NPM1,PDGFC,SUZ12,TFDP1,TOB1
progesterone		chemical - endogenous mammalian	Inhibited	-2.538	3.04e-05	ABCG2,ARL14,ATP6V1B2,CCR2,CDH1,CNDP2,CSF3R,CST3,CTSD,CTSF,CTSV,CYP2C8,CYP3A4,CYRIA,EPAS1,ERBB3,FAAH,FKBP4,FTH1,GRP,IL12B,JUN,LPL,NDRG1,PDK1,PPM1H,PTBP3,PTGER4,PTGS1,RNF185,SLC31A2,TBC1D8,TIPARP,UGT1A1,VDR
PTGER4	0.136	G-protein coupled receptor	Inhibited	-2.813	0.0353	CREB3L3,CYBB,CYRIA,IL12B,IL4I1,NBR1,PDK2,ZFP36L1
ABCG1		transporter	Inhibited	-2	0.0376	IL10RA,IL12B,IL12RB2,RAC1
1,2-dithiol-3-thione		chemical reagent	Inhibited	-2.498	0.00164	ALAS1,ALDOA,APOA4,CREG1,CTSD,DYNLL1,EPHX1,FTH1,LPL,MSMO1,NBR1,RUVBL1,UGT1A1
IKZF2	0.116	transcription regulator	Inhibited	-2.449	0.000225	CD2,HLA-E,IKZF3,IL10RA,IRF4,RUNX3
FASN		enzyme	Inhibited	-2.414	0.00699	CDH1,DDIT4,GSK3B,IL12B,LPL,RBP7
ASPSCR1-TFE3		fusion gene/product	Inhibited	-2.412	2.09e-11	ASAH1,ATP6V0C,ATP6V1B2,BHLHE41,CELF2,CTSA,CTSD,EPAS1,GLB1,GRN,HLA-E,IFI30,PEPD,SCARB1,SCPEP1,STOM,TCN2,WBP2
NR1I3		ligand-dependent nuclear receptor	Inhibited	-2.41	0.00493	ALAS1,APOA1,CYP2C8,CYP3A4,EPHX1,HNF4A,TMPRSS2,UGT1A1
EPAS1	0.643	transcription regulator	Inhibited	-2.397	0.000181	ABCG2,ABI1,CAT,CCR2,CKB,CNKSR2,FABP2,FAM13A,GLB1,LPL,MIF,NDRG1,PFKFB4,PIK3CA,RET,SLC11A2,VCAM1
SGK1		kinase	Inhibited	-2.383	0.0049	IL12B,SLC15A2,SLC1A7,SLC34A2,SLC5A1,TRPV5
TAFAZZIN		enzyme	Inhibited	-2.111	0.0604	ARHGAP29,BTLA,CCR2,CD22,CXADR,DNASE1L3,IL12B,IRF4,ITGAL,LCP1,TRAF2,UBE2V1,VCAM1
FOXO4		transcription regulator	Inhibited	-2.333	0.00189	CAT,CCND2,MAP1LC3B,PRCP,PTGS1,PTPRC,SESN3,SOX5,VCAM1
Notch		group	Inhibited	-2.332	0.00935	ADAP1,CDH1,CRIP1,CSF3R,HES1,PTPRF,RUNX3,SORL1,TSPAN13
PRDM1		transcription regulator	Inhibited	-2.496	0.013	AFF3,BTLA,CD22,CYP4V2,DDIT4,DUSP16,FTH1,GIMAP7,GPAT3,IGF1R,IRF2BP2,IRF4,IRF8,MAP7D2
IL6ST		transmembrane receptor	Inhibited	-2.236	0.0371	CYP3A4,JUN,RET,STING1,VCAM1
ATF4	-0.139	transcription regulator	Inhibited	-2.287	4.91e-05	ABCG2,ABCG8,ATF4,DDIT4,FAM3C,FUT7,GABARAPL2,HNF4A,JUN,MAP1LC3B,MID1IP1,NDRG1,PCK2,PPP1R15A,PRKN,SNAI2
NFYA		transcription regulator	Inhibited	-2.236	0.00514	CAT,CHEK2,EPHX1,FTH1,JUN,JUND,PPP1R15A
PXR ligand-PXR-Retinoic acid-RXRα		complex	Inhibited	-2.204	0.00348	ALAS1,CAT,CYP2C8,CYP3A4,UGT1A1
carbamazepine		chemical drug	Inhibited	-2.198	0.00924	ATF4,CYP3A4,JUND,MAP1LC3B,MID1IP1
TFE3		transcription regulator	Inhibited	-2.183	0.00421	ASAH1,CDH1,CKB,CTSD,CTSL,KLF2
BACH2	0.106	transcription regulator	Inhibited	-2	0.0936	IL12RB2,IRF4,ITGAE,JUN
PRKAA1		kinase	Inhibited	-2.164	0.0045	CAT,COX4I1,DOCK4,IGF1R,IL12B,JAK2,NPEPL1,SORL1,VCAM1,ZFP36L1,ZNF462
diclofenac		chemical drug	Inhibited	-2.41	0.0252	ATF4,JUN,JUND,MAP1LC3B,MID1IP1,PPP1R15A
rosiglitazone		chemical drug	Inhibited	-2.018	0.0551	ADAM17,ASAH1,CAT,CCR2,CDH1,CERT1,COX4I1,CYP3A4,EPHX2,GPAT3,GPD1,IL12B,ITGAL,KLF2,LPL,PDK1,PDX1,SCARB1
bortezomib		chemical drug	Inhibited	-2.568	0.452	ATF4,CCND2,IGF1R,IL12B,IRF4,PPP1R15A,VCAM1
elaidic acid		chemical - endogenous mammalian	Inhibited	-2.138	0.00174	APOA4,HSD17B12,LIPH,PCYT2,PPT1,STX12,TFPI,VCAM1
LDB1		transcription regulator	Inhibited	-2.132	4.52e-05	ABCB10,ARID3A,C8orf44-SGK3/SGK3,CAT,CCND2,CCR2,DDHD2,FTH1,GDF11,GPR183,ITGAE,ITGAL,ITGB7,KCNJ10,NDRG1,PDX1,PSTPIP1,SFRP1,SLIT1,TRIM25,VDR
EP4-D		chemical reagent	Inhibited	-2.121	7.69e-05	ARHGEF1,CTSZ,IKZF3,IL12B,INPP5D,NPM1,PTPRF,RUNX3
Cdc42		enzyme	Inhibited	-2.121	0.00105	CTSA,CTSB,CTSD,CTSH,CTSV,CTSZ,GSK3B,LAMP2
everolimus		chemical drug	Inhibited	-2	0.0423	ABCB10,ATF4,CCND2,NCEH1
calcitriol		chemical drug	Inhibited	-2.097	0.000446	ABCB10,ALPI,APOA1,BRI3BP,C15orf48,CCND2,CDH1,CYBB,CYP3A4,CYP46A1,ERBB3,FTH1,HES1,IGF1R,IL10RA,IL12B,IRF4,ITGB7,JUN,LPL,N4BP2,NUP93,PDX1,PPARD,PRC1,RUNX1T1,SLC34A2,SLC45A3,SRGAP3,TFPI,TRPV5,VDR
vorinostat		chemical drug	Inhibited	-2.028	0.0298	CCND2,CCR2,CDH1,CTSD,GRN,HDAC7,IL12B,JUN,LYZ,NDRG1,ST3GAL5,TRADD,TRAF2
isoproterenol		chemical drug	Inhibited	-2.156	0.407	ATP7B,JUN,LPL,RAB5C,RLN3
STAT6		transcription regulator	Inhibited	-2.08	0.00144	ADAP1,CCND2,CD2,CIDEB,CRIP1,CTSB,CYBB,CYRIA,EPHX1,GALK2,IL10RA,IL12B,IL4I1,IRF4,ITGB7,JAK2,MPEG1,NCOA3,PDGFC,PSTPIP1,TBC1D17,TFEC,VCAM1
doxorubicin		chemical drug	Inhibited	-2.075	0.00853	ABCG2,ASAP3,CAT,CHEK2,CTSB,CTSD,CYBB,DCXR,DDIT4,DPAGT1,FTH1,GLB1,JAK2,JUN,NDRG1,PDHB,PRC1,PSAP,RAC2,SLC22A5,SLC34A2,TBC1D8,TRAF2,TRIM25,TSPAN8,ULK1
NFKBIA		transcription regulator	Inhibited	-2.073	0.00034	APOA1,CCND2,CDH1,CREB3L3,CTSB,CTSF,CTSZ,GM2A,GRN,HES1,IL15RA,JUN,LYZ,MATK,NBR1,RAC1,SERINC1,SFRP1,SORL1,SPTBN1,TFDP1,TRADD,TRAF2,VCAM1
deferoxamine		chemical drug	Inhibited	-2.005	0.000361	ALDOA,CCND2,CDH1,CYP3A4,DUSP16,EPAS1,ITGB7,JUN,LPL,MAP1LC3B,NDRG1,PLA2G12B,SLC11A2,VCAM1,VDR
GABARAP	-0.138	transporter	Inhibited	-2	0.00608	CTSB,LGMN,PSAP,SCPEP1
NPC2		transporter	Inhibited	-2	0.000565	COX4I1,CTSB,MAP1LC3B,PTGER4,PTGS1
GABARAPL2	-0.179	other	Inhibited	-2	0.00477	CTSB,LGMN,PSAP,SCPEP1
L-triiodothyronine		chemical - endogenous mammalian	Inhibited	-2.359	0.0176	ALPI,APOA1,APOA4,BCAR3,COX4I1,CST3,CTSH,EPAS1,IGF1R,IL4I1,KCNJ10,LYZ,MSMO1,NUDT18,PAQR6,PCK2,PDHB,PDK2,PDX1,PFKFB4,RET,TMPRSS2
metribolone		chemical reagent	Inhibited	-2.65	0.0202	ALDOA,ATP6AP1,ATP6V0C,ATP6V0E2,COX4I1,DNAJC10,GOT2,IGF1R,IQGAP2,MIF,NDRG1,PDHB,PGM2,PLOD1,PRPS1,PTPRC,RIMS1,SLC22A5,TM9SF2,TMPRSS2
XMD1150		chemical drug	Inhibited	-2	9.32e-05	CTSB,CTSD,CTSL,GBA1
